# Supplementary material for: An engineered disulfide staple restricts lid loop dynamics and alters substrate specificity of phenylalanine ammonia-lyase
Source: bioRxiv. 2026 May 6:2026.05.01.722275. Preprint. [Version 1] doi: 10.64898/2026.05.01.722275 (PMC13174424; doi:10.64898/2026.05.01.722275)
Supplement: Supplement 2 [file media-2.xlsx]

## Sheet: WILD_PIE_matrix
	VAL A:26	ILE A:27	ILE A:28	GLY A:29	ASN A:30	GLN A:31	LYS A:32	LEU A:33	THR A:34	ILE A:35	ASN A:36	ASP A:37	VAL A:38	ALA A:39	ARG A:40	VAL A:41	ALA A:42	ARG A:43	ASN A:44	GLY A:45	THR A:46	LEU A:47	VAL A:48	SER A:49	LEU A:50	THR A:51	ASN A:52	ASN A:53	THR A:54	ASP A:55	ILE A:56	LEU A:57	GLN A:58	GLY A:59	ILE A:60	GLN A:61	ALA A:62	SER A:63	CYS A:64	ASP A:65	TYR A:66	ILE A:67	ASN A:68	ASN A:69	ALA A:70	VAL A:71	GLU A:72	SER A:73	GLY A:74
VAL A:26		-9.181	-6.224	0.4	1.287	0.692	1.704	-1.273	-0.309	0.267	0.365	-11.89	-0.08	0.226	1.493	-3.726	0.407	0.23	0.592	0.299	-3.318	-15.967	-27.655	-9.126	0.937	1.074	0.121	0.084	0.065	0.035	0.477	-0.022	0.038	0.048	0.141	0.014	-0.009	0.039	-0.018	-0.02	0.022	-0.019	-0.01	-0.004	0.001	-0.008	0	0	0
ILE A:27	-9.181		-4.764	0.386	-1.948	-2.121	1.226	-0.671	0.046	0.46	0.498	-2.148	1.139	0.281	2.092	1.75	0.283	-0.037	0.303	0.295	1.615	1.048	3.748	-27.091	3.866	-0.851	-0.172	0.021	0.32	0.448	2.259	0.722	0.352	0.429	1.102	0.171	0.043	0.212	-0.019	-0.14	0.143	-0.039	-0.039	-0.027	0.012	-0.034	-0.034	-0.001	0.001
ILE A:28	-6.224	-4.764		1.807	-0.694	-3.31	3.11	-3.098	-0.092	0.22	0.229	-0.116	0.455	-0.004	0.414	0.263	0.009	-0.081	-0.039	0	0.264	0.201	11.38	-13.236	-24.908	-17.417	0.17	-0.059	0.068	0.137	-1.467	0.037	0.286	0.308	0.267	0.189	0.2	0.117	0.1	-0.01	0.15	0.059	0.012	-0.011	0.034	0.001	-0.031	-0.004	0.001
GLY A:29	0.4	0.386	1.807		-9.199	-5.827	0.656	-0.271	0.084	-0.076	-0.11	0.508	-0.205	-0.161	-0.289	-0.491	-0.159	0.037	-0.035	-0.048	-0.384	-0.169	-0.541	0.743	0.586	4.582	0.132	0.137	0.108	0.319	-1.937	0.197	0.131	0.176	0.136	-0.033	-0.042	0.003	-0.07	-0.008	-0.027	-0.045	-0.003	0.004	-0.006	0.004	0.012	0	0
ASN A:30	1.287	-1.948	-0.694	-9.199		-1.177	-0.292	0.127	0.106	0.014	0.028	0.191	-0.051	-0.111	0.241	-0.207	-0.1	0.032	-0.004	-0.013	-0.078	-0.046	0.134	-0.596	-1.572	-24.783	-3.005	-10.693	-0.272	-0.603	-4.261	-0.542	-0.261	-0.279	-0.506	-0.096	-0.064	-0.071	-0.023	0.068	-0.051	-0.005	0.008	0.006	-0.005	0.01	0.023	0	-0.001
GLN A:31	0.692	-2.121	-3.31	-5.827	-1.177		17.839	-4.781	0.441	0.294	0.372	-2.093	0.467	-0.057	0.821	0.184	-0.123	-0.035	0	0	0.22	0.03	0.332	-0.111	0.065	-0.425	-0.118	-0.209	0.019	0.01	0.078	-0.229	0	0.011	0.006	-0.009	-0.011	0.012	-0.024	0.006	0.008	-0.019	-0.005	-0.002	0	-0.003	0.006	0	0
LYS A:32	1.704	1.226	3.11	0.656	-0.292	17.839		-11.621	-3.094	0.931	1.262	-5.751	2.555	0.168	3.688	1.41	-0.084	0.67	0.101	0.049	0.889	0.14	1.331	-0.23	1.096	0.986	-0.048	0.124	0.114	-0.834	1.028	-0.509	0.077	0.119	0.179	-0.003	0.004	0.097	-0.047	-0.653	0.063	-0.042	-0.006	0.019	0.013	-0.006	-0.456	0.01	0.005
LEU A:33	-1.273	-0.671	-3.098	-0.271	0.127	-4.781	-11.621		-4.919	-0.915	3.583	-31.599	0.253	1.124	4.809	2.284	0.57	0.299	0.305	0.144	1.349	0.122	1.164	-0.334	0.761	0.536	-0.051	0.014	0.053	0.023	0.531	-0.216	0.025	0.055	0.145	0.001	-0.016	0.052	-0.041	-0.036	0.031	-0.037	-0.017	-0.006	0	-0.013	-0.004	0	0
THR A:34	-0.309	0.046	-0.092	0.084	0.106	0.441	-3.094	-4.919		-4.367	-18.918	-63.875	-15.648	-0.876	-2.387	-1.202	0.586	2.014	0.396	0.152	-0.06	0.028	0.086	0.032	0.203	0.194	0.019	0.011	0.044	0.026	0.211	-0.012	0.041	0.045	0.121	0.03	0.012	0.041	-0.005	-0.021	0.051	-0.005	-0.011	-0.008	0.008	-0.014	-0.01	-0.001	0
ILE A:35	0.267	0.46	0.22	-0.076	0.014	0.294	0.931	-0.915	-4.367		-7.032	-11.201	-21.882	-14.945	0.1	-1.006	0.116	3.008	0.865	0.347	0.332	0.06	0.431	0.003	0.235	0.177	-0.004	0.01	0.026	0.004	0.195	-0.071	0.015	0.02	0.073	0.012	-0.003	0.035	-0.011	-0.017	0.03	-0.011	-0.009	-0.005	0.004	-0.01	-0.006	-0.001	0
ASN A:36	0.365	0.498	0.229	-0.11	0.028	0.372	1.262	3.583	-18.918	-7.032		-19.443	-9.135	-17.013	-20.006	-1.398	-0.082	0.049	-0.376	0.227	-0.056	0	0.474	-0.033	0.177	0.133	-0.012	0.012	0.009	-0.021	0.107	-0.069	0	0.003	0.014	-0.003	-0.004	0.009	-0.007	-0.008	0.001	-0.007	-0.001	0	0	-0.001	0	0	0
ASP A:37	-11.89	-2.148	-0.116	0.508	0.191	-2.093	-5.751	-31.599	-63.875	-11.201	-19.443		-5.154	-7.148	-20.461	-17.337	-1.13	-1.352	-2.352	-0.964	-3.953	0.21	-1.115	0.158	0.369	0.273	0.081	-0.048	0.049	0.796	0.18	0.086	0.045	0.036	0.134	0.032	0.006	0.013	-0.007	0.525	0.03	-0.001	-0.013	-0.024	0	-0.013	0.399	-0.01	-0.004
VAL A:38	-0.08	1.139	0.455	-0.205	-0.051	0.467	2.555	0.253	-15.648	-21.882	-9.135	-5.154		-3.951	-5.962	-20.587	-16.798	8.81	0.889	0.346	-0.51	0.21	0.724	0.039	0.558	0.356	-0.023	0.004	0.05	0.007	0.399	-0.104	0.034	0.054	0.194	0.03	-0.001	0.075	-0.016	-0.046	0.071	-0.01	-0.021	-0.013	0.011	-0.021	-0.019	-0.001	0
ALA A:39	0.226	0.281	-0.004	-0.161	-0.111	-0.057	0.168	1.124	-0.876	-14.945	-17.013	-7.148	-3.951		3.197	-8.479	-16.707	-26.124	-6.213	-0.453	-0.498	-0.02	0.172	-0.009	-0.066	-0.055	-0.03	0.005	-0.015	-0.022	-0.023	-0.079	-0.022	-0.023	-0.06	-0.019	-0.013	-0.009	-0.01	0.008	-0.022	-0.013	0.001	0.004	-0.006	0.002	0.009	0.001	0
ARG A:40	1.493	2.092	0.414	-0.289	0.241	0.821	3.688	4.809	-2.387	0.1	-20.006	-20.461	-5.962	3.197		12.09	-5.448	-4.87	50.476	-6.302	-4.508	-4.252	3.17	-0.49	1.014	0.772	0.034	0.048	0.084	-0.639	0.632	-0.096	0.065	0.098	0.296	0.061	0.02	0.113	0.01	-0.565	0.101	0.006	-0.012	-0.003	0.024	-0.013	-0.417	0.005	0.005
VAL A:41	-3.726	1.75	0.263	-0.491	-0.207	0.184	1.41	2.284	-1.202	-1.006	-1.398	-17.337	-20.587	-8.479	12.09		-2.961	5.879	-2.425	-8.785	-16.284	-1.184	-4.229	-0.099	0.708	0.355	-0.09	0.004	0.027	-0.028	0.417	-0.224	-0.007	0.018	0.133	-0.007	-0.033	0.071	-0.04	-0.047	0.027	-0.039	-0.028	-0.009	-0.005	-0.026	-0.006	0.001	0
ALA A:42	0.407	0.283	0.009	-0.159	-0.1	-0.123	-0.084	0.57	0.586	0.116	-0.082	-1.13	-16.798	-16.707	-5.448	-2.961		12.732	0.63	0.199	1.644	0.228	0.317	-0.088	-0.228	-0.2	-0.037	0.006	-0.027	-0.022	-0.078	-0.133	-0.03	-0.033	-0.105	-0.029	-0.013	-0.019	-0.017	0.016	-0.033	-0.02	0.003	0.007	-0.008	0.004	0.013	0.001	0
ARG A:43	0.23	-0.037	-0.081	0.037	0.032	-0.035	0.67	0.299	2.014	3.008	0.049	-1.352	8.81	-26.124	-4.87	5.879	12.732		-11.178	-1.267	2.386	-0.588	-0.015	-0.156	-0.139	-0.079	-0.004	0.008	-0.016	-0.505	-0.074	0.003	-0.007	-0.002	-0.036	-0.005	0.008	-0.008	0.011	-0.434	-0.003	0.01	0.006	0.013	0.005	0.01	-0.369	0.007	0.003
ASN A:44	0.592	0.303	-0.039	-0.035	-0.004	0	0.101	0.305	0.396	0.865	-0.376	-2.352	0.889	-6.213	50.476	-2.425	0.63	-11.178		0.316	-7.706	-0.795	0.439	-0.202	-0.045	-0.023	-0.005	0.002	-0.002	-0.021	0.004	-0.028	-0.001	0	-0.005	-0.001	0.001	-0.002	0.001	-0.009	-0.001	0.001	0.001	0.001	0	0.001	-0.005	0	0
GLY A:45	0.299	0.295	0	-0.048	-0.013	0	0.049	0.144	0.152	0.347	0.227	-0.964	0.346	-0.453	-6.302	-8.785	0.199	-1.267	0.316		-3.632	-5.193	0.362	-0.108	0	-0.01	-0.008	0	0	-0.001	0.015	-0.032	0	0	-0.002	-0.001	0	0	-0.001	-0.001	0	0	0	0	0	0	-0.001	0	0
THR A:46	-3.318	1.615	0.264	-0.384	-0.078	0.22	0.889	1.349	-0.06	0.332	-0.056	-3.953	-0.51	-0.498	-4.508	-16.284	1.644	2.386	-7.706	-3.632		-6.055	-3.527	0.003	0.813	0.572	-0.047	0.015	0.036	-0.013	0.407	-0.2	0.002	0.017	0.097	0	-0.016	0.04	-0.023	-0.02	0.017	-0.022	-0.009	-0.003	0	-0.008	0.001	0	0
LEU A:47	-15.967	1.048	0.201	-0.169	-0.046	0.03	0.14	0.122	0.028	0.06	0	0.21	0.21	-0.02	-4.252	-1.184	0.228	-0.588	-0.795	-5.193	-6.055		-3.985	-2.185	0.539	0.404	-0.027	-0.015	0.019	0.002	0.266	-0.093	-0.003	0.011	0.068	-0.004	-0.011	0.02	-0.014	-0.017	0.006	-0.012	-0.005	-0.001	0	-0.002	-0.005	0	0
VAL A:48	-27.655	3.748	11.38	-0.541	0.134	0.332	1.331	1.164	0.086	0.431	0.474	-1.115	0.724	0.172	3.17	-4.229	0.317	-0.015	0.439	0.362	-3.527	-3.985		26.686	-0.909	2.063	0.271	-0.096	0.144	0.056	1.245	0.153	0.096	0.147	0.559	0.067	-0.014	0.134	-0.017	-0.088	0.075	-0.026	-0.027	-0.016	0.006	-0.021	-0.018	-0.001	0
SER A:49	-9.126	-27.091	-13.236	0.743	-0.596	-0.111	-0.23	-0.334	0.032	0.003	-0.033	0.158	0.039	-0.009	-0.49	-0.099	-0.088	-0.156	-0.202	-0.108	0.003	-2.185	26.686		-5.214	-4.769	0.188	-0.362	0.054	0.075	0.23	0.51	0.095	0.113	0.394	0.085	0.013	0.076	0.021	-0.044	0.042	-0.002	-0.011	-0.011	0.003	-0.01	-0.009	-0.001	0
LEU A:50	0.937	3.866	-24.908	0.586	-1.572	0.065	1.096	0.761	0.203	0.235	0.177	0.369	0.558	-0.066	1.014	0.708	-0.228	-0.139	-0.045	0	0.813	0.539	-0.909	-5.214		-0.871	-1.363	-1.447	0.278	0.564	2.713	1.079	0.493	0.696	1.415	0.297	0.085	0.321	0.058	-0.19	0.182	-0.012	-0.031	-0.03	0.021	-0.022	-0.044	-0.002	0.001
THR A:51	1.074	-0.851	-17.417	4.582	-24.783	-0.425	0.986	0.536	0.194	0.177	0.133	0.273	0.356	-0.055	0.772	0.355	-0.2	-0.079	-0.023	-0.01	0.572	0.404	2.063	-4.769	-0.871		-8.892	-7.847	-0.453	0.541	NA	-3.47	0.872	0.647	0.85	0.457	0.184	0.242	0.081	-0.082	0.145	-0.022	-0.031	-0.031	0.008	-0.032	-0.015	-0.002	0
ASN A:52	0.121	-0.172	0.17	0.132	-3.005	-0.118	-0.048	-0.051	0.019	-0.004	-0.012	0.081	-0.023	-0.03	0.034	-0.09	-0.037	-0.004	-0.005	-0.008	-0.047	-0.027	0.271	0.188	-1.363	-8.892		-11.121	-2.159	0.915	-0.664	-5.071	0.541	0.264	0.625	0.19	-0.018	0.08	-0.034	-0.05	0.02	-0.05	-0.019	-0.009	-0.003	-0.008	0.005	0	0
ASN A:53	0.084	0.021	-0.059	0.137	-10.693	-0.209	0.124	0.014	0.011	0.01	0.012	-0.048	0.004	0.005	0.048	0.004	0.006	0.008	0.002	0	0.015	-0.015	-0.096	-0.362	-1.447	-7.847	-11.121		-14.458	-10.934	24.44	-14.91	-3.222	-1.542	-2.73	-0.677	-0.138	-0.235	-0.044	0.177	-0.072	0.034	0.015	0.01	-0.002	0.01	0.031	-0.002	-0.001
THR A:54	0.065	0.32	0.068	0.108	-0.272	0.019	0.114	0.053	0.044	0.026	0.009	0.049	0.05	-0.015	0.084	0.027	-0.027	-0.016	-0.002	0	0.036	0.019	0.144	0.054	0.278	-0.453	-2.159	-14.458		-19.544	-10.093	-18.366	-16.626	-0.453	-0.806	-0.325	0.299	0.132	0.199	0.056	0.163	0.078	0.044	-0.01	0.029	-0.006	-0.026	-0.006	0.001
ASP A:55	0.035	0.448	0.137	0.319	-0.603	0.01	-0.834	0.023	0.026	0.004	-0.021	0.796	0.007	-0.022	-0.639	-0.028	-0.022	-0.505	-0.021	-0.001	-0.013	0.002	0.056	0.075	0.564	0.541	0.915	-10.934	-19.544		-4.006	-4.867	-19.155	-12.294	-1.173	-0.524	-0.108	0.03	0.112	1.136	0.064	0.028	-0.039	-0.061	-0.009	-0.029	0.577	-0.015	-0.01
ILE A:56	0.477	2.259	-1.467	-1.937	-4.261	0.078	1.028	0.531	0.211	0.195	0.107	0.18	0.399	-0.023	0.632	0.417	-0.078	-0.074	0.004	0.015	0.407	0.266	1.245	0.23	2.713	NA	-0.664	24.44	-10.093	-4.006		NA	-7.219	-12.411	-14.733	-0.024	0.613	0.241	1.009	-0.301	0.575	0.517	0.39	0.138	0.23	0.192	-0.081	-0.018	0.017
LEU A:57	-0.022	0.722	0.037	0.197	-0.542	-0.229	-0.509	-0.216	-0.012	-0.071	-0.069	0.086	-0.104	-0.079	-0.096	-0.224	-0.133	0.003	-0.028	-0.032	-0.2	-0.093	0.153	0.51	1.079	-3.47	-5.071	-14.91	-18.366	-4.867	NA		-4.926	-5.461	-22.978	-13.58	-0.087	-0.444	-0.029	0.188	0.184	0.024	-0.067	-0.137	-0.054	-0.16	-0.069	-0.02	-0.015
GLN A:58	0.038	0.352	0.286	0.131	-0.261	0	0.077	0.025	0.041	0.015	0	0.045	0.034	-0.022	0.065	-0.007	-0.03	-0.007	-0.001	0	0.002	-0.003	0.096	0.095	0.493	0.872	0.541	-3.222	-16.626	-19.155	-7.219	-4.926		-1.749	-8.238	-18.257	-14.68	-1.216	-0.406	-0.907	0.149	0.206	0.226	0.124	0.122	0.087	-0.043	-0.011	0.008
GLY A:59	0.048	0.429	0.308	0.176	-0.279	0.011	0.119	0.055	0.045	0.02	0.003	0.036	0.054	-0.023	0.098	0.018	-0.033	-0.002	0	0	0.017	0.011	0.147	0.113	0.696	0.647	0.264	-1.542	-0.453	-12.294	-12.411	-5.461	-1.749		-3.406	-6.924	-14.127	-15.898	-0.047	-0.287	-0.422	0.299	0.23	0.103	0.111	0.112	-0.008	-0.01	0.006
ILE A:60	0.141	1.102	0.267	0.136	-0.506	0.006	0.179	0.145	0.121	0.073	0.014	0.134	0.194	-0.06	0.296	0.133	-0.105	-0.036	-0.005	-0.002	0.097	0.068	0.559	0.394	1.415	0.85	0.625	-2.73	-0.806	-1.173	-14.733	-22.978	-8.238	-3.406		-5.463	-4.461	-14.209	-7.272	-3.346	0.505	0.919	1.337	0.602	0.54	0.608	-0.068	-0.008	0.049
GLN A:61	0.014	0.171	0.189	-0.033	-0.096	-0.009	-0.003	0.001	0.03	0.012	-0.003	0.032	0.03	-0.019	0.061	-0.007	-0.029	-0.005	-0.001	-0.001	0	-0.004	0.067	0.085	0.297	0.457	0.19	-0.677	-0.325	-0.524	-0.024	-13.58	-18.257	-6.924	-5.463		-5.309	-7.435	-21.289	-6.929	-1.784	-0.404	0.22	0.602	0.285	0.498	0.139	0.062	0.052
ALA A:62	-0.009	0.043	0.2	-0.042	-0.064	-0.011	0.004	-0.016	0.012	-0.003	-0.004	0.006	-0.001	-0.013	0.02	-0.033	-0.013	0.008	0.001	0	-0.016	-0.011	-0.014	0.013	0.085	0.184	-0.018	-0.138	0.299	-0.108	0.613	-0.087	-14.68	-14.127	-4.461	-5.309		-0.094	-5.409	-16.598	-13.512	0.178	0.252	0.134	0.334	0.473	0.111	0.049	0.048
SER A:63	0.039	0.212	0.117	0.003	-0.071	0.012	0.097	0.052	0.041	0.035	0.009	0.013	0.075	-0.009	0.113	0.071	-0.019	-0.008	-0.002	0	0.04	0.02	0.134	0.076	0.321	0.242	0.08	-0.235	0.132	0.03	0.241	-0.444	-1.216	-15.898	-14.209	-7.435	-0.094		-2.23	-11.053	-21.925	-17.752	0.077	0.205	-0.987	0.399	0.626	0.355	0.155
CYS A:64	-0.018	-0.019	0.1	-0.07	-0.023	-0.024	-0.047	-0.041	-0.005	-0.011	-0.007	-0.007	-0.016	-0.01	0.01	-0.04	-0.017	0.011	0.001	-0.001	-0.023	-0.014	-0.017	0.021	0.058	0.081	-0.034	-0.044	0.199	0.112	1.009	-0.029	-0.406	-0.047	-7.272	-21.289	-5.409	-2.23		-21.731	-8.645	-14.871	-18.459	-0.55	-1.288	-0.949	0.327	0.134	0.021
ASP A:65	-0.02	-0.14	-0.01	-0.008	0.068	0.006	-0.653	-0.036	-0.021	-0.017	-0.008	0.525	-0.046	0.008	-0.565	-0.047	0.016	-0.434	-0.009	-0.001	-0.02	-0.017	-0.088	-0.044	-0.19	-0.082	-0.05	0.177	0.056	1.136	-0.301	0.188	-0.907	-0.287	-3.346	-6.929	-16.598	-11.053	-21.731		-2.836	-10.636	-25.53	-19.38	-2.334	-1.657	1.421	-0.349	-0.15
TYR A:66	0.022	0.143	0.15	-0.027	-0.051	0.008	0.063	0.031	0.051	0.03	0.001	0.03	0.071	-0.022	0.101	0.027	-0.033	-0.003	-0.001	0	0.017	0.006	0.075	0.042	0.182	0.145	0.02	-0.072	0.163	0.064	0.575	0.184	0.149	-0.422	0.505	-1.784	-13.512	-21.925	-8.645	-2.836		-10.735	-7.44	-20.61	-20.189	-0.937	-0.214	0.087	0.275
ILE A:67	-0.019	-0.039	0.059	-0.045	-0.005	-0.019	-0.042	-0.037	-0.005	-0.011	-0.007	-0.001	-0.01	-0.013	0.006	-0.039	-0.02	0.01	0.001	0	-0.022	-0.012	-0.026	-0.002	-0.012	-0.022	-0.05	0.034	0.078	0.028	0.517	0.024	0.206	0.299	0.919	-0.404	0.178	-17.752	-14.871	-10.636	-10.735		-3.233	-6.52	-15.842	-17.944	-1.191	-0.284	-0.404
ASN A:68	-0.01	-0.039	0.012	-0.003	0.008	-0.005	-0.006	-0.017	-0.011	-0.009	-0.001	-0.013	-0.021	0.001	-0.012	-0.028	0.003	0.006	0.001	0	-0.009	-0.005	-0.027	-0.011	-0.031	-0.031	-0.019	0.015	0.044	-0.039	0.39	-0.067	0.226	0.23	1.337	0.22	0.252	0.077	-18.459	-25.53	-7.44	-3.233		-6.648	-6.238	-10.402	-11.816	0.395	-0.116
ASN A:69	-0.004	-0.027	-0.011	0.004	0.006	-0.002	0.019	-0.006	-0.008	-0.005	0	-0.024	-0.013	0.004	-0.003	-0.009	0.007	0.013	0.001	0	-0.003	-0.001	-0.016	-0.011	-0.03	-0.031	-0.009	0.01	-0.01	-0.061	0.138	-0.137	0.124	0.103	0.602	0.602	0.134	0.205	-0.55	-19.38	-20.61	-6.52	-6.648		-1.686	-9.599	-14.4	-29.125	-0.84
ALA A:70	0.001	0.012	0.034	-0.006	-0.005	0	0.013	0	0.008	0.004	0	0	0.011	-0.006	0.024	-0.005	-0.008	0.005	0	0	0	0	0.006	0.003	0.021	0.008	-0.003	-0.002	0.029	-0.009	0.23	-0.054	0.122	0.111	0.54	0.285	0.334	-0.987	-1.288	-2.334	-20.189	-15.842	-6.238	-1.686		-3.779	-8.956	-19.199	-15.382
VAL A:71	-0.008	-0.034	0.001	0.004	0.01	-0.003	-0.006	-0.013	-0.014	-0.01	-0.001	-0.013	-0.021	0.002	-0.013	-0.026	0.004	0.01	0.001	0	-0.008	-0.002	-0.021	-0.01	-0.022	-0.032	-0.008	0.01	-0.006	-0.029	0.192	-0.16	0.087	0.112	0.608	0.498	0.473	0.399	-0.949	-1.657	-0.937	-17.944	-10.402	-9.599	-3.779		-17.241	0.044	-3.008
GLU A:72	0	-0.034	-0.031	0.012	0.023	0.006	-0.456	-0.004	-0.01	-0.006	0	0.399	-0.019	0.009	-0.417	-0.006	0.013	-0.369	-0.005	-0.001	0.001	-0.005	-0.018	-0.009	-0.044	-0.015	0.005	0.031	-0.026	0.577	-0.081	-0.069	-0.043	-0.008	-0.068	0.139	0.111	0.626	0.327	1.421	-0.214	-1.191	-11.816	-14.4	-8.956	-17.241		2.079	-0.499
SER A:73	0	-0.001	-0.004	0	0	0	0.01	0	-0.001	-0.001	0	-0.01	-0.001	0.001	0.005	0.001	0.001	0.007	0	0	0	0	-0.001	-0.001	-0.002	-0.002	0	-0.002	-0.006	-0.015	-0.018	-0.02	-0.011	-0.01	-0.008	0.062	0.049	0.355	0.134	-0.349	0.087	-0.284	0.395	-29.125	-19.199	0.044	2.079		-0.9
GLY A:74	0	0.001	0.001	0	-0.001	0	0.005	0	0	0	0	-0.004	0	0	0.005	0	0	0.003	0	0	0	0	0	0	0.001	0	0	-0.001	0.001	-0.01	0.017	-0.015	0.008	0.006	0.049	0.052	0.048	0.155	0.021	-0.15	0.275	-0.404	-0.116	-0.84	-15.382	-3.008	-0.499	-0.9
GLU A:75	0.002	0.003	0.02	0.004	0.022	0.006	-0.565	0.002	0.009	0.003	-0.003	0.472	0.005	-0.004	-0.417	-0.01	-0.007	-0.409	-0.008	-0.003	0.004	-0.002	-0.002	0.005	-0.005	0.012	0.009	0.026	0.027	0.711	0.155	-0.036	0.058	0.098	0.261	0.178	0.156	-0.502	-0.074	0.898	-1.087	-0.519	-0.463	-4.719	-27.826	-1.904	3.578	-5.875	-6.674
PRO A:76	-0.001	-0.004	0.001	0.001	0.002	0	-0.008	-0.001	-0.002	-0.002	0	0.001	-0.003	0	-0.004	-0.005	0.001	0.001	0	0	-0.001	0	-0.003	-0.001	-0.002	-0.004	0	0	-0.006	0.004	0.036	-0.061	0.007	0.017	0.096	0.092	0.104	0.129	0.052	-0.024	0.675	0.276	0.187	0.303	1.033	2.146	-0.288	-0.105	-2.406
ILE A:77	0.009	0.054	0.064	-0.019	-0.017	0.004	0.031	0.021	0.044	0.027	-0.001	0.028	0.062	-0.018	0.062	0.024	-0.023	-0.01	-0.001	0	0.008	0.001	0.03	0.011	0.048	0.032	-0.002	-0.005	0.037	0.015	0.182	-0.003	0.085	0.073	0.256	0.096	0.163	-0.436	-0.103	-0.112	-1.931	-1.587	0.031	0.069	-3.262	-1.319	0.127	0.121	-0.285
TYR A:78	0.005	0.033	0.046	-0.014	-0.008	0.002	0.003	0.014	0.033	0.022	-0.001	0.034	0.056	-0.016	0.043	0.02	-0.022	-0.015	-0.001	0	0.006	0.001	0.02	0.007	0.033	0.013	-0.002	-0.001	0.015	0.018	0.114	-0.015	0.038	0.05	0.186	0.06	0.08	-0.171	0.024	-0.015	-0.137	-0.007	0.174	0.009	-0.035	0.52	0.063	-0.103	-0.037
GLY A:79	0.005	0.033	0.05	-0.014	-0.008	0.001	0.005	0.009	0.025	0.016	0	0.029	0.046	-0.014	0.041	0.016	-0.02	-0.013	-0.001	0	0.005	0.001	0.022	0.008	0.04	0.016	-0.002	-0.003	0.02	0.013	0.164	-0.036	0.062	0.074	0.296	0.127	0.174	-0.219	-0.032	-0.082	0.474	0.062	0.298	0.217	0.74	1.229	-0.051	0.22	0.464
VAL A:80	-0.011	-0.026	0.034	-0.005	0.004	-0.007	-0.023	-0.031	-0.007	-0.013	-0.005	0.007	-0.014	-0.013	-0.002	-0.052	-0.024	0.006	0.002	0	-0.016	-0.006	-0.019	-0.004	0.002	-0.018	-0.006	0.004	0.011	-0.008	0.245	-0.143	0.087	0.109	0.566	0.304	0.339	-0.206	-0.267	-0.397	0.832	-2.558	0.32	0.558	1.281	-0.309	0.032	1.461	2.175
THR A:81	-0.007	-0.033	-0.014	0.007	0.009	-0.003	-0.009	-0.016	-0.013	-0.011	-0.001	-0.009	-0.023	0	-0.02	-0.029	0.001	0.008	0.001	0	-0.009	-0.003	-0.022	-0.009	-0.028	-0.024	-0.001	0.006	-0.018	-0.013	-0.005	-0.077	-0.015	-0.002	0.018	0.052	0.021	0.234	0.131	0.074	0.211	0.196	0.055	-0.12	-1.355	-4.176	0.345	0.193	-0.955
SER A:82	0.003	0.018	0.032	-0.008	-0.003	0.001	0.001	0.006	0.026	0.017	-0.001	0.027	0.044	-0.014	0.038	0.009	-0.019	-0.011	-0.001	0	0.004	0	0.013	0.003	0.018	0.006	-0.001	0.001	0.009	0.013	0.099	-0.056	0.028	0.034	0.15	0.083	0.075	0.073	0.054	-0.001	0.302	0.132	0.161	0.061	0.168	0.386	0.218	-0.014	0.029
GLY A:83	0	0.005	0.014	-0.002	0	0	-0.008	0.001	0.013	0.009	-0.001	0.017	0.026	-0.01	0.019	0	-0.013	-0.004	-0.001	0	0	0	0.003	0	0.006	0	0	0.001	0	0.011	0.035	-0.034	0.004	0.01	0.049	0.022	0.01	0.047	0.021	-0.002	0.091	0.074	0.004	-0.023	0.038	0.028	-0.054	-0.109	-0.066
PHE A:84	-0.013	-0.068	-0.086	0.025	0.013	-0.003	-0.011	-0.029	-0.067	-0.052	0	-0.066	-0.133	0.032	-0.118	-0.069	0.041	0.034	0.004	0.001	-0.018	-0.003	-0.051	-0.015	-0.067	-0.023	0.003	0.001	-0.025	-0.018	-0.226	0.073	-0.068	-0.085	-0.364	-0.159	-0.156	-0.056	-0.098	0.085	-0.586	-0.428	-0.254	-0.103	-0.619	-1.159	0.108	-0.104	-0.299
GLY A:85	0.002	0.011	0.019	-0.005	-0.003	0.001	0.015	0.006	0.027	0.019	-0.002	0.014	0.042	-0.012	0.036	0.012	-0.014	-0.007	-0.001	0	0.003	0	0.007	0.001	0.009	0.002	-0.001	0	0.003	-0.005	0.043	-0.028	0.01	0.012	0.05	0.024	0.021	0.021	0.011	-0.019	0.101	0.041	0.026	0.013	0.084	0.115	-0.022	0.001	0.032
GLY A:86	0	-0.001	-0.002	0	0	0	0.005	0	-0.003	-0.002	0	-0.006	-0.003	0.001	0.002	-0.002	0.001	0.006	0	0	0	0	0	0	-0.001	0	0	0	0	-0.004	-0.004	0	-0.001	-0.001	-0.005	-0.001	-0.002	0.017	-0.002	-0.007	0.032	0.001	-0.012	-0.005	0.041	-0.021	-0.047	-0.004	0.004
MET A:87	-0.001	-0.005	-0.004	0.001	0.001	0	0.001	-0.004	-0.009	-0.009	0	-0.008	-0.019	0.003	-0.016	-0.01	0.004	0.006	0.001	0	-0.002	0	-0.004	-0.001	-0.003	-0.001	0	0	-0.001	-0.001	-0.004	0.004	0	0.001	-0.001	0	0.006	-0.023	-0.004	0.008	-0.018	-0.023	0.009	0.013	-0.029	-0.011	0.065	0.023	0.012
ALA A:88	-0.001	-0.003	0	0.001	0.001	0	0.002	-0.003	-0.004	-0.004	0	-0.004	-0.007	0.001	-0.003	-0.009	0.001	0.006	0	0	-0.001	0	-0.002	-0.001	-0.001	0	0	0	0	0.002	0.014	-0.024	0.003	0.003	0.026	0.025	0.016	0.082	0.014	-0.011	0.206	0.088	0.027	0.023	0.195	0.309	-0.037	0.04	0.121
ASN A:89	0	-0.002	-0.006	0.001	0	0	-0.007	0	-0.005	-0.003	0	0.001	-0.008	0.004	-0.013	0.001	0.004	-0.004	0	0	0	0	-0.001	0	-0.003	0	0	0	-0.001	0.006	-0.018	0.013	-0.005	-0.005	-0.025	-0.014	-0.013	0.011	-0.005	0.014	0.022	0.001	-0.029	-0.018	0.086	-0.02	-0.109	-0.036	0.002
VAL A:90	0	0.002	0.005	-0.001	0	0	-0.009	0	0.004	0.003	0	0.011	0.007	-0.003	0.002	-0.001	-0.004	-0.007	0	0	0	0	0.001	0	0.002	0	0	0.001	0.001	0.009	0.019	-0.013	0.005	0.006	0.027	0.018	0.011	0.017	0.012	0.007	0.032	0.007	0.043	0.007	-0.004	0.129	0.072	0.05	0.027
ALA A:91	0	0	0.002	0	0	0	0.003	0	0.001	0.001	0	0.001	0.002	-0.001	0.002	-0.002	-0.001	-0.002	0	0	0	0	0	0	0.001	0	0	0	0	-0.006	0.015	-0.021	0.004	0.003	0.033	0.03	0.014	0.115	0.036	-0.047	0.317	0.186	0.094	0.029	0.448	1.069	-0.162	0.143	0.384
ILE A:92	0	0.004	0.008	-0.002	-0.001	0	-0.002	0.001	0.004	0.003	0	0.004	0.007	-0.003	0.009	0	-0.004	-0.001	0	0	0.001	0	0.003	0.001	0.006	0.002	0	0	0.003	0.004	0.046	-0.037	0.014	0.014	0.101	0.079	0.049	0.188	0.064	-0.073	0.471	0.189	0.186	0.02	0.383	0.918	-0.017	0.44	0.455
SER A:93	0	0	0.001	0	0	0	-0.01	0	0	0	0	0.009	0	0	-0.007	0	0	-0.008	0	0	0	0	0	0	0	0.001	0	0.001	0.001	0.011	0.007	0.001	0.004	0.004	0.01	0.007	0.009	-0.043	-0.018	0.029	-0.151	-0.238	-0.058	-0.021	-0.476	-1.76	-0.145	0.354	0.177
ARG A:94	-0.003	0.005	0.005	-0.003	-0.014	-0.006	0.434	0	-0.002	-0.001	0	-0.391	0.002	-0.003	0.376	-0.002	-0.003	0.36	0.005	0.001	-0.004	0.003	0.002	0	0.013	-0.009	-0.006	-0.021	-0.008	-0.546	0.045	-0.066	0.015	-0.004	0.137	0.116	0.031	0.279	0.061	-1.282	1.054	0.451	-0.099	-0.882	2.179	-0.248	9.361	-2.371	-0.615
GLU A:95	0.004	-0.005	-0.002	0.001	0.009	0.005	-0.402	-0.001	0.004	0.002	0.002	0.383	0	0.003	-0.369	0.001	0.003	-0.37	-0.003	-0.001	0.005	-0.005	0	0	-0.01	0.008	0.005	0.016	0.007	0.47	-0.013	0.019	-0.003	0.005	-0.026	-0.022	-0.014	0.059	0.07	0.807	0.073	0.186	0.198	-0.003	0.139	0.262	2.517	-0.481	-0.375
GLN A:96	0.001	0.009	0.012	-0.003	-0.002	0	-0.007	0.001	0.007	0.005	0	0.016	0.012	-0.004	0.006	0.005	-0.006	-0.015	0	0	0.002	0	0.007	0.003	0.011	0.004	-0.001	-0.001	0.007	0.002	0.053	-0.012	0.019	0.02	0.1	0.054	0.048	0.031	-0.007	-0.067	0.22	0.055	0.127	0.03	0.417	1.228	-0.376	0.126	0.317
ALA A:97	0.005	0.036	0.05	-0.013	-0.008	0	-0.001	0.005	0.021	0.015	0	0.03	0.042	-0.013	0.045	0.017	-0.022	-0.017	-0.001	0	0.007	0.001	0.03	0.013	0.052	0.02	-0.002	-0.005	0.026	0.008	0.207	-0.035	0.074	0.083	0.416	0.196	0.186	0.023	-0.144	-0.262	0.619	0.018	0.338	0.138	1.095	1.308	-0.937	0.216	0.55
SER A:98	0.005	0.032	0.033	-0.011	-0.006	0	0.001	0.006	0.018	0.015	0.001	0.026	0.041	-0.01	0.043	0.028	-0.018	-0.019	-0.001	-0.001	0.01	0.002	0.032	0.012	0.04	0.016	-0.002	-0.004	0.015	0	0.112	-0.016	0.031	0.038	0.211	0.096	0.054	0.141	0.083	-0.135	0.355	0.482	0.296	-0.086	0.304	0.641	-0.284	-0.114	-0.025
GLU A:99	0.024	0.074	0.051	-0.022	-0.009	0.009	-0.43	0.026	0.052	0.044	0.01	0.486	0.092	-0.004	-0.34	0.088	-0.002	-0.483	-0.007	-0.003	0.043	0.002	0.071	0.024	0.06	0.054	0.005	0.01	0.042	0.5	0.144	0.048	0.063	0.066	0.192	0.073	0.104	-0.074	0.021	0.74	0.086	0.014	0.227	0.113	0.156	0.47	1.031	0.128	0.16
LEU A:100	0.062	0.251	0.168	-0.057	-0.048	0.019	0.099	0.112	0.133	0.118	0.02	0.1	0.266	-0.023	0.273	0.258	0.006	-0.064	-0.009	0	0.113	0.039	0.212	0.071	0.242	0.137	0.008	-0.029	0.087	0.035	0.451	0.037	0.171	0.179	0.708	0.282	0.329	-0.126	0.006	-0.273	0.764	0.527	0.572	0.267	0.966	2.056	-0.239	0.375	0.556
GLN A:101	0.047	0.227	0.181	-0.069	-0.044	0.008	0.052	0.077	0.107	0.094	0.013	0.1	0.242	-0.036	0.263	0.229	-0.026	-0.063	-0.01	-0.001	0.09	0.033	0.209	0.076	0.255	0.112	-0.008	-0.025	0.077	0.032	0.515	-0.002	0.16	0.204	0.854	0.305	0.312	-0.051	0.021	-0.217	0.612	0.278	0.813	0.144	0.625	1.511	0.064	-0.03	0.175
THR A:102	-0.017	-0.048	0.023	0	0.012	-0.008	-0.032	-0.035	0.005	0.003	-0.008	0.031	0.047	-0.028	0.054	-0.015	-0.065	-0.023	-0.003	-0.003	-0.028	-0.02	-0.026	-0.018	-0.03	-0.057	-0.013	0.014	-0.021	-0.023	0.082	-0.186	-0.022	-0.007	0.202	0.095	-0.046	0.5	0.209	-0.166	0.566	0.526	0.008	-0.195	0.362	0.488	-0.412	-0.189	-0.062
ASN A:103	0.037	0.135	0.092	-0.034	-0.024	0.01	0.063	0.07	0.089	0.084	0.015	0.061	0.186	-0.011	0.187	0.187	0.03	-0.038	-0.006	0.001	0.08	0.024	0.123	0.033	0.115	0.058	-0.001	-0.008	0.035	0.002	0.223	-0.035	0.066	0.075	0.333	0.139	0.112	0.14	0.097	-0.135	0.489	0.395	0.175	0.023	0.461	0.794	-0.244	0.027	0.137
LEU A:104	0.098	0.326	0.155	-0.053	-0.05	0.042	0.197	0.202	0.141	0.15	0.048	0.069	0.29	0.026	0.318	0.415	0.193	0.03	0.009	0.016	0.214	0.086	0.289	0.081	0.276	0.164	0.013	-0.029	0.072	0.031	0.325	0.078	0.121	0.131	0.456	0.167	0.191	-0.019	0.104	-0.099	0.367	0.324	0.258	0.093	0.342	0.629	-0.042	0.06	0.125
VAL A:105	0.026	0.102	0.091	-0.044	-0.015	-0.003	0.01	0.041	0.096	0.096	0.011	0.085	0.242	-0.024	0.242	0.262	0.031	-0.078	-0.017	-0.004	0.08	0.014	0.126	0.024	0.078	0.01	-0.014	0.003	0.011	-0.01	0.19	-0.104	0.019	0.038	0.257	0.089	0.014	0.235	0.097	-0.114	0.327	0.245	-0.003	-0.077	0.179	0.158	-0.215	-0.074	-0.022
TRP A:106	-0.016	-0.051	-0.018	0.013	0.009	-0.004	-0.022	-0.028	-0.006	-0.006	-0.008	0.011	0.004	-0.017	-0.007	-0.045	-0.047	-0.022	-0.001	-0.002	-0.035	-0.016	-0.049	-0.018	-0.043	-0.03	0.001	0.003	-0.014	-0.011	-0.047	-0.047	-0.023	-0.027	-0.078	-0.027	-0.04	0.051	-0.024	-0.03	-0.005	-0.024	-0.079	-0.032	-0.02	-0.121	-0.094	-0.011	-0.019
PHE A:107	-0.02	-0.081	-0.068	0.026	0.015	-0.004	-0.025	-0.038	-0.056	-0.047	-0.005	-0.04	-0.099	0.01	-0.102	-0.097	-0.001	0.02	0.005	0.001	-0.038	-0.01	-0.072	-0.021	-0.07	-0.032	0.004	0.002	-0.024	-0.012	-0.171	0.025	-0.049	-0.06	-0.258	-0.109	-0.092	-0.061	-0.082	0.044	-0.327	-0.255	-0.172	-0.039	-0.31	-0.599	0.033	-0.011	-0.103
LEU A:108	0.025	0.087	0.065	-0.028	-0.014	0.005	0.035	0.059	0.082	0.082	0.012	0.058	0.179	-0.005	0.168	0.206	0.063	-0.036	-0.011	-0.002	0.063	0.012	0.086	0.014	0.059	0.018	-0.005	-0.001	0.011	0	0.116	-0.049	0.02	0.029	0.139	0.045	0.025	0.077	0.03	-0.059	0.163	0.105	0.002	-0.018	0.098	0.075	-0.102	-0.014	0.007
LYS A:109	0.023	0.092	0.063	-0.022	-0.013	0.003	0.537	0.066	0.085	0.098	0.002	-0.468	0.262	-0.026	0.781	0.257	0.063	0.64	-0.01	0.008	0.072	0.027	0.094	0.01	0.066	0.014	-0.009	-0.01	0.002	-0.448	0.093	-0.063	0.008	0.015	0.092	0.033	0.01	0.078	0.005	-0.596	0.123	0.049	-0.024	-0.01	0.068	0.037	-0.628	0.005	0.013
THR A:110	0.035	0.108	0.095	-0.034	-0.013	0.004	0.058	0.087	0.196	0.205	0.016	0.12	0.46	-0.029	0.402	0.427	0.125	-0.017	-0.029	-0.007	0.101	0.006	0.11	0.007	0.056	0.008	-0.005	0.002	0.008	-0.009	0.138	-0.109	0.013	0.019	0.121	0.04	0.005	0.126	0.009	-0.071	0.173	0.073	-0.026	-0.028	0.086	0.016	-0.109	-0.012	0.004
GLY A:111	-0.014	-0.039	-0.023	0.013	0.006	-0.002	-0.006	-0.032	-0.018	-0.007	-0.01	-0.002	0.039	-0.03	0.027	-0.047	-0.074	-0.029	-0.001	0	-0.036	-0.008	-0.037	-0.008	-0.021	-0.008	0.002	0	-0.005	-0.007	-0.044	0.012	-0.007	-0.009	-0.048	-0.017	-0.006	-0.026	-0.013	0.012	-0.051	-0.039	-0.003	0.007	-0.031	-0.027	0.028	0.004	-0.002
ALA A:112	-0.003	-0.01	-0.012	0.003	0.001	0	-0.014	-0.009	-0.034	-0.041	0	-0.019	-0.113	0.015	-0.09	-0.082	-0.016	-0.001	0.006	0.001	-0.01	0	-0.012	0	-0.006	0	0	0	0	0.006	-0.012	0.014	0	-0.001	-0.008	-0.002	0	-0.013	0.002	0.012	-0.014	-0.001	0.005	0.002	-0.005	0.005	0.012	0	0
GLY A:113	0	0	0	0	0	0	0	0	0.008	0.016	-0.001	0.012	0.05	-0.007	0.036	0.023	0.004	-0.006	-0.004	-0.001	0.002	-0.001	0.001	0	0	0	0	0	0	0.003	0	0	0	0	0	0	0	0	0	0.006	0	0	0	0	0	0	0.006	0	0
ASN A:114	0.002	0.003	0	-0.001	0	0	0.002	0.002	-0.003	-0.003	0.002	-0.011	-0.008	0.012	0.022	0.026	0.046	0.062	-0.008	-0.002	0.011	-0.001	0.004	0	0	0	0	0	0	0.003	0.001	-0.001	0	0	0.001	0	0	0	0	0.006	0	0.001	0	0	0	0	0.008	0	0
LYS A:115	0.02	0.061	0.045	-0.01	0	0.001	0.533	0.065	0.201	0.303	0.006	-0.401	0.914	-0.07	1.385	0.979	0.633	1.132	-0.1	-0.007	0.123	0.003	0.083	-0.013	0.025	-0.005	-0.007	-0.004	-0.007	-0.424	0.029	-0.05	-0.005	0.001	0.01	0.002	-0.001	0.022	-0.008	-0.475	0.022	-0.007	-0.016	0.003	0.008	-0.005	-0.452	0.008	0.004
LEU A:116	0.066	0.114	0.062	-0.026	-0.006	0.002	0.057	0.15	0.36	0.483	0.08	0.195	1.128	-0.032	0.935	1.54	1.582	2.561	-0.031	0.007	0.343	0.002	0.157	-0.02	0.02	-0.007	-0.002	0.001	-0.001	-0.004	0.033	-0.058	-0.002	-0.001	0.001	-0.003	-0.004	0.014	-0.012	-0.005	0.002	-0.018	-0.005	0	-0.003	-0.007	0.002	0	0
PRO A:117	-0.038	-0.083	-0.052	0.021	0.009	-0.014	-0.095	-0.122	-0.107	-0.127	-0.022	-0.06	-0.418	-0.032	-0.299	-0.547	-0.778	-0.663	-0.008	-0.014	-0.048	-0.028	-0.081	-0.008	-0.043	-0.019	0.002	0	-0.005	0.008	-0.047	0.02	-0.005	-0.007	-0.032	-0.008	-0.001	-0.02	0	0.02	-0.023	-0.003	0.005	0.003	-0.007	0.004	0.017	0	0
LEU A:118	0.062	0.128	0.034	-0.03	-0.016	0.025	0.107	0.137	-0.018	-0.056	-0.023	-0.157	-0.312	-0.178	-0.209	-0.986	-2.261	3.019	0.355	0.175	0.102	0.077	0.096	0.023	0.068	0.047	-0.005	0	0.009	0.01	0.066	-0.015	0.006	0.009	0.043	0.009	-0.001	0.021	0	-0.004	0.021	0.003	-0.006	-0.005	0.004	-0.006	-0.002	-0.001	0
ALA A:119	0.158	0.405	0.156	-0.063	-0.027	0.126	0.493	0.428	-0.203	-0.381	-0.245	-0.625	-0.696	-0.557	-0.5	-3.51	-8.246	5.75	0.584	0.488	-0.008	0.237	0.337	0.073	0.279	0.181	-0.005	-0.002	0.034	0.022	0.221	-0.018	0.03	0.041	0.159	0.036	0.008	0.063	0.005	-0.029	0.073	0.015	-0.015	-0.014	0.017	-0.014	-0.021	-0.002	0.001
ASP A:120	0.119	0.347	0.12	-0.058	-0.038	0.074	-0.392	0.24	-0.611	-1.172	0.12	0.123	-4.875	0.763	-2.625	-2.964	-4.143	-13.043	0.384	0.042	0.248	0.182	0.288	0.066	0.214	0.124	0.007	-0.009	0.035	0.529	0.194	-0.015	0.034	0.041	0.159	0.038	0.013	0.047	0.006	0.456	0.068	0.018	-0.008	-0.023	0.016	-0.01	0.394	-0.012	-0.003
VAL A:121	0.26	0.81	0.232	0.02	0.018	0.226	0.887	0.743	-0.171	-0.053	0.04	-1.047	-0.936	-0.206	1.069	-0.377	0.831	4.477	1.42	1.115	0.446	0.627	0.727	0.106	0.681	0.439	0.07	-0.042	0.092	0.073	0.44	0.136	0.12	0.145	0.45	0.139	0.1	0.104	0.095	-0.049	0.214	0.129	0.035	-0.015	0.092	0.066	-0.064	-0.012	0.007
ARG A:122	0.724	1.563	0.319	-0.121	0.023	0.21	1.79	1.281	0.066	0.676	0.408	-3.092	-0.279	-1.03	10.294	-14.617	-3.855	3.938	5.273	8.939	0.344	3.255	2.653	-0.459	0.586	0.295	-0.014	-0.013	0.039	-0.553	0.426	-0.123	0.04	0.085	0.263	0.047	0.022	0.1	0.008	-0.595	0.094	0.007	-0.025	-0.005	0.019	-0.022	-0.466	0.009	0.005
ALA A:123	-0.019	-0.085	-0.208	0.217	0.089	0.11	0.372	-0.393	-0.144	-0.301	-0.016	-0.848	-6.125	-0.099	0.506	0.47	-0.425	1.74	0.093	-0.043	0.351	-0.019	-0.079	0.003	0.168	0.172	0.044	-0.021	0.043	0.06	0.135	0.112	0.067	0.08	0.205	0.069	0.063	0.035	0.049	-0.011	0.106	0.062	0.01	-0.008	0.041	0.019	-0.027	-0.005	0.002
ALA A:124	0.096	0.429	-0.061	0.108	0.012	0.08	0.373	0.144	0.097	0.262	0.179	-0.057	-0.036	0.131	0.583	1.048	1.072	-0.588	0.074	0.145	0.5	0.334	0.494	0.066	0.413	0.265	0.042	-0.043	0.059	0.068	0.241	0.139	0.09	0.116	0.324	0.103	0.094	0.058	0.088	-0.024	0.159	0.108	0.026	-0.009	0.067	0.044	-0.043	-0.007	0.005
MET A:125	0.178	0.857	-0.348	0.295	0.111	0.21	1.165	0.916	-0.171	0.287	0.285	-1.014	0.357	0.072	2.306	2.537	2.216	0.639	0.76	0.786	0.854	0.833	0.808	-0.124	0.55	0.534	0.136	-0.086	0.096	0.114	0.377	0.251	0.148	0.179	0.446	0.155	0.126	0.1	0.117	-0.025	0.185	0.109	0.026	-0.015	0.061	0.027	-0.04	-0.007	0.003
LEU A:126	-2.182	-0.746	76.194	1.302	0.652	0.344	2.991	-5.652	-1.598	-0.221	0.257	-6.106	-5.979	0.157	3.628	-2.952	2.291	2.256	1.224	0.909	0.77	0.302	-3.887	-0.665	0.645	0.839	0.325	-0.152	0.174	0.241	0.496	0.519	0.314	0.346	0.764	0.279	0.277	0.157	0.197	-0.039	0.324	0.19	0.07	0	0.126	0.082	-0.07	-0.011	0.011
LEU A:127	0.457	0.947	-0.743	0.314	0.085	0.24	1.918	-2.759	-0.42	0.264	0.379	0.243	-3.002	0.13	1.263	2.224	1.095	-0.18	-0.109	-0.014	1.011	0.348	0.965	0.093	0.731	0.482	0.051	-0.076	0.114	0.141	0.388	0.231	0.185	0.236	0.583	0.181	0.2	0.124	0.142	-0.05	0.296	0.164	0.014	-0.019	0.1	0.025	-0.077	-0.01	0.005
ARG A:128	0.472	2.487	1.187	0.139	-0.046	0.292	3.512	1.749	0.565	0.776	0.329	-0.771	2.348	-0.255	3.54	2.774	0.471	0.957	0.352	0.331	1.115	0.8	2.309	0.109	2.649	0.957	0.325	-0.406	0.186	-0.558	1.452	-0.034	0.489	0.656	1.884	0.463	0.591	0.632	0.245	-1.202	1.084	0.457	0.11	0.07	0.391	0.228	-0.815	0.026	0.059
ALA A:129	0.349	1.539	-5.245	0.696	0.366	0.057	2.091	1.213	0.011	0.402	0.327	-0.087	1.127	0.069	1.593	1.773	0.209	-0.38	0.022	0.105	0.988	0.646	1.918	-0.336	-0.378	0.48	0.304	-0.215	0.091	0.161	-0.277	0.52	0.249	0.187	0.107	0.296	0.274	0.176	0.258	0.018	0.235	0.152	0.032	-0.019	0.058	-0.008	-0.057	-0.011	-0.002
ASN A:130	1.119	0.954	-7.044	-1.475	0.833	0.791	7.621	-5.505	0.089	1.037	0.631	0.684	2.94	-0.096	2.538	2.747	-0.148	-0.681	-0.189	-0.069	1.262	0.498	2.484	-0.031	2.202	1.338	0.218	-0.243	0.315	0.478	0.734	0.788	0.544	0.761	1.587	0.369	0.405	0.408	0.111	-0.153	0.475	0.07	-0.099	-0.067	0.061	-0.103	-0.092	-0.008	-0.002
SER A:131	0.302	1.623	-0.04	-0.117	-0.259	0.303	0.679	0.737	0.379	0.312	0.032	0.685	0.814	-0.169	0.537	0.626	-0.295	-0.322	-0.119	-0.07	0.182	0.097	0.775	0.281	1.327	0.674	0.059	-0.258	0.178	0.226	0.062	0.614	0.337	0.315	0.856	0.348	0.532	0.472	0.473	-0.02	0.505	0.374	0.067	-0.009	0.161	0.052	-0.109	-0.012	0.008
HIS A:132	0.097	1.115	-0.147	0.35	-0.361	0.017	0.02	0.051	0.007	-0.084	-0.043	0.144	-0.191	-0.069	-0.182	-0.392	-0.294	-0.071	-0.05	-0.049	-0.114	-0.027	0.267	0.105	1.385	0.538	0.261	-0.526	-0.023	-0.042	-0.971	0.307	-0.001	-0.722	-4.897	0.23	0.189	-0.041	0.219	0.044	0.017	-0.095	-0.071	-0.019	-0.097	-0.17	0.017	0	-0.017
MET A:133	0.508	3.236	-2.115	-4.627	-2.388	-0.039	1.434	0.76	0.245	0.107	0.01	0.429	0.338	-0.187	0.387	0.025	-0.349	-0.095	-0.054	-0.048	0.008	-0.006	0.708	-0.555	6.426	-2.573	0.21	-1.428	0.084	-0.048	31.218	0.117	0.555	0.156	-7.18	0.605	0.697	0.571	0.084	-0.056	0.322	-0.117	-0.207	-0.127	-0.071	-0.22	-0.046	-0.004	-0.015
ARG A:134	0.166	1.916	4.828	-0.603	-1.229	1.605	9.02	1.434	0.437	-0.031	-0.027	-0.694	0.258	-0.255	1.237	-0.148	-0.2	0.758	0.032	0.007	-0.086	-0.072	0.15	0.088	0.922	1.036	-0.177	-0.319	0.475	-0.734	1.051	-0.804	1.131	1.551	2.899	0.505	1.386	1.657	-0.106	-1.14	0.817	-0.124	-0.17	-0.051	0.041	-0.147	-0.631	0.016	0.006
GLY A:135	-0.046	-0.107	0.192	-0.209	-0.057	-0.067	-0.177	-0.089	-0.009	-0.023	-0.012	-0.016	-0.037	-0.01	-0.021	-0.058	-0.005	0.02	0.002	0	-0.03	-0.018	-0.067	0.009	-0.034	-0.045	-0.096	-0.004	0.06	-0.017	-0.53	-0.385	-0.099	1.493	-4.54	-0.979	-2.526	4.384	0.477	0.022	-0.314	0.191	0.042	0.005	0.057	0.013	-0.023	-0.005	0.001
ALA A:136	0.068	0.381	0.356	0	-0.117	0.067	0.296	0.173	0.112	0.071	0.011	0.073	0.17	-0.036	0.183	0.111	-0.045	-0.019	-0.003	0	0.049	0.021	0.177	0.069	0.394	0.265	0.029	-0.104	0.126	0.125	0.507	0.054	0.127	-0.431	-0.447	-0.176	0.049	1.86	0.307	-0.056	-0.607	0.185	0.391	0.213	0.171	0.34	0.039	0.025	0.044
SER A:137	0.055	0.362	0.224	-0.061	-0.12	0.008	0.066	0.091	0.088	0.064	0.008	0.086	0.17	-0.039	0.187	0.13	-0.057	-0.033	-0.004	-0.001	0.053	0.026	0.223	0.118	0.5	0.296	0.022	-0.167	0.179	0.14	0.662	0.186	0.352	-0.102	-0.296	-0.103	1.22	-4.373	0.397	-0.328	1.129	0.189	0.945	0.462	0.656	0.768	-0.05	0.051	0.11
GLY A:138	-0.021	-0.013	0.128	-0.091	-0.029	-0.031	-0.076	-0.062	-0.015	-0.019	-0.007	-0.003	-0.025	-0.01	-0.002	-0.044	-0.02	0.009	0.002	0	-0.022	-0.011	-0.003	0.033	0.131	0.046	-0.04	-0.047	0.103	0.051	0.849	-0.053	0.257	-0.01	-2.386	-0.635	1.643	16.411	-3.643	-0.625	1.068	-4.016	0.708	0.148	0.201	0.172	-0.04	-0.041	-0.004
ILE A:139	0.146	0.837	0.157	0.007	-0.169	0.053	0.225	0.211	0.133	0.12	0.039	0.147	0.307	-0.037	0.391	0.348	-0.056	-0.071	-0.006	0.007	0.218	0.147	0.652	0.327	1.03	0.502	0.246	-0.41	0.12	0.1	0.01	0.09	0.01	-0.409	-6.722	-0.047	0.488	-1.927	-2.078	-1.183	0.848	0.399	1.277	0.272	0.638	0.906	-0.186	-0.004	0.076
ARG A:140	0.106	0.705	0.024	0.11	-0.152	0.033	0.799	0.175	0.079	0.089	0.041	-0.522	0.206	-0.006	0.895	0.282	0.008	0.469	0.015	0.019	0.24	0.197	0.526	0.284	1.013	0.347	0.353	-0.719	0.089	-0.739	1.071	-0.262	0.223	0.705	2.352	1.624	0.498	2.046	0.96	-3.467	1.358	1.238	0.539	-0.118	0.513	0.617	-1.389	-0.002	0.069
LEU A:141	0.129	0.639	-0.4	0.28	-0.159	0.079	0.319	0.25	0.091	0.113	0.066	0.055	0.215	0.031	0.297	0.342	0.103	-0.057	0.024	0.042	0.333	0.241	0.281	-0.221	-3.906	-0.55	0.366	-0.965	-0.105	0.032	-0.46	-4.854	0.074	0.407	-5.499	0.219	0.265	0.237	0.239	-0.417	0.286	0.242	0.306	0.083	0.182	0.269	-0.048	-0.011	0.021
GLU A:142	0.123	0.562	0.012	0.018	-0.054	0.076	-0.358	0.218	0.113	0.134	0.073	0.707	0.269	0.036	-0.278	0.45	0.159	-0.62	0.025	0.065	0.401	0.296	0.358	0.024	-0.023	0.346	0.166	-0.049	0.128	0.83	0.282	0.378	0.213	0.167	0.212	0.099	0.203	0.075	0.162	0.989	0.338	0.346	0.26	-0.001	0.166	0.232	0.707	-0.037	0.002
LEU A:143	0.246	1.601	0.217	-0.003	-0.224	0.126	0.576	0.55	0.204	0.256	0.134	0.132	0.546	0.032	0.783	0.884	0.293	-0.067	0.078	0.118	0.684	0.572	1.146	0.541	1.694	0.934	0.298	-0.447	0.29	0.212	1.354	0.793	0.512	0.751	2.245	0.706	0.665	0.572	0.846	-0.405	0.969	0.791	0.464	0.025	0.415	0.488	-0.226	-0.017	0.05
ILE A:144	0.083	1.782	-1.076	0.439	-0.182	0.2	0.947	0.728	0.118	0.249	0.193	-0.116	0.445	0.102	0.959	0.828	0.523	0.152	0.286	0.281	0.836	0.824	0.395	-0.087	NA	0.605	0.665	-0.834	0.252	0.269	1.288	0.891	0.557	0.865	-2.072	0.701	0.506	0.648	0.685	-0.183	0.651	0.393	0.085	-0.097	0.156	0.044	-0.199	-0.041	-0.004
LYS A:145	-0.081	2.711	-0.166	-0.405	-0.189	-0.018	0.86	0.183	0.048	0.074	0.044	-0.836	0.168	-0.026	1.493	0.21	0.04	0.763	0.153	0.069	0.422	0.781	3.797	6.591	1.287	1.127	-0.455	-0.493	0.145	-0.927	2.102	-0.187	0.016	0.252	1.396	0.188	-0.005	0.352	0.156	-1.041	0.233	0.104	-0.003	-0.04	0.059	0.017	-0.668	0.002	0.01
ARG A:146	0.069	1.347	0.363	-0.049	-0.06	0.131	1.206	0.583	0.101	0.216	0.133	-0.776	0.49	-0.003	1.805	0.848	0.428	1.127	0.448	0.312	0.547	0.709	0.958	0.43	1.486	0.557	0.144	-0.207	0.127	-0.588	1.114	0.026	0.188	0.312	1.432	0.33	0.148	0.494	0.259	-1.155	0.473	0.274	0.038	-0.035	0.177	0.136	-0.83	0.002	0.027
MET A:147	-0.167	1.114	-0.204	-0.187	-0.088	0.057	0.301	0.276	-0.03	0.025	0.055	-0.193	-0.148	0.03	0.125	-0.533	0.221	0.312	0.257	0.116	-0.029	0.167	-0.24	0.64	1.125	0.539	-0.004	-0.074	0.075	0.005	0.731	0.08	0.047	0.141	0.658	0.021	-0.049	0.183	-0.024	-0.149	0.058	-0.05	-0.119	-0.053	-0.037	-0.116	-0.051	0.002	-0.006
GLU A:148	0.778	-8.171	-0.929	0.841	0.291	0.051	-0.898	-0.244	-0.105	-0.127	-0.088	0.511	-0.607	0.07	-2.799	-1.841	0.613	-0.249	0.259	-0.15	-2.589	-5.993	-22.903	-36.37	8.81	-0.851	0.41	0.296	-0.035	0.871	-1.505	0.343	0.052	-0.093	-0.399	0.026	0.002	-0.066	0.004	0.78	-0.024	0.003	-0.015	-0.029	-0.018	-0.026	0.522	-0.013	-0.009
ILE A:149	0.181	0.908	0.202	-0.291	-0.138	0.012	0.13	0.248	0.148	0.189	0.103	0.051	0.32	0	0.428	0.366	0.425	0.285	0.377	0.208	0.298	0.369	0.414	0.546	0.753	0.458	-0.052	-0.027	0.075	-0.026	0.587	-0.009	0.025	0.065	0.468	0.068	-0.037	0.176	0.021	-0.135	0.111	0.018	-0.048	-0.041	0.012	-0.039	-0.063	-0.002	0
PHE A:150	0.007	0.368	0.106	-0.151	-0.043	0.01	0.108	0.191	-0.01	0.018	0.031	-0.206	-0.163	-0.069	0.011	-0.568	0.034	0.642	0.374	0.147	-0.491	0.388	0.364	0.148	0.198	0.066	-0.097	0.033	-0.012	-0.036	0.055	-0.111	-0.045	-0.035	-0.074	-0.07	-0.057	-0.014	-0.071	-0.023	-0.059	-0.07	-0.05	-0.004	-0.036	-0.054	0.006	0.006	-0.003
LEU A:151	-0.166	1.704	-0.226	-0.411	-0.138	0.046	0.365	0.562	0.133	0.3	0.209	-0.531	0.093	-0.123	1.217	-3.921	0.253	0.89	1.089	-0.32	-1.255	2.87	-2.144	0.263	0.856	0.374	-0.113	0.001	0.024	-0.039	0.437	-0.225	-0.026	0.003	0.134	-0.034	-0.06	0.071	-0.067	-0.068	-0.006	-0.069	-0.05	-0.009	-0.023	-0.049	-0.003	0.004	-0.002
ASN A:152	-0.301	0.387	-0.099	-0.108	-0.039	-0.079	-0.252	-0.3	0.072	0.035	-0.003	0.496	0.327	0.025	-0.505	0.068	-0.143	-0.915	-0.579	-0.94	-1.23	-24.807	-27.862	0.655	-0.128	-0.198	-0.141	0.01	-0.037	-0.044	-0.043	-0.255	-0.05	-0.046	-0.154	-0.056	-0.018	-0.044	-0.033	-0.002	-0.05	-0.026	0.005	0.012	-0.01	0.007	0.002	0.002	0
ALA A:153	0.059	0.148	0.025	-0.019	-0.003	-0.004	0.001	0.002	0.063	0.1	0.043	0.11	0.37	0.024	0.632	0.929	0.234	-0.179	0.124	0.273	0.743	0.038	0.603	-0.013	0.006	-0.041	-0.011	-0.001	-0.002	-0.011	0.033	-0.069	-0.003	0	0.006	-0.003	-0.002	0.007	-0.006	-0.015	0.001	-0.005	-0.002	0	0	-0.001	-0.008	0	0
GLY A:154	0.05	0.131	0.032	-0.02	-0.003	-0.002	0.018	0.027	0.07	0.116	0.051	0.057	0.373	0.01	0.668	0.94	0.345	-0.088	0.18	0.325	0.542	0.213	0.433	-0.042	0.019	-0.02	-0.005	0	-0.001	-0.011	0.025	-0.045	-0.002	0	0.004	-0.002	-0.001	0.006	-0.005	-0.011	0.001	-0.005	-0.001	0	0	-0.001	-0.005	0	0
VAL A:155	0.238	0.771	0.222	-0.167	-0.077	0.045	0.236	0.394	0.228	0.322	0.167	-0.048	0.45	0.01	0.774	0.606	0.937	1.158	0.773	0.624	0.934	0.823	0.851	0.222	0.521	0.25	-0.015	-0.017	0.05	0.016	0.393	-0.06	0.04	0.06	0.313	0.069	0.003	0.139	0.026	-0.073	0.125	0.038	-0.022	-0.029	0.031	-0.015	-0.049	-0.004	0.001
THR A:156	0.346	1.028	0.374	-0.206	-0.094	0.102	0.516	0.707	0.293	0.388	0.198	-0.184	0.457	-0.074	0.971	0.838	1.035	2.723	0.947	0.655	0.907	0.772	1.108	0.239	0.716	0.343	0.002	-0.026	0.079	0.02	0.559	-0.051	0.084	0.114	0.496	0.127	0.046	0.2	0.065	-0.117	0.244	0.111	-0.001	-0.036	0.088	0.032	-0.101	-0.012	0.006
PRO A:157	0.001	-0.061	0.022	-0.04	-0.009	-0.046	-0.154	-0.084	0.127	0.126	0.018	0.207	0.31	0.034	0.159	0.485	0.171	-0.672	-0.276	-0.187	0.158	-0.129	0.075	-0.03	-0.124	-0.119	-0.036	0.016	-0.025	-0.017	-0.019	-0.147	-0.037	-0.037	-0.067	-0.038	-0.045	0.036	-0.047	-0.023	-0.024	-0.053	-0.05	-0.011	-0.028	-0.066	-0.007	0.004	-0.004
TYR A:158	0.015	0.039	0.035	-0.012	-0.002	0.001	0.015	0.039	0.098	0.12	0.013	0.065	0.297	-0.016	0.242	0.367	0.252	0.048	-0.047	-0.021	0.053	-0.016	0.044	-0.006	0.012	-0.005	-0.001	0.001	0	0.003	0.031	-0.039	0.001	0.002	0.018	0.002	-0.002	0.026	-0.007	-0.002	0.02	-0.004	-0.01	-0.004	0.004	-0.011	0.002	-0.001	0
VAL A:159	0.117	0.286	0.143	-0.077	-0.039	0.031	0.191	0.269	0.178	0.18	0.07	0.025	0.264	0.041	0.341	0.489	0.459	0.973	0.141	0.08	0.315	0.11	0.284	0.043	0.157	0.075	-0.01	-0.002	0.024	0.001	0.201	-0.06	0.028	0.04	0.181	0.05	0.017	0.096	0.021	-0.062	0.14	0.063	-0.011	-0.022	0.057	0.011	-0.073	-0.007	0.003
TYR A:160	0.008	0.007	0.006	-0.005	-0.002	0.002	0.004	0.038	0.049	0.04	0.009	0.01	-0.003	0.043	-0.02	0.022	0.107	0.279	-0.017	-0.015	0.013	-0.015	-0.011	-0.005	-0.013	-0.005	-0.001	0.001	0	0.01	0.006	-0.012	-0.001	-0.001	-0.005	-0.001	-0.002	0.003	-0.004	0.01	0.005	-0.003	-0.004	-0.002	0.001	-0.008	0.005	0	0
GLU A:161	-0.023	-0.044	-0.021	0.009	0.004	-0.013	-0.604	-0.035	0.077	0.089	0.01	0.706	0.179	-0.016	-0.545	0.026	-0.092	-1.338	-0.043	-0.037	-0.052	-0.027	-0.056	-0.006	-0.035	-0.017	0.008	0.001	0.001	0.412	-0.026	-0.004	-0.003	-0.008	-0.031	-0.008	-0.006	-0.008	-0.01	0.434	-0.026	-0.024	0.001	-0.004	-0.016	-0.016	0.41	-0.006	-0.003
PHE A:162	-0.02	-0.041	-0.016	0.011	0.006	-0.005	-0.035	-0.05	-0.027	-0.037	-0.018	0.011	-0.053	-0.032	-0.071	-0.124	-0.154	-0.249	-0.004	-0.003	-0.058	-0.01	-0.039	-0.005	-0.016	-0.008	0.002	0	-0.003	0.004	-0.022	0	-0.004	-0.005	-0.019	-0.006	-0.003	0	-0.007	0.009	-0.008	-0.012	-0.005	0.001	-0.006	-0.012	0.008	0.001	-0.001
GLY A:163	0.009	0.033	0.035	-0.012	-0.004	0.002	0.021	0.037	0.086	0.084	-0.001	0.052	0.191	-0.028	0.134	0.121	0.007	-0.014	-0.008	-0.001	0.02	0.001	0.028	0.001	0.017	0.002	-0.001	0.001	0.002	0.002	0.043	-0.035	0.004	0.007	0.036	0.01	0.002	0.037	-0.002	-0.012	0.05	0.014	-0.01	-0.007	0.021	-0.005	-0.017	-0.002	0.001
SER A:164	0.031	0.095	0.088	-0.033	-0.015	0.01	0.095	0.133	0.225	0.21	0.004	0.109	0.425	-0.036	0.293	0.285	0.065	0.042	-0.017	-0.003	0.059	0.004	0.07	0.004	0.043	0.012	-0.003	0.001	0.007	-0.005	0.105	-0.073	0.013	0.019	0.081	0.025	0.011	0.068	-0.005	-0.042	0.112	0.024	-0.019	-0.013	0.048	-0.009	-0.055	-0.004	0.003
ILE A:165	0.019	0.058	0.05	-0.019	-0.011	0.012	0.076	0.088	0.099	0.088	0.008	0.045	0.157	0.003	0.111	0.118	0.031	0.031	-0.006	-0.002	0.028	0.002	0.033	0.003	0.023	0.01	-0.002	0	0.006	0	0.062	-0.034	0.01	0.014	0.048	0.016	0.011	0.027	-0.002	-0.022	0.061	0.015	-0.008	-0.005	0.027	-0.003	-0.031	-0.002	0.002
GLY A:166	-0.014	-0.042	-0.035	0.015	0.007	-0.007	-0.053	-0.058	-0.066	-0.066	-0.008	-0.027	-0.102	-0.014	-0.086	-0.113	-0.046	-0.009	0.007	0.002	-0.024	-0.001	-0.029	-0.003	-0.018	-0.006	0.001	-0.001	-0.004	-0.001	-0.046	0.024	-0.007	-0.01	-0.039	-0.012	-0.007	-0.021	-0.004	0.009	-0.047	-0.022	0.005	0.005	-0.022	0	0.016	0.002	-0.001
MDO A:167	NA	NA	NA	NA	NA	NA	NA	NA	NA	NA	NA	NA	NA	NA	NA	NA	NA	NA	NA	NA	NA	NA	NA	NA	NA	NA	NA	NA	NA	NA	NA	NA	NA	NA	NA	NA	NA	NA	NA	NA	NA	NA	NA	NA	NA	NA	NA	NA	NA
ASP A:170	0.023	0.029	-0.116	0.011	-0.007	0.019	-0.775	-0.059	-0.403	-0.361	0.079	0.434	-1.233	0.379	-1.201	-0.315	0.303	-0.73	0.002	-0.017	0.058	0.016	-0.009	0.026	-0.019	0.042	0.01	0.003	0.028	0.579	0.026	0.117	0.033	0.036	0.083	0.05	0.047	-0.077	0.071	0.606	0.055	0.119	0.053	-0.01	0.065	0.092	0.497	-0.02	0.006
LEU A:171	0.084	0.26	0.151	-0.059	-0.039	0.034	0.167	0.191	0.162	0.169	0.043	0.094	0.338	0.011	0.333	0.431	0.223	0.075	0.004	0.012	0.186	0.06	0.232	0.049	0.185	0.098	-0.003	-0.01	0.043	0.025	0.269	-0.018	0.072	0.093	0.337	0.115	0.106	0.069	0.081	-0.06	0.33	0.222	0.079	0.006	0.224	0.256	-0.105	-0.012	0.037
VAL A:172	0.204	0.552	0.246	-0.071	-0.055	0.109	0.49	0.467	0.243	0.289	0.122	0.043	0.5	0.094	0.628	0.853	0.737	0.92	0.159	0.109	0.481	0.2	0.502	0.101	0.399	0.243	0.02	-0.027	0.085	0.049	0.403	0.068	0.128	0.146	0.471	0.167	0.163	0.054	0.119	-0.053	0.335	0.246	0.156	0.038	0.24	0.352	-0.059	0.001	0.054
PRO A:173	0.133	0.408	0.253	-0.134	-0.065	0.024	0.193	0.335	0.288	0.313	0.071	0.175	0.665	-0.005	0.64	0.919	0.544	0.098	-0.003	0.03	0.342	0.111	0.411	0.068	0.254	0.089	-0.024	-0.003	0.03	0.006	0.336	-0.116	0.042	0.078	0.347	0.08	0.031	0.17	0.04	-0.103	0.261	0.123	-0.044	-0.051	0.089	-0.018	-0.126	-0.022	-0.008
LEU A:174	0.099	0.325	0.119	-0.029	-0.04	0.055	0.257	0.232	0.1	0.126	0.053	0.025	0.209	0.032	0.265	0.339	0.278	0.102	0.045	0.048	0.224	0.119	0.268	0.069	0.257	0.167	0.015	-0.028	0.055	0.038	0.24	0.085	0.089	0.109	0.316	0.115	0.131	0.006	0.096	-0.028	0.251	0.195	0.112	0.021	0.171	0.224	-0.06	-0.009	0.026
SER A:175	0.063	0.204	0.089	-0.046	-0.028	0.014	0.085	0.113	0.107	0.119	0.034	0.048	0.252	0.001	0.267	0.35	0.21	0.084	0.035	0.037	0.189	0.091	0.213	0.055	0.163	0.087	0.004	-0.012	0.031	0.01	0.182	0.012	0.046	0.057	0.223	0.079	0.058	0.067	0.056	-0.041	0.184	0.134	0.069	0.001	0.12	0.164	-0.052	-0.009	0.017
TYR A:176	0.047	0.155	0.065	-0.056	-0.022	-0.002	0.027	0.074	0.055	0.065	0.028	0.008	0.121	0.01	0.149	0.3	0.249	0.032	0.024	0.037	0.17	0.091	0.2	0.047	0.106	0.035	-0.013	-0.001	0.007	-0.003	0.097	-0.016	0.002	0.014	0.092	0.012	-0.015	0.052	0.014	-0.023	0.019	0.008	-0.029	-0.026	-0.022	-0.062	-0.019	-0.006	-0.012
ILE A:177	0.155	0.614	0.185	-0.026	-0.05	0.099	0.426	0.391	0.118	0.175	0.095	-0.031	0.304	0.032	0.505	0.547	0.484	0.462	0.225	0.183	0.411	0.322	0.49	0.143	0.57	0.333	0.076	-0.073	0.096	0.066	0.406	0.195	0.156	0.183	0.549	0.198	0.203	0.057	0.166	-0.059	0.345	0.288	0.192	0.036	0.22	0.318	-0.064	-0.007	0.036
THR A:178	0.043	0.19	0.111	-0.083	-0.048	-0.013	-0.012	0.045	0.116	0.107	0.012	0.117	0.298	-0.028	0.236	0.331	-0.016	-0.282	-0.075	-0.036	0.114	0.031	0.2	0.073	0.177	0.076	-0.012	-0.015	0.036	0.009	0.243	0.009	0.056	0.084	0.331	0.101	0.085	0.065	0.076	-0.056	0.238	0.184	0.106	0	0.143	0.206	-0.056	-0.015	0.016
GLY A:179	0.012	0.037	0.021	-0.022	-0.005	-0.008	-0.018	-0.005	0.038	0.043	0.007	0.036	0.13	-0.01	0.135	0.183	0.042	-0.061	-0.009	0.003	0.074	0.029	0.081	0.017	0.018	0	-0.009	0.004	0	-0.005	0.039	-0.033	-0.006	-0.006	0.022	0.004	-0.022	0.055	0	-0.011	0.016	-0.004	-0.027	-0.022	-0.009	-0.042	-0.023	-0.006	-0.008
SER A:180	0.104	0.424	0.195	-0.116	-0.046	0.003	0.065	0.112	0.149	0.178	0.056	0.136	0.499	-0.018	0.64	0.865	0.229	-0.173	0.006	0.055	0.439	0.255	0.645	0.177	0.395	0.114	-0.022	-0.015	0.034	-0.008	0.368	-0.095	0.032	0.06	0.4	0.086	-0.006	0.223	0.061	-0.133	0.176	0.089	-0.044	-0.053	0.034	-0.043	-0.095	-0.006	-0.002
LEU A:181	0.079	0.423	0.17	-0.123	-0.063	-0.001	0.048	0.084	0.115	0.125	0.033	0.133	0.381	-0.031	0.468	0.586	0.009	-0.246	-0.054	-0.002	0.286	0.179	0.537	0.208	0.449	0.172	-0.019	-0.035	0.055	0.006	0.451	0.003	0.068	0.115	0.595	0.156	0.047	0.263	0.146	-0.155	0.287	0.208	0.011	-0.065	0.09	0.038	-0.134	-0.015	0.001
ILE A:182	-0.02	-0.066	0.067	-0.046	0.002	-0.032	-0.108	-0.102	0.03	0.016	-0.024	0.1	0.151	-0.056	0.168	0.126	-0.216	-0.2	-0.092	-0.068	-0.052	-0.106	0.083	0.014	-0.048	-0.084	-0.066	0.031	-0.009	-0.03	0.162	-0.185	-0.026	-0.01	0.225	0.042	-0.068	0.251	0.048	-0.127	0.16	0.101	-0.076	-0.093	0.027	-0.052	-0.135	-0.02	-0.011
GLY A:183	-0.052	-0.195	-0.066	0.048	0.028	-0.007	-0.036	-0.066	-0.06	-0.065	-0.026	-0.035	-0.115	-0.017	-0.122	-0.228	-0.132	0.032	-0.009	-0.019	-0.167	-0.101	-0.223	-0.092	-0.184	-0.103	0	0.016	-0.036	-0.01	-0.183	-0.082	-0.047	-0.06	-0.244	-0.09	-0.054	-0.046	-0.086	0.028	-0.133	-0.133	-0.095	0.004	-0.082	-0.143	0.041	0.013	-0.008
LEU A:184	-0.013	-0.042	-0.008	0.012	0.006	-0.001	0	-0.015	-0.013	-0.013	-0.006	-0.003	0.001	-0.015	0.019	-0.054	-0.061	0.014	0.002	-0.001	-0.039	-0.02	-0.048	-0.022	-0.027	-0.024	0.002	0.002	-0.009	-0.006	-0.024	-0.062	-0.012	-0.014	-0.026	-0.012	-0.02	0.061	-0.016	-0.035	0.024	-0.003	-0.06	-0.02	-0.003	-0.062	-0.045	0.002	-0.002
ASP A:185	0.032	0.074	0.044	-0.023	-0.008	0.005	-0.433	0.018	0.063	0.068	0.025	0.544	0.156	0.006	-0.308	0.201	0.056	-0.605	-0.007	-0.003	0.106	0.013	0.117	0.023	0.049	0.029	0	0.01	0.021	0.439	0.105	-0.033	0.021	0.02	0.112	0.036	0.008	0.08	0.034	0.523	0.088	0.056	0.03	-0.018	0.041	0.035	0.534	-0.02	-0.004
PRO A:186	-0.021	-0.064	-0.031	0.017	0.008	-0.002	-0.014	-0.023	-0.032	-0.033	-0.01	-0.01	-0.053	-0.009	-0.056	-0.096	-0.061	-0.008	-0.001	-0.005	-0.067	-0.028	-0.08	-0.024	-0.049	-0.025	0.003	0.001	-0.011	-0.002	-0.078	0.004	-0.014	-0.017	-0.094	-0.036	-0.01	-0.051	-0.034	0.021	-0.076	-0.066	-0.026	0.012	-0.045	-0.063	0.03	0.008	-0.004
SER A:187	0	0.004	0.006	-0.001	0	0	-0.006	0	0.011	0.016	0.001	0.034	0.072	-0.012	0.077	0.069	-0.019	-0.051	-0.005	-0.002	0.008	-0.002	0.011	-0.002	0.005	-0.002	0	0	0	0.003	0.007	-0.017	0	0	0.004	0	-0.002	0.012	-0.005	-0.006	0.006	-0.005	-0.008	-0.002	0	-0.01	-0.009	0	0
PHE A:188	-0.002	-0.023	-0.033	0.007	0.002	0	0.005	-0.004	-0.022	-0.02	0.002	-0.042	-0.074	0.021	-0.076	-0.035	0.077	0.046	0.007	0.005	0.008	0.005	-0.03	-0.007	-0.034	-0.002	0.001	0	-0.004	-0.003	-0.066	0.048	-0.007	-0.011	-0.089	-0.028	-0.002	-0.086	-0.02	0.041	-0.094	-0.061	0.012	0.02	-0.042	-0.017	0.055	0.005	-0.002
LYS A:189	0.096	0.282	0.12	-0.065	-0.025	0.006	0.503	0.136	0.16	0.206	0.054	-0.418	0.47	0.015	1.135	0.836	0.519	0.768	0.064	0.084	0.455	0.185	0.408	0.061	0.166	0.05	-0.017	-0.009	0.011	-0.406	0.193	-0.094	0.009	0.025	0.163	0.045	-0.001	0.104	0.017	-0.529	0.108	0.042	-0.026	-0.022	0.039	0.001	-0.517	0.003	0.006
VAL A:190	0.11	0.272	0.1	-0.063	-0.023	0.006	0.067	0.124	0.165	0.225	0.084	0.071	0.523	0.019	0.683	1.015	0.708	0.302	0.204	0.179	0.583	0.25	0.446	0.047	0.136	0.04	-0.013	0	0.01	-0.009	0.136	-0.085	0.004	0.01	0.084	0.013	-0.01	0.059	-0.007	-0.039	0.037	-0.007	-0.021	-0.011	0.003	-0.025	-0.019	0	0
ASP A:191	0.008	-0.03	-0.019	-0.001	-0.011	-0.001	-0.556	-0.033	0.017	0.003	0.04	0.695	-0.227	0.046	-1.335	-0.667	-0.126	-0.653	0.144	0.002	-0.013	-0.029	-0.053	0.003	-0.028	-0.004	0.005	0.004	0.006	0.464	-0.02	0.002	0.003	-0.008	-0.025	-0.011	-0.005	-0.018	-0.01	0.484	-0.023	-0.015	0.004	-0.003	-0.012	-0.007	0.429	-0.007	-0.005
PHE A:192	0.05	0.097	0.021	-0.017	-0.006	0	0.018	0.028	0.066	0.102	0.045	0.021	0.236	0.029	0.294	0.469	0.37	0.138	0.227	0.151	0.393	0.149	0.18	0.003	0.024	0.005	-0.005	0	0.001	-0.008	0.031	-0.033	-0.001	0.001	0.008	0	-0.003	0.008	-0.004	-0.011	0.003	-0.006	-0.003	0	0	-0.003	-0.005	0	0
ASN A:193	-0.031	-0.053	-0.024	0.011	0.002	-0.001	-0.006	-0.021	-0.027	-0.02	-0.016	0.054	0.093	0.013	0.269	0.271	0.016	-0.303	-0.157	-0.161	-0.019	-0.151	-0.087	-0.034	-0.027	-0.005	0.002	-0.001	-0.001	-0.003	-0.023	0.021	0	-0.001	-0.008	0	0.002	-0.007	0.003	-0.004	-0.003	0.004	0.002	0.001	0	0.002	-0.006	0	0
GLY A:194	-0.004	-0.004	-0.001	0	0	0	0.006	-0.001	-0.005	-0.006	-0.005	-0.008	0.014	-0.008	0.068	0.014	-0.036	-0.074	-0.043	-0.019	-0.043	-0.008	-0.014	0.001	0	0	0	0	0	-0.005	-0.001	0.002	0	0	0	0	0	0	0	-0.005	0	0	0	0	0	0	-0.004	0	0
LYS A:195	-0.009	0.014	0.001	0.003	0.009	-0.004	0.433	0.011	-0.002	0.008	-0.017	-0.548	0.053	-0.019	0.709	0.066	-0.006	0.616	-0.037	-0.014	0.019	0.019	0.003	0	-0.002	-0.007	-0.002	-0.005	-0.008	-0.415	0.005	-0.01	-0.008	0.002	0.003	0.006	0.001	0.006	0.003	-0.444	0.007	0.003	-0.005	0.003	0.005	0.003	-0.405	0.006	0.004
GLU A:196	0.017	0.023	0.01	-0.007	-0.007	0.001	-0.439	-0.004	0.047	0.067	0.032	0.605	0.216	0.014	-0.258	0.333	0.1	-0.816	-0.006	-0.012	0.121	-0.013	0.072	-0.008	0.004	0.001	0.002	0.005	0.007	0.395	0.016	-0.024	0.006	0	0.006	-0.003	-0.002	0.006	-0.005	0.433	-0.002	-0.009	0.004	-0.004	-0.005	-0.007	0.417	-0.007	-0.004
MET A:197	-0.006	-0.012	-0.006	0.002	0	0	-0.011	-0.005	-0.014	-0.021	-0.004	-0.002	-0.071	-0.001	-0.11	-0.126	-0.052	0.001	0.003	-0.003	-0.04	-0.009	-0.024	0.001	-0.005	-0.001	0	-0.001	0	0.004	-0.005	0.004	0	0	-0.002	0	0	-0.002	0	0.001	-0.002	0	0	0	0	0.001	-0.002	0	0
ASP A:198	0.053	0.121	0.065	-0.034	-0.016	0.006	-0.428	0.026	0.091	0.107	0.042	0.615	0.264	0.014	-0.24	0.405	0.154	-0.678	0.009	0.015	0.217	0.051	0.226	0.036	0.084	0.031	-0.005	0.009	0.019	0.437	0.122	-0.068	0.016	0.013	0.108	0.022	-0.007	0.082	0.009	0.47	0.063	0.019	-0.007	-0.021	0.014	-0.017	0.454	-0.012	-0.005
ALA A:199	0.067	0.231	0.091	-0.054	-0.028	0.006	0.042	0.069	0.086	0.102	0.035	0.072	0.244	0.006	0.311	0.395	0.137	-0.042	0.029	0.041	0.268	0.148	0.314	0.096	0.202	0.093	-0.006	-0.009	0.031	0.006	0.22	-0.023	0.033	0.042	0.243	0.078	0.015	0.127	0.059	-0.069	0.142	0.093	0.016	-0.029	0.059	0.045	-0.075	-0.01	0.004
PRO A:200	-0.046	-0.135	-0.034	0.03	0.02	-0.008	-0.047	-0.069	-0.045	-0.05	-0.027	0.015	-0.049	-0.028	-0.019	-0.115	-0.188	-0.086	-0.054	-0.043	-0.138	-0.104	-0.108	-0.052	-0.117	-0.084	-0.008	0.01	-0.025	-0.003	-0.093	-0.082	-0.033	-0.035	-0.124	-0.053	-0.037	-0.02	-0.049	0.007	-0.077	-0.08	-0.059	-0.001	-0.052	-0.092	0.02	0.009	-0.005
THR A:201	0.061	0.191	0.069	-0.04	-0.019	0.003	0.029	0.045	0.079	0.102	0.034	0.076	0.27	0.008	0.406	0.464	0.12	-0.066	0.025	0.04	0.318	0.149	0.315	0.073	0.141	0.06	-0.008	-0.003	0.02	0	0.159	-0.058	0.014	0.019	0.135	0.039	-0.004	0.081	0.019	-0.043	0.069	0.024	-0.007	-0.018	0.02	-0.003	-0.035	-0.004	0.001
ALA A:202	0.033	0.124	0.04	-0.028	-0.014	0.002	0.016	0.025	0.034	0.044	0.017	0.033	0.119	0.003	0.164	0.22	0.06	-0.037	0.019	0.032	0.162	0.115	0.178	0.063	0.117	0.05	-0.004	-0.005	0.013	0.001	0.098	-0.013	0.009	0.013	0.093	0.023	-0.003	0.047	0.013	-0.029	0.034	0.012	-0.008	-0.01	0.007	-0.007	-0.02	-0.001	0
LEU A:203	0.006	0.045	0.026	-0.013	-0.004	-0.003	-0.012	-0.014	0.012	0.012	-0.002	0.045	0.069	-0.014	0.11	0.101	-0.075	-0.079	-0.038	-0.021	0.04	0.005	0.111	0.039	0.055	0.012	-0.011	-0.001	0.006	0.001	0.081	-0.04	0.001	0.004	0.083	0.019	-0.014	0.059	0.011	-0.037	0.032	0.009	-0.018	-0.016	0.002	-0.018	-0.025	0	0
ARG A:204	-0.029	-0.046	-0.021	0.019	0.012	-0.007	0.413	-0.007	-0.03	-0.028	-0.022	-0.499	-0.025	-0.023	0.56	-0.056	-0.096	0.529	-0.018	-0.016	-0.059	-0.031	-0.045	-0.033	-0.059	-0.048	-0.001	-0.008	-0.02	-0.439	-0.051	-0.046	-0.02	-0.012	-0.065	-0.016	-0.003	-0.028	-0.02	-0.515	-0.026	-0.024	-0.017	0.009	-0.005	-0.001	-0.495	0.01	0.006
GLN A:205	-0.005	-0.008	-0.005	0.006	0.002	0	-0.006	-0.007	-0.006	-0.003	-0.003	0.035	0.038	-0.01	0.143	0.073	-0.083	-0.04	-0.012	-0.007	0.04	-0.016	0.074	-0.019	-0.024	-0.024	-0.001	0	-0.005	0.005	-0.015	-0.038	-0.004	-0.004	-0.025	-0.011	0	-0.013	-0.01	0.005	-0.013	-0.011	-0.001	0.004	-0.003	0.001	0.001	0.001	0
LEU A:206	0.004	0.059	0.024	-0.005	0.002	-0.002	-0.012	-0.015	0.004	0.008	-0.003	0.063	0.09	-0.02	0.245	0.188	-0.115	-0.075	-0.035	-0.014	0.133	0.055	0.292	0.06	0.032	-0.029	-0.021	0.002	-0.005	0.004	0.054	-0.117	-0.012	-0.007	0.01	-0.015	-0.015	0.013	-0.022	-0.008	-0.009	-0.027	-0.015	0.001	-0.006	-0.01	0.006	0.001	0
ASN A:207	-0.019	-0.061	-0.014	0.013	0.007	0	-0.003	-0.008	-0.016	-0.019	-0.008	-0.019	-0.044	-0.005	-0.049	-0.101	-0.024	0.026	-0.002	-0.011	-0.095	-0.072	-0.078	-0.038	-0.057	-0.036	0.001	0.003	-0.008	0.002	-0.035	-0.034	-0.005	-0.005	-0.033	-0.014	0	-0.014	-0.011	0.014	-0.013	-0.011	-0.001	0.005	-0.003	0.001	0.013	0	0
LEU A:208	0.012	0.099	0.042	-0.02	-0.008	-0.001	0.009	0.003	0.014	0.018	0.004	0.033	0.077	-0.013	0.169	0.124	-0.053	-0.031	-0.005	0	0.088	0.054	0.225	0.091	0.122	0.019	-0.015	-0.008	0.007	-0.016	0.144	-0.096	-0.003	0.008	0.139	0.023	-0.022	0.08	0.007	-0.077	0.034	-0.005	-0.026	-0.014	0.003	-0.018	-0.025	0	0
SER A:209	0.016	0.078	0.042	-0.02	-0.009	0	-0.006	0.005	0.021	0.022	0.005	0.052	0.072	-0.011	0.1	0.095	-0.028	-0.043	-0.005	0	0.056	0.023	0.125	0.051	0.089	0.039	-0.007	-0.007	0.019	0.004	0.155	-0.024	0.018	0.024	0.206	0.077	-0.005	0.13	0.07	-0.088	0.108	0.08	0.004	-0.04	0.031	0.011	-0.082	-0.006	0.002
PRO A:210	-0.011	-0.03	0.014	0.007	0.006	-0.001	-0.002	-0.009	-0.009	-0.01	-0.005	-0.002	-0.006	-0.009	0.008	-0.036	-0.035	0.017	0.001	-0.002	-0.036	-0.023	-0.02	-0.014	0.002	-0.033	-0.005	0.005	-0.008	0.003	0.038	-0.089	-0.008	-0.004	0.095	0.012	-0.025	0.113	0.024	-0.062	0.054	0.037	-0.049	-0.032	0.002	-0.038	-0.033	0.001	-0.001
LEU A:211	0.015	0.111	0.071	-0.03	-0.018	0	0.013	0.012	0.021	0.02	0.004	0.033	0.07	-0.015	0.111	0.072	-0.038	-0.022	-0.002	0	0.042	0.026	0.146	0.078	0.193	0.06	-0.003	-0.024	0.03	-0.009	0.289	-0.044	0.045	0.073	0.531	0.177	0.026	0.344	0.198	-0.251	0.309	0.298	0.046	-0.089	0.107	0.097	-0.178	-0.014	0.006
THR A:212	0.009	0.062	0.073	-0.022	-0.01	0	0	0.005	0.021	0.017	0.001	0.042	0.063	-0.018	0.079	0.04	-0.039	-0.019	-0.002	0	0.016	0.004	0.074	0.034	0.111	0.033	-0.006	-0.009	0.03	0.014	0.275	-0.044	0.065	0.089	0.524	0.2	0.105	0.302	0.117	-0.172	0.565	0.578	0.334	-0.077	0.361	0.617	-0.297	-0.05	0.031
LEU A:213	0.028	0.179	0.164	-0.059	-0.037	0.002	0.039	0.033	0.062	0.05	0.005	0.063	0.15	-0.035	0.191	0.12	-0.058	-0.028	-0.005	-0.001	0.047	0.019	0.17	0.08	0.267	0.11	-0.005	-0.037	0.084	0.014	0.587	0.023	0.182	0.247	1.138	0.382	0.389	0.161	-0.16	-0.484	1.091	0.99	0.763	0.15	0.838	1.457	-0.181	0.011	0.154
LEU A:214	0.022	0.104	0.06	-0.01	-0.025	0.008	0.033	0.034	0.031	0.025	0.006	0.028	0.049	-0.004	0.056	0.045	-0.002	-0.021	-0.002	0	0.03	0.012	0.071	0.036	0.13	0.091	0.019	-0.042	0.068	0.025	0.293	0.086	0.128	0.098	0.47	0.058	0.244	-0.436	-2.976	-1.239	0.449	-0.447	-0.121	0.356	0.973	2.007	-0.803	0.432	0.438
PRO A:215	0.044	0.225	0.163	-0.047	-0.055	0.016	0.068	0.078	0.095	0.071	0.007	0.091	0.178	-0.036	0.177	0.132	-0.05	-0.043	-0.006	-0.001	0.051	0.018	0.158	0.066	0.236	0.155	0.014	-0.047	0.103	0.087	0.348	0.126	0.158	0.073	0.07	-0.069	0.115	-1.41	-0.317	-0.038	-1.122	4.613	-0.533	0.716	0.806	-3.032	-0.036	0.698	0.771
LYS A:216	0.113	0.562	0.534	-0.065	-0.134	0.064	1.078	0.239	0.194	0.149	0.038	-0.482	0.371	-0.052	0.976	0.301	0.001	0.536	0.015	0.018	0.173	0.096	0.39	0.139	0.744	0.333	0.07	-0.187	0.167	-0.647	1.504	-0.343	0.586	0.676	2.931	0.814	1.886	-4.025	-0.621	-2.941	6.932	0.98	0.115	0.519	3.124	1.674	-2.105	0.171	0.424
GLU A:217	0.082	0.235	-0.108	0.012	-0.025	0.047	-0.515	0.123	0.069	0.076	0.033	0.65	0.116	0.033	-0.47	0.238	0.115	-0.584	-0.007	0.008	0.152	0.067	0.19	0.052	-0.06	0.211	0.07	-0.003	0.059	0.839	-0.785	0.558	-0.058	-0.258	-3.529	-0.897	-0.019	-3.17	-2.174	3.551	-1.954	-3.903	0.484	0.555	-0.244	0.258	1.797	-0.167	-0.08
GLY A:218	0.039	0.09	-0.017	0.05	0.006	0.043	0.137	0.088	0.012	0.03	0.026	-0.01	0.004	0.042	0.029	0.073	0.124	0.055	0.021	0.018	0.084	0.045	0.059	0.007	0.054	0.07	0.036	-0.022	0.022	0.029	-0.02	0.071	0.045	0.001	-0.009	0.048	0.086	-0.074	0.038	-0.031	0.222	0.195	0.122	0.089	0.306	0.505	-0.072	0.088	0.129
LEU A:219	0.107	0.395	0.177	0.029	-0.043	0.089	0.346	0.239	0.109	0.124	0.048	0.071	0.23	0.02	0.265	0.303	0.111	0.006	0.013	0.017	0.168	0.081	0.283	0.081	0.389	0.242	0.052	-0.081	0.104	0.085	0.38	0.156	0.222	0.187	0.63	0.243	0.483	-0.401	0.212	-0.173	0.981	0.767	0.473	0.263	0.83	1.083	-0.136	0.079	0.22
ALA A:220	0.16	0.658	0.247	0.026	-0.079	0.107	0.454	0.357	0.126	0.166	0.073	0.094	0.342	0.027	0.425	0.52	0.179	-0.02	0.018	0.03	0.279	0.155	0.519	0.158	0.691	0.377	0.057	-0.123	0.133	0.114	0.586	0.238	0.283	0.368	1.077	0.375	0.596	0.009	0.504	-0.148	1.103	0.817	0.246	-0.027	0.472	0.39	-0.265	-0.133	-0.028
MET A:221	0.121	0.419	0.203	-0.116	-0.073	0.048	0.229	0.298	0.167	0.193	0.058	0.127	0.402	0.013	0.443	0.607	0.248	-0.025	0.001	0.02	0.254	0.106	0.377	0.079	0.21	0.156	-0.045	0.015	0.065	0.048	0.457	0.003	0.112	0.21	0.664	0.24	0.174	0.13	0.198	-0.059	0.644	0.443	-0.037	-0.133	0.28	0.17	-0.282	-0.097	-0.021
MET A:222	-0.006	-0.088	-0.078	0.017	0.01	0.004	-0.006	-0.021	0.008	0.012	0	0.001	-0.03	0.026	-0.052	-0.029	0.035	0.001	-0.018	-0.015	-0.023	-0.036	-0.083	-0.031	-0.144	-0.037	-0.019	0.023	-0.002	0.007	-0.059	-0.002	-0.005	-0.02	-0.055	0.02	0.016	-0.029	0.02	0.021	0.122	0.095	-0.019	-0.007	0.104	0.07	-0.07	-0.017	0.01
ASN A:223	0.006	-0.056	-0.159	0.069	0.036	0.019	0.004	-0.014	-0.041	0.003	0.013	-0.021	-0.053	0.046	-0.052	0.01	0.083	0.042	0.005	0.005	0.023	0.008	-0.028	-0.016	-0.082	-0.006	0.014	0.001	-0.009	0.035	-0.242	0.113	-0.042	-0.102	-0.343	-0.056	-0.085	-0.028	0.035	0.117	-0.285	-0.058	0.042	0.018	-0.038	0.033	0.026	0.002	0.001
GLY A:224	0.125	0.419	0.365	-0.116	-0.071	0.097	0.586	0.527	0.363	0.325	0.043	0.204	0.684	-0.042	0.514	0.575	0.132	-0.007	-0.013	0.002	0.162	0.042	0.259	0.036	0.236	0.112	-0.01	-0.007	0.041	0.016	0.359	-0.1	0.072	0.114	0.321	0.071	0.077	0.068	0.004	-0.068	0.201	0.05	-0.014	-0.013	0.065	0.001	-0.051	-0.005	0.005
THR A:225	0.167	0.46	0.268	0.01	-0.016	0.186	0.929	0.306	-0.146	-0.022	0.132	-0.133	-0.08	0.161	0.305	0.388	0.295	0.263	0.076	0.049	0.236	0.1	0.335	0.046	0.338	0.212	0.011	-0.019	0.063	0.041	0.304	0.067	0.101	0.135	0.354	0.096	0.112	0.026	0.068	-0.05	0.181	0.123	0.022	-0.004	0.083	0.053	-0.06	-0.008	0.007
SER A:226	0.234	0.563	0.178	0.134	0.068	0.242	1.049	0.206	-0.395	-0.239	0.153	-0.648	-0.764	0.314	0.502	0.35	0.859	1.951	0.424	0.265	0.488	0.281	0.59	0.072	0.547	0.363	0.057	-0.042	0.09	0.073	0.31	0.187	0.134	0.148	0.39	0.142	0.147	0.05	0.124	-0.038	0.224	0.173	0.069	0.007	0.127	0.121	-0.075	-0.011	0.014
VAL A:227	0.285	0.636	0.314	-0.038	-0.009	0.248	1.071	0.557	-0.12	-0.101	0.133	-0.437	-0.421	0.274	0.684	0.569	0.882	3.143	0.495	0.273	0.542	0.239	0.57	0.069	0.434	0.277	0.019	-0.015	0.077	0.047	0.415	0.008	0.105	0.127	0.395	0.12	0.096	0.107	0.056	-0.077	0.257	0.122	0.018	-0.012	0.118	0.068	-0.094	-0.011	0.012
MET A:228	0.237	0.483	0.311	-0.024	0.008	0.258	1.24	0.442	-0.177	-0.135	0.151	-0.308	-0.078	0.25	0.636	0.628	0.606	1.764	0.261	0.123	0.36	0.112	0.378	0.027	0.288	0.19	0.008	-0.004	0.053	0.025	0.305	-0.03	0.07	0.088	0.248	0.068	0.056	0.072	0.013	-0.062	0.151	0.044	-0.009	-0.012	0.054	0.002	-0.061	-0.006	0.003
THR A:229	0.487	0.963	0.589	-0.008	0.043	0.478	2.116	0.293	-1.504	-1.479	0.351	-1.399	-2.07	0.657	1.28	1.369	1.796	4.007	0.617	0.335	0.787	0.275	0.868	0.046	0.631	0.395	0.007	-0.007	0.088	0.05	0.561	-0.051	0.106	0.148	0.43	0.095	0.061	0.136	0.003	-0.107	0.21	0.034	-0.043	-0.032	0.046	-0.05	-0.081	-0.006	-0.001
GLY A:230	0.071	0.144	0.077	-0.181	-0.091	-0.079	-0.317	0.293	-0.2	-0.502	-0.003	0.018	-2.74	-0.086	0.078	0.393	0.134	0.078	0.12	0.057	0.213	0.026	0.127	-0.011	-0.084	-0.102	-0.039	0.014	-0.029	-0.04	-0.012	-0.151	-0.053	-0.056	-0.112	-0.051	-0.065	0.021	-0.056	-0.015	-0.061	-0.073	-0.033	-0.005	-0.042	-0.049	0.012	0.005	-0.004
ILE A:231	0.155	0.262	0.151	-0.09	-0.039	0.096	0.482	0.378	-0.009	-0.289	0.033	-0.048	-0.503	0.074	0.369	0.545	0.386	-0.185	0.194	0.051	0.301	0.04	0.192	0.005	0.057	0.031	-0.017	0.008	0.009	-0.007	0.125	-0.094	0.003	0.006	0.04	0.004	-0.012	0.045	-0.022	-0.031	0.035	-0.02	-0.022	-0.01	0.001	-0.03	-0.02	0	-0.001
ALA A:232	0.19	0.296	0.194	-0.057	-0.006	0.185	0.912	0.397	-0.432	-1.014	0.084	-0.243	0.039	0.197	0.673	0.75	0.594	0.671	0.188	0.059	0.274	0.039	0.211	-0.003	0.096	0.062	-0.009	0.006	0.012	-0.004	0.122	-0.068	0.008	0.012	0.039	0.003	-0.006	0.029	-0.018	-0.025	0.019	-0.021	-0.015	-0.005	-0.004	-0.021	-0.011	0.001	-0.001
ALA A:233	0.368	0.506	0.269	-0.15	-0.047	0.188	0.971	1.062	-1.527	-8.708	-0.285	-0.632	-3.53	-0.376	1.803	2.242	2.448	8.758	0.588	0.222	0.675	0.077	0.407	-0.021	0.104	0.048	-0.019	0.008	0.003	-0.016	0.126	-0.124	-0.009	-0.005	0.002	-0.012	-0.021	0.027	-0.027	-0.021	-0.004	-0.035	-0.013	-0.002	-0.01	-0.017	-0.002	0.002	-0.001
ASN A:234	0.267	0.386	0.169	-0.136	-0.062	0.023	0.328	0.84	0.115	-1.532	-0.425	-0.21	-6.682	-4.258	0.612	1.688	-0.385	23.973	0.399	0.154	0.77	0.051	0.331	-0.03	0.025	-0.015	-0.012	0.003	-0.001	-0.003	0.081	-0.126	-0.008	-0.007	-0.009	-0.007	-0.012	0.022	-0.02	-0.012	0.004	-0.025	-0.008	-0.001	-0.002	-0.009	-0.007	0.001	0
CYS A:235	0.098	0.132	0.082	-0.063	-0.034	0.029	0.365	0.556	0.848	0.366	0.021	0.41	1.424	0.307	0.631	0.904	0.493	-1.77	-0.083	-0.106	0.215	-0.037	0.045	-0.017	-0.03	-0.028	-0.008	0.004	-0.005	-0.015	0.026	-0.079	-0.01	-0.01	-0.028	-0.01	-0.011	0.009	-0.016	-0.009	-0.006	-0.023	-0.006	0.001	-0.006	-0.008	-0.001	0.001	0
VAL A:236	0.391	0.513	0.265	-0.08	0.005	0.346	1.445	0.933	0.14	-5.983	-0.948	-0.711	1.559	1.12	1.877	1.568	1.499	7.022	0.54	0.157	0.643	0.074	0.392	-0.003	0.167	0.126	-0.005	0.011	0.028	0.001	0.2	-0.091	0.02	0.024	0.076	0.017	0.001	0.043	-0.013	-0.03	0.043	-0.014	-0.012	-0.007	0.007	-0.014	-0.018	-0.001	0
TYR A:237	0.124	0.188	0.078	-0.068	-0.037	0.023	0.219	0.503	0.093	-7.484	-7.053	-0.155	-0.001	-7.891	-0.452	0.745	0.917	8.723	-0.275	0.061	0.244	0.028	0.142	-0.009	0.014	0.004	-0.009	0.003	-0.001	-0.008	0.044	-0.068	-0.006	-0.005	-0.009	-0.005	-0.007	0.009	-0.01	-0.008	-0.001	-0.014	-0.003	0	-0.002	-0.004	-0.003	0	0
ASP A:238	-0.126	-0.135	-0.077	0	-0.032	-0.138	-1.101	-0.259	-0.853	-2.615	0.838	1.217	-4.709	-2.073	-3.523	-1.045	-2.2	-106.578	0.078	-0.15	-0.222	-0.017	-0.16	0.004	-0.09	-0.074	0.008	-0.012	-0.009	0.462	-0.069	-0.003	-0.01	-0.018	-0.046	-0.011	-0.008	-0.023	-0.006	0.422	-0.029	-0.01	0.003	-0.005	-0.011	0	0.359	-0.006	-0.003
THR A:239	0.221	0.297	0.144	-0.063	-0.021	0.131	0.698	0.759	1.01	0.98	-0.142	0.048	1.588	0.765	1.2	1.099	0.825	3.813	0.172	0.002	0.431	0.007	0.194	-0.009	0.056	0.043	-0.005	0.008	0.012	-0.01	0.111	-0.089	0.007	0.008	0.026	0.007	-0.002	0.026	-0.011	-0.021	0.024	-0.015	-0.007	-0.003	0.004	-0.009	-0.014	0	0
GLN A:240	0.002	-0.023	-0.026	-0.011	-0.02	-0.081	-0.051	0.399	0.864	-1.149	-0.141	0.51	1.516	0.603	0.643	0.381	-0.013	0.043	-0.145	-0.09	0.069	-0.061	-0.058	-0.02	-0.064	-0.054	-0.001	-0.003	-0.013	-0.006	-0.054	-0.021	-0.012	-0.012	-0.043	-0.012	-0.003	-0.017	-0.001	0.009	-0.023	-0.004	0.005	0.004	-0.005	0.006	0.006	0.001	0
ILE A:241	0.172	0.216	0.085	-0.043	-0.016	0.066	0.318	0.42	0.469	0.503	-0.417	-0.075	0.929	0.376	0.889	0.787	0.769	4.908	0.242	0.042	0.409	0.022	0.174	-0.004	0.049	0.039	-0.005	0.006	0.01	-0.005	0.082	-0.059	0.005	0.006	0.024	0.006	-0.002	0.02	-0.006	-0.015	0.018	-0.009	-0.006	-0.003	0.003	-0.008	-0.01	0	0
LEU A:242	-0.011	-0.01	-0.002	-0.003	-0.006	-0.037	-0.029	0.116	0.611	0.731	0.222	0.188	0.785	0.171	0.306	0.247	0.083	0.677	-0.142	-0.07	0.038	-0.042	-0.028	-0.012	-0.03	-0.027	0	-0.001	-0.006	-0.007	-0.016	-0.024	-0.005	-0.005	-0.019	-0.005	-0.001	-0.004	-0.002	-0.001	-0.008	-0.005	0.001	0.002	-0.002	0.001	-0.001	0	0
THR A:243	0.065	0.087	0.037	-0.018	-0.008	0.022	0.18	0.286	0.79	0.99	0.078	0.077	0.886	0.273	0.647	0.28	0.087	0.507	-0.007	-0.017	0.139	-0.015	0.047	-0.007	0.005	0.004	-0.002	0.003	0.002	-0.008	0.027	-0.039	0	0.001	0	0	-0.001	0.005	-0.003	-0.007	0.003	-0.006	-0.001	0	0	-0.002	-0.004	0	0
ALA A:244	0.063	0.076	0.027	-0.014	-0.007	0.013	0.106	0.177	0.449	0.608	0.073	0.027	0.592	0.226	0.534	0.268	0.151	0.733	0.041	-0.012	0.162	-0.011	0.051	-0.006	0.006	0.006	-0.002	0.002	0.002	-0.007	0.024	-0.031	0	0.001	0.002	0.001	-0.001	0.005	-0.003	-0.007	0.003	-0.004	-0.001	0	0	-0.002	-0.004	0	0
ILE A:245	0.037	0.053	0.022	-0.012	-0.007	0.003	0.064	0.113	0.283	0.346	0.077	0.043	0.395	0.119	0.294	0.225	0.145	0.674	0.008	-0.014	0.11	-0.008	0.036	-0.004	0.004	0.002	-0.002	0.002	0.001	-0.005	0.022	-0.028	0	0.001	0.002	0.001	-0.001	0.006	-0.003	-0.007	0.005	-0.005	-0.002	-0.001	0.001	-0.003	-0.005	0	0
ALA A:246	-0.006	-0.003	0	0.001	0	-0.004	0.008	0.015	0.173	0.213	0.02	0.017	0.162	0.005	0.105	-0.017	-0.066	-0.244	-0.043	-0.007	-0.014	-0.008	-0.007	-0.002	-0.004	-0.003	0	0	-0.001	-0.005	-0.001	-0.006	0	0	-0.003	-0.001	0	0	0	-0.004	-0.001	-0.001	0	0	0	0	-0.003	0	0
MET A:247	0.005	0.009	0.001	0	0	-0.003	0.015	0.035	0.271	0.349	0.026	0.016	0.267	0.037	0.252	-0.006	-0.054	-0.09	-0.029	-0.007	0.019	-0.01	0.002	-0.003	-0.003	-0.002	0	0	-0.001	-0.006	0.001	-0.009	0	0	-0.002	0	0	-0.001	0	-0.003	-0.001	-0.001	0	0	0	0	-0.002	0	0
GLY A:248	-0.006	-0.008	-0.003	0.002	0.001	-0.002	-0.005	-0.019	-0.012	0.004	-0.01	-0.017	0.001	-0.009	0.015	-0.018	-0.013	-0.013	-0.009	0	-0.009	-0.001	-0.004	0	-0.001	-0.001	0	0	0	-0.004	-0.003	0.002	0	0	0	0	0	0	0	-0.003	0	0	0	0	0	0	-0.003	0	0
VAL A:249	0.029	0.047	0.021	-0.009	-0.005	0.007	0.06	0.088	0.267	0.314	0.049	0.045	0.34	0.077	0.301	0.15	0.056	0.245	-0.01	-0.009	0.078	-0.008	0.03	-0.004	0.004	0.003	-0.001	0.002	0.002	-0.005	0.021	-0.029	0	0.001	0.002	0.001	-0.001	0.006	-0.003	-0.006	0.005	-0.005	-0.002	-0.001	0.001	-0.003	-0.004	0	0
HIS A:250	-0.008	-0.01	-0.004	0.003	0.002	-0.002	0.006	-0.018	-0.028	-0.05	0.001	-0.029	-0.051	-0.004	-0.02	-0.019	-0.029	-0.086	-0.011	0.001	-0.02	-0.002	-0.008	-0.001	-0.002	-0.002	0	0	-0.001	-0.009	-0.004	0.002	0	0	-0.001	0	0	-0.001	0.001	-0.006	-0.001	0.001	0	0	0	0.001	-0.005	0	0
ALA A:251	0.004	0.008	0.002	-0.001	0	0	0.012	0.011	0.101	0.134	0.004	0.009	0.116	0.009	0.141	-0.004	-0.021	-0.004	-0.01	-0.002	0.014	-0.004	0.004	-0.002	0	0	0	0	0	-0.004	0.003	-0.007	0	0	0	0	0	0.001	0	-0.003	0	-0.001	0	0	0	0	-0.002	0	0
LEU A:252	-0.017	-0.023	-0.01	0.005	0.003	-0.004	-0.021	-0.038	-0.004	0.021	-0.035	-0.009	-0.007	-0.038	0.018	-0.091	-0.059	-0.098	-0.019	0.002	-0.038	-0.001	-0.015	0	-0.003	-0.003	0.001	-0.001	-0.001	-0.003	-0.01	0.01	0	0	-0.001	-0.001	0.001	-0.003	0.001	-0.002	-0.002	0.002	0.001	0	0	0.001	-0.002	0	0
ASP A:253	-0.01	-0.004	-0.008	0	-0.005	-0.012	-0.46	-0.015	-0.006	0.001	-0.008	0.508	-0.019	-0.03	-0.526	-0.051	-0.036	-0.736	0.002	-0.003	-0.016	0.008	-0.008	0.003	-0.002	-0.004	0.003	-0.006	0.001	0.312	-0.005	0.004	0	-0.002	-0.002	0	-0.002	-0.005	-0.001	0.276	-0.005	-0.001	0	-0.005	-0.003	-0.001	0.247	-0.003	-0.001
ILE A:254	0.003	0.007	0.003	-0.001	0	0.001	0.012	0.01	0.082	0.099	-0.002	0.009	0.085	-0.002	0.106	-0.012	-0.022	-0.009	-0.007	-0.001	0.008	-0.002	0.003	-0.001	0	0	0	0	0	-0.004	0.003	-0.007	0	0	0	0	0	0.001	0	-0.003	0.001	-0.001	0	0	0	0	-0.002	0	0
GLN A:255	-0.004	-0.006	-0.003	0.001	0.001	0	0.007	-0.011	0.023	0.056	-0.018	-0.011	0.026	-0.024	0.076	-0.068	-0.028	-0.002	-0.003	0.001	-0.008	0	-0.003	0	0	0	0	0	0	-0.006	-0.003	0.003	0	0	0	0	0	-0.001	0.001	-0.005	0	0.001	0	0	0	0	-0.004	0	0
ALA A:256	-0.002	-0.003	-0.001	0	0	0	0.004	-0.005	-0.001	0.008	-0.008	-0.006	0.001	-0.013	0.018	-0.028	-0.01	0.003	0	0.001	-0.005	0.001	-0.002	0	0	0	0	0	0	-0.003	-0.001	0.002	0	0	0	0	0	0	0	-0.002	0	0	0	0	0	0	-0.002	0	0
LEU A:257	-0.003	-0.006	-0.002	0.001	0.001	0	0.001	-0.008	-0.024	-0.019	-0.01	-0.013	-0.032	-0.015	-0.017	-0.033	-0.004	0.005	0.004	0.001	-0.008	0.002	-0.003	0.001	0	0	0	0	0	-0.003	-0.003	0.005	0	0	0	0	0	-0.001	0	-0.002	0	0.001	0	0	0	0	-0.002	0	0
ASN A:258	0	-0.001	0	0	0	0	0.007	-0.002	-0.018	-0.019	-0.001	-0.017	-0.021	-0.002	-0.008	-0.004	0.005	0.021	0.002	0	-0.002	0	-0.001	0	0	0	0	0	0	-0.005	-0.001	0.002	0	0	0	0	0	0	0	-0.004	0	0	0	0	0	0	-0.003	0	0
GLY A:259	0	0	0	0	0	0	0.003	0	0.002	0.004	-0.001	-0.002	0.001	-0.002	0.003	-0.003	0	0.003	0	0	0	0	0	0	0	0	0	0	0	-0.001	0	0	0	0	0	0	0	0	0	-0.001	0	0	0	0	0	0	-0.001	0	0
THR A:260	0	0.001	0	0	0	0	-0.006	0.002	0.027	0.033	-0.005	0.01	0.021	-0.006	0.022	-0.014	-0.008	-0.012	-0.001	0	0.001	0	0	0	0	0	0	0	0	0.003	0	-0.001	0	0	0	0	0	0	0	0.002	0	0	0	0	0	0	0.002	0	0
ASN A:261	0.001	0.002	0.001	0	0	0	0	0.004	0.039	0.041	-0.005	0.004	0.026	-0.007	0.037	-0.015	-0.009	-0.003	-0.001	0	0.001	0	0.001	0	0	0	0	0	0	0	0.001	-0.002	0	0	0	0	0	0	0	0	0	0	0	0	0	0	0	0	0
GLN A:262	0.001	0.002	0.001	0	0	0	-0.004	0.005	0.046	0.047	-0.008	0.01	0.03	-0.01	0.035	-0.017	-0.01	-0.005	-0.002	0	0.001	0	0.001	0	0	0	0	0	0	0.003	0.001	-0.003	0	0	0	0	0	0	0	0.002	0	-0.001	0	0	0	0	0.002	0	0
SER A:263	0	0	0	0	0	0	-0.002	0.001	0.026	0.029	-0.009	0	0.011	-0.009	0.018	-0.015	-0.004	0.004	0	0	0	0	0	0	0	0	0	0	0	0.001	0	0	0	0	0	0	0	0	0	0	0	0	0	0	0	0	0	0	0
PHE A:264	-0.004	-0.008	-0.004	0.001	0.001	-0.001	-0.017	-0.016	-0.061	-0.07	-0.007	-0.008	-0.065	-0.005	-0.063	-0.008	0.01	0.002	0.003	0.001	-0.007	0.002	-0.004	0.001	0	0	0	-0.001	0	0.004	-0.004	0.007	0	0	0	0	0	-0.001	0.001	0.002	-0.001	0.001	0	0	0	0	0.002	0	0
HIS A:265	0.004	0.011	0.006	-0.002	-0.001	0.001	0.006	0.023	0.133	0.122	-0.008	0.026	0.086	-0.013	0.095	-0.023	-0.025	-0.021	-0.004	-0.001	0.007	-0.002	0.004	-0.001	0	0	0	0.001	0	0.002	0.006	-0.013	0	0	-0.001	0	0	0.001	-0.001	0.003	0.001	-0.002	0	0	0	0	0.003	0	0
PRO A:266	-0.004	-0.01	-0.005	0.002	0.001	-0.002	-0.019	-0.018	-0.06	-0.057	-0.007	-0.012	-0.051	-0.003	-0.051	-0.006	0.011	0.007	0.002	0.001	-0.007	0.001	-0.004	0.001	0	-0.001	0	-0.001	0	0.002	-0.005	0.009	0	0	0	0	0	-0.001	0.001	0.002	-0.001	0.002	0	0	0	0	0.001	0	0
PHE A:267	0	0.001	0	0	0	0	-0.006	0.001	0.026	0.023	-0.008	0.006	0.009	-0.008	0.013	-0.014	-0.004	-0.003	0	0	0	0	0	0	0	0	0	0	0	0.003	0	-0.001	0	0	0	0	0	0	0	0.002	0	0	0	0	0	0	0.002	0	0
ILE A:268	0.002	0.006	0.004	-0.001	-0.001	0.001	0.007	0.015	0.092	0.08	-0.012	0.012	0.054	-0.014	0.058	-0.018	-0.016	-0.005	-0.002	0	0.003	-0.001	0.002	0	0	0	0	0	0	0.001	0.004	-0.008	0	0	0	0	0	0.001	-0.001	0.001	0.001	-0.001	0	0	0	0	0.001	0	0
HIS A:269	0	0	0	0	0	0	-0.006	0	-0.05	-0.055	0.014	-0.001	-0.025	0.014	-0.033	0.024	0.008	-0.002	0.001	0	-0.001	0	0	0	0	0	0	0	0	0.002	0	0	0	0	0	0	0	0	0	0.003	0	0	0	0	0	0	0.003	0	0
ASN A:270	-0.002	-0.003	-0.003	0.001	0.001	-0.002	-0.029	-0.009	-0.047	-0.041	0.002	0.007	-0.031	0.004	-0.041	0.005	0.009	-0.007	0	0	-0.001	0.001	-0.001	0.001	0	0	0	-0.001	0	0.009	-0.002	0.005	0	0	0	0	0	-0.001	0	0.007	0	0.001	0	0	0	0	0.005	0	0
SER A:271	0	0.001	0.001	0	0	0	-0.002	0.003	0.037	0.027	-0.009	0.003	0.012	-0.01	0.018	-0.014	-0.005	0	0	0	0	0	0	0	0	0	0	0	0	0.001	0.001	-0.002	0	0	0	0	0	0	0	0.001	0	0	0	0	0	0	0.001	0	0
LYS A:272	0.019	0.027	0.027	-0.008	-0.005	0.023	0.611	0.064	0.25	0.205	0.004	-0.445	0.162	-0.004	0.596	0.009	-0.02	0.505	0	0.004	0.017	-0.009	0.016	-0.005	0.006	0.008	-0.004	0.009	0.002	-0.345	0.024	-0.032	0.003	0.003	0.001	-0.001	0.001	0.009	-0.002	-0.297	0.01	-0.005	0	0.006	0.003	-0.001	-0.263	0.003	0
PRO A:273	-0.007	-0.015	-0.009	0.004	0.002	-0.006	-0.042	-0.023	0.014	-0.004	-0.032	-0.003	-0.037	-0.023	-0.032	-0.038	0	-0.002	0.002	0.001	-0.008	0.001	-0.006	0	-0.002	-0.002	0	-0.001	-0.001	0.006	-0.011	0.012	-0.001	-0.001	-0.001	-0.001	0	-0.003	0.002	0.004	-0.003	0.003	0.001	0	0	0.002	0.003	0	0
HIS A:274	0.001	-0.006	-0.009	0.002	0.001	0.005	0.016	-0.01	-0.13	-0.102	0.041	-0.027	-0.087	0.035	-0.071	0.025	0.026	0.015	0.003	0	0	0.001	-0.002	0	-0.001	0	0	0	-0.001	-0.002	-0.012	0.019	-0.001	-0.001	-0.001	-0.001	0.001	-0.005	0.002	0.001	-0.006	0.006	0.002	0.001	-0.001	0.003	0.001	0	0
PRO A:275	-0.012	-0.027	-0.018	0.006	0.004	-0.012	-0.058	-0.056	-0.134	-0.113	-0.01	-0.043	-0.105	-0.001	-0.072	-0.02	0.012	0.004	0.003	0.001	-0.014	0	-0.01	0	-0.003	-0.003	0.001	-0.001	-0.002	-0.004	-0.017	0.021	-0.001	-0.001	-0.001	-0.001	0.001	-0.004	0.003	0	-0.004	0.005	0.001	0.001	0	0.002	0	0	0
GLY A:276	0.018	0.036	0.022	-0.008	-0.005	0.011	0.096	0.111	0.307	0.28	0.034	0.054	0.241	0.024	0.18	0.043	-0.026	0.003	-0.009	-0.002	0.024	-0.004	0.013	-0.002	0.002	0.002	-0.001	0.001	0.001	-0.003	0.017	-0.026	0	0	-0.001	0	-0.001	0.003	-0.002	-0.003	0.002	-0.005	-0.001	0	0	-0.001	-0.002	0	0
GLN A:277	0.012	0.025	0.014	-0.005	-0.003	0.005	0.056	0.063	0.284	0.247	-0.011	0.033	0.175	-0.016	0.165	-0.015	-0.035	-0.019	-0.005	-0.002	0.018	-0.003	0.01	-0.002	0.001	0.002	-0.001	0.001	0.001	-0.006	0.013	-0.022	0	0	-0.001	0	-0.001	0.003	-0.002	-0.004	0.002	-0.004	-0.001	0	0	-0.001	-0.002	0	0
LEU A:278	-0.019	-0.033	-0.019	0.008	0.004	-0.013	-0.056	-0.059	0.021	0.001	-0.071	-0.031	-0.074	-0.054	-0.042	-0.095	-0.018	-0.02	0.003	0.002	-0.025	0.002	-0.015	0	-0.003	-0.004	0.001	-0.002	-0.002	-0.004	-0.019	0.02	-0.001	-0.001	-0.001	-0.001	0.001	-0.005	0.003	-0.001	-0.004	0.005	0.001	0.001	0	0.002	-0.001	0	0
TRP A:279	0.033	0.052	0.026	-0.012	-0.007	0.018	0.121	0.111	0.037	-0.002	0.131	0.044	0.16	0.099	0.144	0.154	0.025	0.05	-0.004	-0.004	0.05	-0.005	0.024	-0.003	0.004	0.004	-0.001	0.002	0.002	-0.007	0.022	-0.03	0	0.001	0	0	-0.001	0.004	-0.003	-0.005	0.003	-0.005	-0.001	0	0	-0.002	-0.003	0	0
ALA A:280	-0.009	-0.012	-0.006	0.003	0.001	-0.011	-0.031	-0.012	0.11	0.107	-0.029	0.011	0.067	-0.022	0.055	-0.041	-0.036	-0.041	-0.009	0	-0.011	-0.003	-0.007	-0.001	-0.003	-0.004	0	-0.001	-0.001	-0.001	-0.007	0	-0.001	-0.001	-0.002	-0.001	0	-0.002	0.001	0	-0.002	0.001	0.001	0	0	0.001	-0.001	0	0
ALA A:281	-0.01	-0.016	-0.009	0.004	0.002	-0.006	-0.024	-0.031	0.013	0.009	-0.031	-0.01	-0.026	-0.03	-0.007	-0.057	-0.023	-0.034	-0.001	0.001	-0.017	0	-0.008	0	-0.002	-0.002	0	-0.001	-0.001	-0.002	-0.009	0.007	0	0	-0.001	0	0.001	-0.002	0.001	-0.001	-0.002	0.002	0.001	0	0	0.001	-0.001	0	0
ASP A:282	-0.007	0.01	-0.007	-0.002	-0.008	-0.02	-0.607	0.011	0.074	0.081	-0.03	0.639	0.034	-0.022	-0.571	-0.035	-0.026	-0.629	-0.013	-0.006	-0.002	0.01	-0.005	0.004	-0.002	-0.008	0.003	-0.012	-0.001	0.386	-0.004	-0.003	-0.002	-0.004	-0.003	0.001	-0.004	-0.006	-0.003	0.308	-0.005	-0.002	-0.002	-0.007	-0.003	-0.002	0.262	-0.003	-0.001
GLN A:283	0.009	0.014	0.005	-0.002	-0.001	0.002	0.045	0.047	0.356	0.427	-0.034	-0.013	0.224	-0.009	0.246	-0.057	-0.04	0.027	-0.008	-0.002	0.02	-0.005	0.007	-0.002	0	0	-0.001	0	0	-0.008	0.004	-0.01	0	0	-0.001	0	0	0.001	0	-0.007	0	-0.001	0	0	0	0	-0.005	0	0
MET A:284	-0.003	-0.002	-0.001	0.001	0	-0.003	0.001	-0.003	0.092	0.102	-0.016	0.001	0.064	-0.014	0.077	-0.033	-0.029	-0.027	-0.007	-0.001	-0.002	-0.002	-0.002	-0.001	-0.001	-0.001	0	0	0	-0.004	-0.001	-0.003	0	0	-0.001	0	0	0	0	-0.003	0	0	0	0	0	0	-0.002	0	0
ILE A:285	-0.009	-0.013	-0.007	0.003	0.002	-0.003	-0.011	-0.025	0.02	0.032	-0.03	-0.014	-0.017	-0.031	0.019	-0.07	-0.021	-0.018	-0.001	0.002	-0.015	0.001	-0.007	0	-0.001	-0.001	0	-0.001	-0.001	-0.003	-0.006	0.007	0	0	0	0	0	-0.001	0.001	-0.002	-0.001	0.002	0	0	0	0.001	-0.002	0	0
SER A:286	-0.003	-0.005	-0.002	0.001	0.001	0	0.008	-0.01	0.002	0.025	-0.017	-0.025	-0.009	-0.015	0.027	-0.039	-0.004	0.016	0.001	0.001	-0.005	0	-0.002	0	0	0	0	0	0	-0.006	-0.002	0.004	0	0	0	0	0	0	0	-0.004	0	0	0	0	0	0	-0.003	0	0
LEU A:287	-0.004	-0.005	-0.003	0.001	0.001	-0.001	0	-0.006	0.086	0.12	-0.019	0.001	0.067	-0.014	0.09	-0.056	-0.031	-0.02	-0.007	0	-0.005	-0.001	-0.003	0	0	0	0	0	0	-0.002	-0.002	0.002	0	0	0	0	0	0	0	-0.002	0	0.001	0	0	0	0	-0.001	0	0
LEU A:288	-0.008	-0.013	-0.005	0.002	0.001	-0.001	-0.007	-0.025	-0.054	-0.051	-0.028	-0.021	-0.067	-0.029	-0.047	-0.05	-0.004	0	0.004	0.002	-0.019	0.003	-0.007	0.001	0	0	0	0	0	-0.003	-0.005	0.009	0	0	0	0	0	-0.001	0.001	-0.002	0	0.001	0	0	0	0	-0.002	0	0
ALA A:289	0	0	0	0	0	0	0	-0.001	-0.003	-0.003	0	0.003	-0.003	0	-0.008	-0.001	0.001	-0.009	0	0	0	0	0	0	0	0	0	0	0	0	0	0	0	0	0	0	0	0	0	0.001	0	0	0	0	0	0	0.001	0	0
ASN A:290	0	0	0	0	0	0	0.008	0	0	0	0	-0.01	0	0	0.011	-0.001	0	0.009	0	0	0	0	0	0	0	0	0	0	0	-0.004	0	0	0	0	0	0	0	0	0	-0.003	0	0	0	0	0	0	-0.002	0	0
SER A:291	0	0	0	0	0	0	0.006	0	0	0.001	-0.001	-0.009	0	-0.001	0.012	-0.003	0	0.014	0	0	0	0	0	0	0	0	0	0	0	-0.003	0	0	0	0	0	0	0	0	0	-0.003	0	0	0	0	0	0	-0.002	0	0
GLN A:292	0	0	0	0	0	0	0.007	0	-0.004	-0.004	0	-0.012	-0.003	0	0.009	0.001	0.002	0.013	0	0	0	0	0	0	0	0	0	0	0	-0.005	0	0	0	0	0	0	0	0	0	-0.004	0	0	0	0	0	0	-0.003	0	0
LEU A:293	0	-0.001	0	0	0	0	0.004	-0.001	-0.003	0.001	-0.002	-0.007	-0.003	-0.003	0.008	-0.009	0	0.007	0	0	-0.001	0	0	0	0	0	0	0	0	-0.003	0	0.001	0	0	0	0	0	0	0	-0.002	0	0	0	0	0	0	-0.001	0	0
VAL A:294	0	0	0	0	0	0	0.004	0	0.003	0.007	-0.003	-0.003	0	-0.004	0.008	-0.01	-0.001	0.005	0	0	0	0	0	0	0	0	0	0	0	-0.002	0	0	0	0	0	0	0	0	0	-0.001	0	0	0	0	0	0	-0.001	0	0
ARG A:295	0.003	-0.004	0.003	0.001	0.004	0.007	0.369	-0.001	0.001	0.001	-0.001	-0.388	0.001	0.004	0.387	0.003	0.005	0.443	0	0.003	0	-0.004	0.002	-0.002	0.001	0.003	-0.002	0.005	0	-0.269	0.001	0.001	0.001	0.002	0.001	-0.001	0.002	0.003	0.001	-0.235	0.003	0.001	0.001	0.004	0.002	0.001	-0.211	0.002	0.001
ASP A:296	-0.004	0.004	-0.003	-0.001	-0.005	-0.008	-0.4	0.001	-0.003	-0.002	-0.004	0.426	-0.003	-0.007	-0.429	-0.006	-0.005	-0.451	-0.002	-0.003	-0.002	0.006	-0.002	0.002	0	-0.004	0.002	-0.007	0	0.291	-0.002	-0.001	-0.001	-0.003	-0.002	0	-0.002	-0.003	-0.002	0.245	-0.003	-0.002	-0.001	-0.004	-0.002	-0.001	0.216	-0.002	-0.001
GLU A:297	-0.003	0.004	-0.003	-0.001	-0.003	-0.008	-0.383	0.002	-0.007	-0.007	-0.001	0.392	-0.006	-0.004	-0.395	-0.002	-0.004	-0.432	-0.001	-0.003	-0.001	0.005	-0.002	0.002	-0.001	-0.003	0.002	-0.005	0	0.275	-0.001	-0.001	-0.001	-0.002	-0.001	0.001	-0.002	-0.003	-0.002	0.238	-0.003	-0.001	-0.001	-0.004	-0.002	-0.001	0.213	-0.002	-0.001
LEU A:298	0	0	0	0	0	0	-0.001	0	-0.003	-0.003	0	-0.002	-0.002	0.001	-0.001	0.001	0.001	0.003	0	0	0	0	0	0	0	0	0	0	0	0	0	0	0	0	0	0	0	0	0	0	0	0	0	0	0	0	0	0	0
ASP A:299	-0.003	0.004	-0.003	-0.001	-0.004	-0.007	-0.37	0.002	-0.006	-0.006	-0.003	0.378	-0.004	-0.004	-0.38	-0.001	-0.004	-0.394	-0.002	-0.002	-0.001	0.005	-0.002	0.002	-0.001	-0.003	0.001	-0.006	0	0.273	-0.001	-0.001	-0.001	-0.002	-0.001	0.001	-0.002	-0.003	-0.002	0.231	-0.003	-0.001	-0.001	-0.004	-0.002	-0.001	0.206	-0.002	-0.001
GLY A:300	0	0	0	0	0	0	0.002	0	0	0	0	-0.003	0	0	0.003	0	0	0.004	0	0	0	0	0	0	0	0	0	0	0	-0.001	0	0	0	0	0	0	0	0	0	-0.001	0	0	0	0	0	0	-0.001	0	0
LYS A:301	0.003	-0.003	0.002	0.001	0.003	0.006	0.34	-0.001	0.004	0.004	0.003	-0.345	0.003	0.004	0.346	0.002	0.003	0.357	0.002	0.002	0.001	-0.004	0.002	-0.002	0	0.003	-0.001	0.005	0	-0.257	0.001	0.001	0.001	0.002	0.001	-0.001	0.002	0.003	0.002	-0.219	0.003	0.001	0.001	0.004	0.002	0.001	-0.196	0.002	0.001
HIS A:302	0	0	0	0	0	0	0	0	0	0	0	0.001	0	0	-0.001	0	0	-0.001	0	0	0	0	0	0	0	0	0	0	0	0	0	0	0	0	0	0	0	0	0	0	0	0	0	0	0	0	0	0	0
ASP A:303	-0.003	0.003	-0.003	-0.001	-0.004	-0.007	-0.352	0.001	-0.003	-0.003	0	0.37	-0.003	-0.004	-0.374	-0.002	-0.004	-0.413	0	-0.002	-0.001	0.004	-0.002	0.002	-0.001	-0.003	0.001	-0.005	0	0.26	-0.001	-0.001	-0.001	-0.002	-0.001	0	-0.002	-0.003	-0.001	0.227	-0.003	-0.001	-0.001	-0.004	-0.002	-0.001	0.204	-0.002	-0.001
TYR A:304	0	0	0	0	0	0	0.001	0	0	0	0	-0.001	0	0	0.001	0	0	0.001	0	0	0	0	0	0	0	0	0	0	0	-0.001	0	0	0	0	0	0	0	0	0	0	0	0	0	0	0	0	0	0	0
ARG A:305	0.003	-0.003	0.003	0.001	0.005	0.007	0.359	0	0.003	0.003	-0.001	-0.389	0.003	0.004	0.398	0.002	0.004	0.433	0	0.002	0.001	-0.005	0.002	-0.002	0	0.003	-0.001	0.005	0	-0.268	0.001	0.001	0.001	0.002	0.001	0	0.002	0.003	0.002	-0.231	0.003	0.002	0.001	0.004	0.002	0.001	-0.206	0.002	0.001
ASP A:306	-0.002	0.003	-0.002	-0.001	-0.004	-0.006	-0.334	0.001	-0.002	-0.003	0.002	0.357	-0.003	-0.003	-0.363	-0.001	-0.003	-0.408	0.001	-0.002	0	0.004	-0.001	0.002	0	-0.003	0.001	-0.004	0	0.251	-0.001	-0.001	0	-0.002	-0.001	0	-0.002	-0.002	-0.001	0.221	-0.003	-0.001	-0.001	-0.003	-0.002	-0.001	0.2	-0.002	-0.001
HIS A:307	0	0	0	0	0	0	0.005	0	0	0	0	-0.007	0	0	0.007	0	0	0.01	0	0	0	0	0	0	0	0	0	0	0	-0.003	0	0	0	0	0	0	0	0	0	-0.003	0	0	0	0	0	0	-0.002	0	0
GLU A:308	-0.002	0.003	-0.002	-0.001	-0.003	-0.005	-0.305	0.001	-0.002	-0.002	0.002	0.319	-0.002	-0.002	-0.321	-0.001	-0.003	-0.366	0.001	-0.002	0	0.003	-0.001	0.001	-0.001	-0.002	0.001	-0.003	0	0.232	-0.001	0	0	-0.001	-0.001	0	-0.001	-0.002	-0.001	0.208	-0.002	-0.001	0	-0.003	-0.001	-0.001	0.191	-0.002	0
LEU A:309	0	0	0	0	0	0	0.002	0	0	0	0	-0.003	0	0	0.003	0	0	0.002	0	0	0	0	0	0	0	0	0	0	0	-0.001	0	0	0	0	0	0	0	0	0	-0.001	0	0	0	0	0	0	0	0	0
ILE A:310	0	0	0	0	0	0	-0.002	0	0.001	0.002	-0.001	0.002	0.001	-0.001	0	-0.003	-0.001	-0.001	0	0	0	0	0	0	0	0	0	0	0	0.001	0	0	0	0	0	0	0	0	0	0	0	0	0	0	0	0	0	0	0
GLN A:311	0	0	0	0	0	0	-0.004	0	0.012	0.015	-0.003	0.007	0.009	-0.006	0.009	-0.013	-0.004	-0.009	0	0	0	0	0	0	0	0	0	0	0	0.002	0	-0.001	0	0	0	0	0	0	0	0.002	0	0	0	0	0	0	0.002	0	0
ASP A:312	-0.003	0.004	-0.004	-0.001	-0.004	-0.009	-0.403	0.002	0.001	0.004	-0.001	0.418	0	-0.008	-0.409	-0.009	-0.007	-0.483	0	-0.004	0	0.005	-0.002	0.002	-0.001	-0.003	0.002	-0.005	0	0.284	-0.001	-0.001	-0.001	-0.002	-0.001	0.001	-0.002	-0.003	-0.001	0.248	-0.003	-0.002	-0.001	-0.004	-0.002	-0.001	0.223	-0.002	-0.001
ARG A:313	0.003	-0.001	0.005	0.001	0.002	0.007	0.37	0.004	0.056	0.061	-0.011	-0.367	0.055	-0.005	0.426	-0.007	-0.009	0.456	-0.004	0.003	0.001	-0.004	0.003	-0.003	0.001	0.003	-0.002	0.004	-0.001	-0.265	0.002	-0.004	0	0.001	0	-0.001	0.001	0.003	0.001	-0.24	0.003	0	0	0.004	0.002	0.001	-0.221	0.002	0
TYR A:314	0.011	0.023	0.013	-0.005	-0.003	0.003	0.021	0.045	0.127	0.126	0.017	0.038	0.142	0.023	0.11	0.059	0.002	0.019	-0.009	-0.003	0.024	-0.003	0.012	-0.001	0.002	0.001	0	0.001	0.001	0.003	0.014	-0.02	0	0	0.001	0.001	-0.001	0.005	-0.003	0	0.004	-0.005	-0.002	-0.001	0	-0.003	0	0	0
SER A:315	-0.004	-0.007	-0.004	0.002	0.001	-0.002	-0.013	-0.007	0.011	0.012	-0.007	0.003	0.001	-0.005	-0.005	-0.017	-0.011	-0.016	-0.001	0	-0.007	0	-0.004	0	-0.001	-0.001	0	-0.001	-0.001	0.002	-0.005	0.005	0	0	-0.001	-0.001	0	-0.002	0.001	0.002	-0.002	0.001	0.001	0	0	0.001	0.001	0	0
LEU A:316	-0.008	-0.015	-0.008	0.003	0.002	-0.002	-0.026	-0.028	-0.053	-0.045	-0.022	-0.008	-0.074	-0.029	-0.061	-0.062	-0.012	-0.033	0.005	0.002	-0.017	0.003	-0.008	0.001	-0.001	-0.001	0	-0.001	-0.001	0.004	-0.009	0.013	0	0	0	0	0	-0.003	0.001	0.004	-0.002	0.003	0.001	0	0	0.001	0.003	0	0
ARG A:317	0.003	-0.003	0.004	0.001	0.002	0.009	0.411	0	0.057	0.062	-0.013	-0.397	0.036	-0.011	0.428	-0.021	-0.006	0.454	0.001	0.004	0	-0.005	0.003	-0.003	0.002	0.003	-0.002	0.005	0	-0.284	0.001	-0.001	0.001	0.002	0	-0.001	0.002	0.003	0.001	-0.251	0.003	0.001	0.001	0.004	0.002	0.001	-0.227	0.002	0
CYS A:318	0.002	0.004	0.002	-0.001	0	0	0	0.011	0.037	0.039	0.001	0.011	0.036	0.001	0.027	0.004	-0.003	0.002	-0.002	-0.001	0.004	-0.001	0.002	0	0	0	0	0	0	0.003	0.002	-0.003	0	0	0	0	0	0	0	0.002	0	-0.001	0	0	0	0	0.001	0	0
LEU A:319	0.071	0.121	0.061	-0.027	-0.015	0.038	0.188	0.213	0.353	0.355	0.114	0.089	0.406	0.123	0.35	0.256	0.093	0.253	0.006	-0.008	0.13	-0.002	0.068	-0.001	0.02	0.019	-0.003	0.006	0.009	0.002	0.069	-0.063	0.005	0.004	0.015	0.006	-0.002	0.021	-0.008	-0.007	0.021	-0.013	-0.006	-0.004	0.003	-0.01	-0.004	0	0
PRO A:320	0.006	0.019	0.013	-0.004	-0.003	0.001	0.028	0.072	0.291	0.276	-0.004	0.06	0.227	-0.004	0.168	0.001	-0.046	-0.038	-0.016	-0.003	0.008	-0.005	0.004	-0.002	-0.002	-0.002	0	0	-0.001	0.004	0.009	-0.023	-0.001	-0.001	-0.004	-0.001	-0.001	0.002	-0.002	0.003	0	-0.005	-0.001	0	-0.001	-0.001	0.003	0	0
GLN A:321	-0.014	-0.021	-0.01	0.005	0.003	-0.009	-0.044	-0.024	0.107	0.097	-0.06	0.016	0.04	-0.057	0.017	-0.086	-0.046	-0.061	-0.002	0.001	-0.023	0	-0.012	0	-0.004	-0.004	0.001	-0.001	-0.002	0.003	-0.013	0.008	-0.001	-0.001	-0.003	-0.001	0.001	-0.004	0.001	0.005	-0.004	0.002	0.001	0.001	-0.001	0.002	0.004	0	0
TYR A:322	0.02	0.037	0.022	-0.009	-0.005	0.01	0.062	0.095	0.238	0.231	0.022	0.047	0.223	0.034	0.164	0.078	0.014	0.092	-0.007	-0.003	0.035	-0.003	0.018	-0.001	0.004	0.003	-0.001	0.001	0.002	0.003	0.02	-0.023	0.001	0.001	0.002	0.001	-0.001	0.006	-0.003	0.001	0.005	-0.005	-0.002	-0.001	0.001	-0.003	0.001	0	0
LEU A:323	0.006	0.008	0.003	-0.002	-0.001	0.005	0.001	-0.001	-0.074	-0.073	0.025	0.007	-0.031	0.021	-0.012	0.024	0.019	0.015	0.003	0	0.01	0.001	0.005	0.001	0.002	0.002	0	0	0.001	0.005	0.004	-0.001	0.001	0.001	0.002	0.001	0	0.001	0	0.004	0.001	0	0	0	0	-0.001	0.003	0	0
GLY A:324	0.067	0.121	0.069	-0.028	-0.015	0.055	0.266	0.237	0.353	0.341	0.12	0.108	0.387	0.109	0.296	0.224	0.071	0.197	0.001	-0.006	0.101	0	0.061	0	0.021	0.019	-0.003	0.005	0.008	0.006	0.07	-0.061	0.005	0.005	0.015	0.006	-0.002	0.02	-0.009	-0.005	0.02	-0.013	-0.006	-0.003	0.003	-0.01	-0.003	0	0
PRO A:325	0.019	0.047	0.036	-0.016	-0.01	0.007	0.111	0.192	0.536	0.496	0.022	0.121	0.457	0.032	0.278	0.094	-0.03	0.055	-0.027	-0.007	0.026	-0.008	0.013	-0.004	-0.003	-0.006	-0.001	0.001	-0.002	0.004	0.021	-0.045	-0.003	-0.002	-0.008	-0.003	-0.004	0.006	-0.007	0.003	0.001	-0.012	-0.003	0	-0.002	-0.004	0.005	0	0
ILE A:326	0.059	0.093	0.049	-0.022	-0.009	0.046	0.216	0.189	0.185	0.195	0.123	0.064	0.287	0.149	0.247	0.23	0.128	0.408	0.015	-0.003	0.098	0.001	0.051	-0.001	0.016	0.013	-0.002	0.003	0.004	0.007	0.042	-0.035	0.002	0.003	0.009	0.002	-0.001	0.01	-0.005	0	0.009	-0.007	-0.003	-0.002	0.001	-0.005	0.002	0	0
VAL A:327	0.06	0.104	0.061	-0.026	-0.012	0.056	0.316	0.284	0.524	0.512	0.167	0.142	0.524	0.136	0.37	0.184	0.007	0.075	-0.017	-0.008	0.076	-0.006	0.041	-0.004	0.008	0.007	-0.002	0.003	0.003	0.007	0.042	-0.053	0	0.001	-0.001	0	-0.003	0.007	-0.007	0.003	0.004	-0.011	-0.002	-0.001	-0.001	-0.003	0.004	0	0
ASP A:328	-0.058	-0.058	-0.045	0.012	0.003	-0.075	-1.039	-0.093	-0.321	-0.308	-0.038	0.732	-0.19	-0.077	-0.841	-0.128	-0.096	-0.961	-0.027	-0.007	-0.076	0.01	-0.049	0.007	-0.022	-0.024	0.008	-0.015	-0.005	0.448	-0.039	0.021	-0.007	-0.008	-0.014	-0.001	-0.004	-0.017	0	0.372	-0.018	0.001	0.001	-0.008	-0.006	0.002	0.316	-0.004	-0.001
GLY A:329	0.03	0.049	0.024	-0.011	-0.005	0.027	0.086	0.044	-0.131	-0.038	0.098	0.023	0.076	0.1	0.09	0.129	0.081	0.199	0.002	-0.002	0.048	0.002	0.027	0	0.01	0.008	-0.001	0.001	0.003	0.009	0.025	-0.015	0.002	0.002	0.008	0.002	-0.001	0.007	-0.003	0.003	0.007	-0.004	-0.003	-0.002	0.001	-0.004	0.003	0	0
ILE A:330	0.116	0.182	0.104	-0.044	-0.016	0.123	0.633	0.371	0.342	0.257	0.305	0.113	0.651	0.326	0.538	0.416	0.19	0.617	0.013	-0.006	0.16	0	0.088	-0.004	0.026	0.019	-0.004	0.004	0.005	0.008	0.068	-0.067	0.002	0.003	0.007	0	-0.004	0.013	-0.01	0.001	0.008	-0.014	-0.004	-0.001	-0.001	-0.005	0.004	0	0
SER A:331	0.003	0.026	0.022	-0.01	-0.006	0.025	0.122	0.002	-0.35	-0.205	0.165	0.12	0.122	0.008	0.026	-0.006	-0.082	-0.267	-0.027	-0.004	-0.018	-0.003	-0.005	-0.001	-0.004	-0.004	0	0	-0.001	0.016	0.01	-0.021	-0.001	-0.001	-0.006	-0.002	-0.002	0	-0.003	0.012	-0.002	-0.005	0	0	-0.001	0	0.009	0	0
GLN A:332	0.149	0.267	0.163	-0.025	0.01	0.228	1.097	0.271	0.275	0.443	0.212	0.081	0.649	0.189	0.504	0.41	0.203	0.529	0.037	0.007	0.194	0.025	0.15	0.006	0.091	0.078	-0.002	0.007	0.027	0.034	0.161	-0.067	0.027	0.028	0.075	0.024	0.011	0.037	-0.009	-0.012	0.056	-0.007	-0.011	-0.008	0.013	-0.015	-0.013	-0.002	0
ILE A:333	0.212	0.301	0.148	0.023	0.056	0.308	1.277	0.019	-0.375	-0.467	0.299	-0.448	0.241	0.448	0.63	0.567	0.531	1.553	0.171	0.052	0.314	0.057	0.237	0.011	0.16	0.135	0.008	0.006	0.039	0.038	0.173	-0.003	0.043	0.046	0.122	0.038	0.027	0.034	0.007	-0.013	0.068	0.017	-0.004	-0.007	0.022	-0.004	-0.017	-0.003	0.001
ALA A:334	0.05	0.055	0.019	0.018	0.028	0.119	0.277	-0.174	-1.558	-3.777	0.206	-0.294	-0.164	0.161	0.093	0.064	0.024	-0.189	-0.01	-0.004	0.048	0.003	0.034	-0.001	0.023	0.025	-0.002	0.003	0.006	0.016	0.034	-0.013	0.003	0.004	0.008	0	-0.002	0.003	-0.005	0.007	0	-0.007	-0.003	-0.001	-0.003	-0.003	0.008	0	0
LYS A:335	0.118	0.236	0.226	-0.051	-0.018	0.351	3.765	0.316	2.262	0.554	-0.134	-0.781	0.859	-0.074	1.313	0.177	-0.09	0.61	-0.022	0	0.054	-0.022	0.089	-0.014	0.053	0.05	-0.018	0.028	0.013	-0.567	0.145	-0.107	0.016	0.024	0.033	0.001	0.006	0.039	-0.015	-0.451	0.037	-0.02	-0.006	0.01	0.007	-0.008	-0.36	0.006	0.002
GLN A:336	0.101	0.127	0.042	0.062	0.057	0.088	0.137	0.039	0.34	0.258	0.017	-0.243	0.401	0.147	0.409	0.3	0.263	0.632	0.087	0.036	0.172	0.042	0.148	0.007	0.124	0.1	0.02	-0.005	0.03	0.041	0.087	0.042	0.043	0.042	0.104	0.039	0.041	0.016	0.023	0.003	0.059	0.031	0.009	-0.001	0.028	0.013	-0.013	-0.004	0.002
ILE A:337	0.226	0.15	0.025	0.262	0.226	0.478	2.657	-1.22	0.33	-2.992	0.207	-1.933	-0.383	0.465	0.834	0.36	0.636	1.875	0.371	0.165	0.346	0.101	0.33	0.002	0.336	0.287	0.085	-0.018	0.076	0.097	0.178	0.168	0.111	0.103	0.237	0.091	0.1	0.027	0.063	0.004	0.112	0.079	0.033	0.006	0.06	0.048	-0.025	-0.006	0.006
GLU A:338	-0.442	-0.692	-0.723	0.34	0.137	-1.107	-15.465	-2.887	-84.116	-20.867	-1.057	-1.045	-7.653	0.625	-4.038	-0.442	0.182	-2.09	-0.217	-0.084	-0.199	0.029	-0.203	0.05	-0.013	0.021	0.015	-0.026	0.022	0.745	-0.014	0.101	0.014	0.01	0.042	0.009	-0.012	-0.015	-0.021	0.534	-0.011	-0.027	-0.023	-0.026	-0.022	-0.031	0.426	-0.007	-0.006
ILE A:339	0.407	0.768	0.447	0.267	0.18	0.683	5.523	-0.085	0.414	0.661	0.274	-0.122	1.012	0.228	0.968	0.914	0.38	0.32	0.067	0.045	0.435	0.123	0.547	0.026	0.571	0.459	0.069	-0.027	0.145	0.176	0.537	0.113	0.221	0.244	0.531	0.169	0.196	0.096	0.061	-0.039	0.277	0.097	0.011	-0.006	0.101	0.02	-0.065	-0.009	0.008
GLU A:340	0.272	0.748	0.336	-0.029	-0.053	0.168	-1.891	0.436	-0.242	0.519	0.216	1.446	0.688	0.342	-0.161	0.999	0.318	-1.183	-0.13	-0.049	0.277	0.067	0.341	0.039	0.22	0.137	-0.058	0.011	0.038	0.694	0.363	-0.101	0.023	0.087	0.247	0.036	-0.009	0.038	-0.036	0.55	0.093	-0.022	-0.075	-0.066	-0.021	-0.099	0.475	-0.016	-0.012
ILE A:341	0.753	1.164	0.697	0.743	0.453	1.044	9.355	-9.394	-2.384	-3.401	0.44	-1.358	-2.61	0.31	1.859	1.608	0.679	0.142	0.123	0.099	0.788	0.23	1.027	-0.036	1.026	0.795	0.069	-0.026	0.166	0.202	0.812	0.089	0.229	0.311	0.662	0.152	0.146	0.142	0.022	-0.08	0.238	0.029	-0.041	-0.034	0.039	-0.052	-0.049	-0.005	-0.001
ASN A:342	-0.172	-0.197	-1.262	-0.172	-0.214	-0.278	10.249	-36.416	1.971	0.301	-0.274	0.939	0.561	-0.324	-0.188	-0.142	-0.557	-0.775	-0.217	-0.112	-0.157	-0.066	-0.121	0.045	-0.021	0.005	-0.076	0.018	0.034	0.091	0.217	-0.073	0.024	0.083	0.158	-0.015	-0.04	0.035	-0.1	-0.041	0.013	-0.108	-0.075	-0.03	-0.05	-0.085	0.022	0.005	-0.006
SER A:343	0.118	0.615	0.418	0.028	-0.145	0.169	-0.215	0.543	0.373	0.2	-0.028	0.326	0.471	-0.105	0.315	0.271	-0.098	-0.123	-0.025	-0.01	0.068	0.023	0.226	0.054	0.358	0.27	-0.012	-0.035	0.123	0.142	0.691	-0.046	0.248	0.371	0.727	0.177	0.268	0.104	0.008	-0.108	0.388	0.071	-0.044	-0.026	0.088	-0.04	-0.077	-0.006	0.004
VAL A:344	0.243	0.981	0.767	-0.011	-0.156	0.289	1.122	0.794	0.424	0.366	0.068	0.297	0.767	-0.069	0.653	0.587	-0.016	-0.079	-0.011	0.003	0.224	0.083	0.498	0.109	0.749	0.484	0.037	-0.108	0.205	0.197	0.923	0.098	0.429	0.504	1.244	0.36	0.645	0.14	0.223	-0.113	0.832	0.456	0.116	0.064	0.371	0.21	-0.176	-0.012	0.041
THR A:345	0.193	0.654	0.381	-0.022	-0.088	0.17	0.666	0.412	0.159	0.253	0.101	0.107	0.483	0.059	0.523	0.618	0.184	0.02	-0.003	0.009	0.248	0.087	0.424	0.092	0.517	0.322	0.014	-0.056	0.139	0.115	0.63	0.129	0.274	0.328	0.92	0.275	0.452	-0.077	0.202	-0.097	0.687	0.47	0.167	0.088	0.387	0.35	-0.135	0.006	0.067
ASP A:346	0.094	0.262	-0.333	0.11	0.024	0.084	-0.771	0.196	0.09	0.147	0.032	0.788	0.212	0.041	-0.458	0.314	0.053	-0.702	-0.027	-0.01	0.128	0.042	0.189	0.064	0.044	0.19	0.055	-0.02	0.104	0.93	-0.805	0.848	-0.046	-0.509	-1.618	-0.088	-0.258	-0.009	0.765	1.623	-1.288	0.447	0.875	0.378	0.416	1.113	0.879	0.059	0.171
ASN A:347	0.081	0.404	0.373	-0.084	-0.107	0.06	0.24	0.235	0.272	0.182	0.004	0.19	0.394	-0.081	0.335	0.221	-0.092	-0.082	-0.011	-0.002	0.078	0.022	0.216	0.076	0.346	0.232	0.011	-0.053	0.185	0.151	0.837	0.075	0.426	0.348	1.204	0.464	0.916	-1.275	0.18	-0.129	1.749	1.132	0.857	0.758	1.569	1.908	-0.08	0.398	0.599
PRO A:348	0.058	0.315	0.299	-0.034	-0.093	0.065	0.252	0.184	0.195	0.112	-0.003	0.135	0.242	-0.064	0.199	0.098	-0.091	-0.061	-0.01	-0.004	0.027	0.004	0.131	0.05	0.246	0.205	0.007	-0.045	0.168	0.158	0.559	0.126	0.352	0.15	0.618	0.277	0.571	-0.091	0.268	0.163	0.487	0.324	0.647	0.599	0.92	0.951	-0.005	0.154	0.273
LEU A:349	0.045	0.222	0.199	0.015	-0.058	0.061	0.264	0.111	0.087	0.054	0.007	0.041	0.11	-0.02	0.12	0.062	-0.027	-0.007	-0.002	0	0.028	0.01	0.093	0.034	0.205	0.172	0.025	-0.069	0.118	0.086	0.362	0.108	0.278	-0.003	0.528	0.121	0.523	0.011	0.088	-0.066	-0.932	0.21	0.225	0.134	-0.064	0.15	0.061	-0.002	-0.025
ILE A:350	0.029	0.245	0.282	0	-0.102	0.031	0.081	0.061	0.092	0.031	-0.006	0.086	0.081	-0.044	0.09	-0.007	-0.053	-0.017	-0.001	0	0.006	0.002	0.075	0.048	0.248	0.244	0.04	-0.123	0.259	0.17	0.546	0.28	0.476	-0.74	0.818	0.274	0.285	-9.46	-0.018	-0.078	30.607	-3.546	0.777	1.131	1.131	0.635	-0.214	0.134	0.168
ASP A:351	-0.003	0.019	0.018	0.027	0.033	0.004	-0.858	0	0	-0.007	-0.012	0.593	-0.015	-0.005	-0.523	-0.02	-0.006	-0.466	-0.013	-0.004	-0.001	0.002	-0.011	0.012	-0.006	0.041	0.029	-0.009	0.059	1.05	-0.234	0.418	-0.14	-0.283	0.042	-0.293	-0.634	-0.23	0.29	0.987	-1.603	0.522	-0.085	-0.426	-0.411	-0.023	0.819	-0.091	-0.079
VAL A:352	0.024	0.186	0.234	0.008	-0.096	0.016	0.089	0.025	0.057	0.021	0	0.032	0.043	-0.023	0.081	-0.006	-0.027	0.001	0	0	0.01	0.003	0.058	0.039	0.199	0.258	0.073	-0.179	0.38	0.026	0.829	0.365	0.76	-1.19	1.27	0.106	-2.114	-2.134	0.469	-0.676	-1.317	0.741	0.765	1.068	0.603	0.493	0.012	0.11	0.088
ASP A:353	-0.021	-0.137	-0.139	0.011	0.125	-0.009	-0.926	-0.023	-0.047	-0.019	-0.012	0.579	-0.042	0.015	-0.594	-0.007	0.016	-0.453	-0.014	-0.003	-0.006	0.001	-0.051	-0.018	-0.154	-0.168	-0.03	0.141	-0.234	1.332	-0.608	-0.027	-1.253	-0.277	-0.521	-0.353	-1.402	-0.02	-0.275	1.197	-0.61	-0.356	-0.46	-0.645	-0.354	-0.358	0.686	-0.064	-0.057
ASN A:354	-0.003	-0.018	0.006	-0.004	0.004	-0.003	0.022	-0.008	-0.006	-0.003	0.001	-0.02	-0.007	0.002	0.006	-0.003	0.003	0.014	0.001	0	-0.001	0	-0.005	-0.004	-0.012	-0.018	-0.007	0.01	0.006	-0.004	0.309	-0.27	0.205	0.159	0.284	0.46	0.741	0.084	-0.037	0.13	-0.579	-0.163	0.082	0.307	0.355	-0.111	-0.173	0.002	0.026
GLN A:355	-0.002	-0.001	0.064	-0.01	-0.012	-0.004	0.031	-0.009	-0.001	-0.003	0	-0.021	-0.007	-0.001	0.017	-0.011	0.001	0.014	0.001	0	-0.001	-0.001	-0.003	-0.001	0.014	0.014	-0.007	-0.005	0.155	0.023	0.882	-0.245	0.812	0.263	1.47	1.437	1.4	-0.988	0.282	0.176	-14.919	0.717	0.815	0.888	1.35	0.601	-0.15	0.129	0.155
ALA A:356	0.002	0.014	0.014	-0.003	-0.003	0.002	-0.006	0.005	0.012	0.005	-0.001	0.017	0.011	-0.005	0.004	0	-0.006	-0.006	-0.001	0	0.001	0	0.005	0.003	0.01	0.009	0	0	0.004	0.027	-0.029	0.025	-0.056	-0.03	-0.082	-0.115	-0.35	0.051	0.028	-0.096	-8.021	0.115	0.117	0.148	0.421	0.304	-0.002	0.161	0.182
SER A:357	0.009	0.073	0.133	-0.025	-0.032	0.008	0.066	0.026	0.062	0.024	-0.004	0.028	0.058	-0.026	0.07	-0.001	-0.027	0.001	0	0	0.005	0.001	0.026	0.011	0.068	0.049	-0.002	-0.009	0.074	0.037	0.45	-0.101	0.243	0.207	0.663	0.335	0.658	-1.01	-0.018	-0.054	1.063	0.053	0.263	0.348	0.535	0.602	-0.06	0.165	0.24
TYR A:358	-0.006	-0.043	-0.068	0.004	0.016	-0.009	-0.039	-0.013	-0.018	-0.004	0	-0.005	-0.012	0.006	-0.026	0.001	0.006	-0.006	0	0	-0.003	-0.001	-0.015	-0.008	-0.042	-0.038	-0.003	0.008	-0.052	-0.032	-0.237	0.029	-0.16	-0.105	-0.345	-0.191	-0.371	0.234	-0.026	0.017	-1.448	-0.267	-0.13	-0.277	-0.407	-0.125	0.056	-0.092	-0.065
HIS A:359	0.004	0.022	0.024	-0.008	-0.009	0.005	0.04	0.023	0.029	0.013	-0.002	0.001	0.022	-0.005	0.023	0.011	-0.003	0.002	0	0	0.003	0.001	0.008	0.002	0.01	0.009	-0.001	-0.002	0.005	-0.013	0.025	-0.007	0.005	0.007	-0.016	-0.021	-0.016	0.031	-0.05	-0.049	-0.086	-0.159	-0.118	-0.087	-0.182	-0.439	-0.024	-0.06	-0.15
GLY A:360	0.009	0.05	0.099	-0.021	-0.015	0.012	0.101	0.046	0.108	0.047	-0.008	0.039	0.103	-0.039	0.084	0.006	-0.032	-0.001	0	0	0.006	0.001	0.019	0.003	0.033	0.016	-0.001	0	0.014	-0.005	0.194	-0.125	0.049	0.071	0.18	0.074	0.094	0.048	-0.034	-0.071	0.354	0.042	-0.051	-0.02	0.127	-0.052	-0.093	-0.017	-0.002
GLY A:361	0.08	0.3	0.284	-0.059	-0.06	0.103	0.503	0.312	0.311	0.231	0.016	0.152	0.41	-0.04	0.313	0.241	-0.022	-0.045	-0.01	-0.002	0.077	0.015	0.144	0.029	0.171	0.116	-0.004	-0.005	0.076	0.048	0.447	-0.089	0.156	0.186	0.482	0.178	0.244	0.006	0.048	-0.082	0.515	0.214	0.04	0.035	0.281	0.154	-0.141	-0.005	0.045
ASN A:362	0.188	0.663	0.586	-0.056	-0.1	0.279	1.291	0.619	0.454	0.398	0.071	0.259	0.7	-0.022	0.57	0.508	0.034	-0.036	-0.011	0	0.18	0.046	0.322	0.061	0.403	0.285	-0.001	-0.024	0.159	0.125	0.885	-0.114	0.334	0.412	0.991	0.337	0.507	0.027	0.064	-0.176	0.95	0.318	0.007	0.019	0.399	0.09	-0.263	-0.029	0.03
PHE A:363	-0.01	0.007	0.074	-0.088	-0.035	-0.04	-0.099	0.131	0.2	0.139	-0.03	0.114	0.273	-0.058	0.126	0.115	-0.051	-0.079	-0.016	-0.007	-0.018	-0.018	-0.013	-0.009	-0.047	-0.064	-0.02	0.015	-0.027	-0.037	0.044	-0.137	-0.05	-0.025	-0.046	-0.043	-0.097	0.065	-0.067	-0.051	-0.055	-0.114	-0.096	-0.065	-0.108	-0.171	-0.023	-0.019	-0.039
LEU A:364	0.071	0.225	0.226	-0.078	-0.041	0.075	0.446	0.398	0.537	0.431	-0.002	0.236	0.713	-0.067	0.428	0.343	0.003	0.015	-0.017	-0.003	0.082	0.007	0.109	0.008	0.079	0.037	-0.007	0.005	0.021	0.019	0.242	-0.154	0.033	0.049	0.143	0.042	0.019	0.104	-0.035	-0.052	0.174	-0.013	-0.047	-0.027	0.045	-0.064	-0.058	-0.007	-0.002
GLY A:365	-0.005	-0.024	-0.037	0.018	0.008	0.002	-0.026	-0.101	-0.197	-0.168	0.024	-0.065	-0.248	0.035	-0.116	-0.079	0.013	-0.014	0.008	0.002	-0.004	0.003	-0.01	0.001	-0.003	0.005	0.001	-0.001	0.001	-0.001	-0.028	0.032	0	-0.003	-0.013	-0.002	0.001	-0.013	0.007	0.003	-0.021	0.003	0.008	0.003	-0.004	0.01	0	0	0
GLN A:366	0.164	0.396	0.312	-0.067	-0.032	0.207	1.189	0.558	0.768	0.639	0.099	0.216	0.919	0.06	0.693	0.581	0.199	0.424	0.016	0.008	0.219	0.034	0.223	0.018	0.165	0.117	-0.002	0.006	0.051	0.017	0.355	-0.156	0.074	0.084	0.227	0.081	0.062	0.125	-0.014	-0.072	0.248	0.018	-0.023	-0.015	0.093	-0.022	-0.083	-0.008	0.008
TYR A:367	0.003	-0.094	-0.173	0.044	0.034	-0.073	-0.624	-0.27	-0.715	-0.347	0.151	-0.176	-0.291	0.225	-0.11	0.175	0.259	0.371	0.01	0.001	0.05	0.006	0.001	-0.004	-0.023	-0.015	0.002	-0.005	-0.014	-0.013	-0.183	0.146	-0.026	-0.035	-0.065	-0.026	-0.019	-0.055	0.032	0.024	-0.106	0.035	0.019	0.007	-0.026	0.023	0.017	0.002	-0.002
VAL A:368	0.15	0.316	0.194	-0.057	-0.028	0.129	0.609	0.391	0.191	0.15	0.132	0.036	0.399	0.17	0.484	0.597	0.47	1.087	0.078	0.029	0.259	0.052	0.224	0.019	0.144	0.094	-0.005	0.002	0.033	0.008	0.217	-0.06	0.043	0.053	0.162	0.05	0.034	0.065	0.006	-0.048	0.134	0.035	-0.008	-0.011	0.054	0.003	-0.056	-0.006	0.004
GLY A:369	-0.047	-0.092	-0.043	0.005	0.003	-0.055	-0.228	-0.063	0.074	-0.001	-0.053	0.028	-0.008	-0.064	-0.067	-0.134	-0.146	-0.27	-0.023	-0.008	-0.073	-0.019	-0.067	-0.009	-0.051	-0.039	0.001	0	-0.014	-0.014	-0.056	-0.02	-0.019	-0.023	-0.064	-0.02	-0.02	-0.001	-0.014	0	-0.035	-0.032	-0.006	0.001	-0.02	-0.016	0.008	0.003	-0.002
MET A:370	0.019	0.044	0.043	-0.02	-0.009	0.014	0.157	0.171	0.379	0.302	0.001	0.093	0.375	0.009	0.201	0.129	0.007	0.119	-0.013	-0.004	0.024	-0.005	0.015	-0.004	-0.002	-0.004	-0.001	0.002	-0.002	-0.006	0.022	-0.044	-0.004	-0.004	-0.013	-0.005	-0.009	0.012	-0.012	-0.006	-0.003	-0.022	-0.007	-0.001	-0.008	-0.013	0.002	0.001	-0.001
GLY A:371	0.1	0.188	0.119	-0.043	-0.019	0.088	0.502	0.331	0.362	0.306	0.113	0.087	0.535	0.154	0.412	0.461	0.309	0.905	0.027	0.004	0.166	0.016	0.117	0.003	0.057	0.037	-0.005	0.004	0.013	-0.004	0.106	-0.058	0.013	0.016	0.051	0.014	0.005	0.033	-0.008	-0.026	0.044	-0.004	-0.009	-0.006	0.012	-0.012	-0.021	-0.001	0.001
MET A:372	0.008	0.015	0.003	-0.016	-0.013	-0.027	-0.135	0.037	0.11	0.01	-0.007	0.027	0.074	0.022	0.085	0.106	0.096	0.534	-0.003	-0.007	0.046	-0.004	0.014	-0.001	-0.008	-0.008	-0.003	0.002	-0.001	-0.005	0.017	-0.033	-0.003	-0.004	-0.002	0	-0.007	0.017	-0.006	-0.008	0.013	-0.008	-0.007	-0.004	0.002	-0.012	-0.009	0	0
ASP A:373	-0.063	-0.095	-0.058	0.012	0.008	-0.075	-0.933	-0.049	0.052	-0.025	-0.028	0.655	-0.1	-0.002	-0.688	-0.122	-0.196	-1.446	-0.061	-0.026	-0.095	-0.019	-0.086	-0.003	-0.061	-0.045	0.009	-0.005	-0.011	0.421	-0.063	-0.008	-0.018	-0.021	-0.06	-0.015	-0.017	-0.017	-0.009	0.424	-0.05	-0.028	0.001	-0.006	-0.025	-0.01	0.396	-0.004	-0.002
HIS A:374	0.073	0.115	0.053	-0.02	-0.008	0.066	0.311	0.129	-0.112	-0.086	0.129	-0.056	0.007	0.183	0.123	0.281	0.273	0.816	0.057	0.009	0.13	0.017	0.082	0.005	0.042	0.034	-0.003	0.003	0.012	-0.01	0.061	-0.009	0.012	0.012	0.04	0.012	0.006	0.015	0.002	-0.021	0.027	0.01	-0.002	-0.003	0.01	-0.001	-0.02	-0.001	0.001
LEU A:375	0.095	0.156	0.086	-0.038	-0.016	0.047	0.288	0.335	0.44	0.331	0.059	0.074	0.649	0.198	0.499	0.537	0.427	2.018	0.057	0.006	0.201	0.011	0.11	-0.001	0.038	0.024	-0.003	0.003	0.008	-0.005	0.076	-0.056	0.006	0.007	0.027	0.008	0	0.026	-0.007	-0.018	0.027	-0.008	-0.007	-0.004	0.006	-0.009	-0.015	-0.001	0
ARG A:376	-0.009	-0.018	0.017	0.003	0.001	-0.005	0.635	0.065	0.717	0.816	-0.144	-0.443	1.069	-0.196	1.075	0.057	-0.137	1.171	-0.06	0.002	-0.022	-0.021	-0.007	-0.013	-0.006	-0.008	-0.006	0.003	-0.007	-0.421	-0.007	-0.03	-0.004	-0.003	-0.018	-0.008	-0.001	0.005	-0.005	-0.402	0.003	-0.011	-0.003	0.01	0.002	0	-0.366	0.007	0.001
TYR A:377	0.024	0.045	0.03	-0.012	-0.006	0.011	0.105	0.129	0.321	0.304	0.025	0.059	0.362	0.06	0.239	0.161	0.041	0.24	-0.014	-0.005	0.046	-0.005	0.024	-0.003	0.005	0.003	-0.001	0.002	0.001	-0.007	0.025	-0.033	0.001	0.001	0.002	0.001	-0.001	0.009	-0.005	-0.009	0.007	-0.009	-0.003	-0.001	0.001	-0.005	-0.006	0	0
TYR A:378	0.007	-0.002	-0.011	0.002	0.001	0.001	-0.016	-0.06	-0.239	-0.225	0.001	-0.076	-0.173	0.023	-0.069	0.024	0.09	0.391	0.034	0.004	0.027	0.005	0.009	0.001	0.004	0.004	-0.001	0	0.001	-0.009	-0.004	0.013	0	0	0.003	0	0	-0.002	0.002	-0.008	-0.001	0.004	0	0	0	0.001	-0.006	0	0
ILE A:379	0.035	0.06	0.033	-0.016	-0.008	0.006	0.075	0.137	0.302	0.301	0.031	0.064	0.422	0.076	0.293	0.263	0.168	0.817	-0.001	-0.008	0.093	-0.004	0.041	-0.003	0.008	0.003	-0.002	0.002	0.002	-0.005	0.03	-0.037	0.001	0.001	0.005	0.002	-0.002	0.012	-0.005	-0.009	0.01	-0.008	-0.004	-0.002	0.002	-0.006	-0.007	0	0
GLY A:380	-0.009	-0.014	-0.007	0.004	0.002	-0.003	-0.014	-0.031	-0.017	-0.019	-0.018	-0.01	-0.044	-0.031	-0.03	-0.061	-0.054	-0.217	-0.002	0.002	-0.02	0	-0.009	0	-0.002	-0.001	0	0	-0.001	-0.003	-0.007	0.005	0	0	-0.002	-0.001	0	-0.002	0.001	-0.002	-0.002	0.001	0.001	0.001	0	0.001	-0.002	0	0
LEU A:381	0.023	0.041	0.024	-0.009	-0.005	0.008	0.076	0.105	0.346	0.367	0.006	0.061	0.39	0.038	0.277	0.12	0.027	0.26	-0.012	-0.005	0.05	-0.004	0.024	-0.003	0.005	0.003	-0.001	0.001	0.001	-0.005	0.021	-0.028	0.001	0.001	0.002	0.001	-0.001	0.007	-0.003	-0.007	0.006	-0.006	-0.002	-0.001	0.001	-0.003	-0.005	0	0
LEU A:382	-0.023	-0.036	-0.019	0.01	0.005	-0.015	-0.056	-0.042	0.159	0.219	-0.05	0.017	0.191	-0.034	0.109	-0.073	-0.089	-0.084	-0.035	-0.003	-0.037	-0.007	-0.024	-0.003	-0.011	-0.008	0.001	-0.002	-0.003	-0.005	-0.023	0.01	-0.002	-0.002	-0.01	-0.003	0	-0.009	0.002	0	-0.01	0.002	0.003	0.002	-0.002	0.004	0	0	0
ALA A:383	0.011	0.02	0.011	-0.004	-0.002	0.002	0.026	0.035	0.113	0.127	0.008	0.024	0.16	0.016	0.126	0.076	0.03	0.127	-0.008	-0.004	0.03	-0.003	0.014	-0.001	0.003	0.001	-0.001	0.001	0.001	-0.003	0.012	-0.016	0	0	0.002	0.001	-0.001	0.005	-0.002	-0.005	0.004	-0.004	-0.002	-0.001	0.001	-0.003	-0.005	0	0
LYS A:384	0.001	-0.002	0.012	0.002	0.002	0.009	0.517	0.021	0.375	0.446	-0.082	-0.418	0.439	-0.085	0.79	-0.061	-0.105	0.598	-0.028	0.006	-0.008	-0.01	0.003	-0.007	0.002	0.001	-0.003	0.004	-0.002	-0.336	0.004	-0.019	0	0.001	-0.004	-0.003	0.002	0.004	-0.001	-0.312	0.006	-0.005	-0.001	0.006	0.003	0	-0.287	0.004	0.001
HIS A:385	0.018	0.03	0.015	-0.007	-0.004	0.004	0.034	0.058	0.13	0.133	0.035	0.034	0.177	0.053	0.142	0.113	0.044	0.148	-0.007	-0.005	0.043	-0.004	0.019	-0.002	0.003	0.002	-0.001	0.001	0.001	0	0.016	-0.02	0	0.001	0.002	0.001	-0.001	0.005	-0.002	-0.002	0.004	-0.004	-0.002	-0.001	0.001	-0.003	-0.001	0	0
LEU A:386	0.033	0.053	0.025	-0.012	-0.006	0.009	0.066	0.085	0.176	0.2	0.04	0.033	0.257	0.065	0.227	0.173	0.101	0.368	0.007	-0.006	0.084	-0.002	0.037	-0.002	0.009	0.006	-0.002	0.002	0.003	-0.004	0.029	-0.029	0.001	0.002	0.007	0.003	-0.001	0.01	-0.003	-0.008	0.01	-0.006	-0.003	-0.002	0.002	-0.005	-0.007	0	0
ASP A:387	-0.02	-0.022	-0.017	0.005	0	-0.014	-0.466	-0.045	-0.015	0.007	-0.021	0.473	-0.02	-0.052	-0.476	-0.108	-0.089	-0.886	-0.008	-0.004	-0.036	0.004	-0.02	0.003	-0.007	-0.006	0.004	-0.005	0	0.302	-0.015	0.011	-0.001	-0.002	-0.004	0	-0.001	-0.008	0.001	0.281	-0.009	0	0.002	-0.003	-0.003	0.001	0.259	-0.003	-0.001
VAL A:388	0.005	0.011	0.006	-0.002	-0.001	0.001	0.017	0.02	0.124	0.148	-0.004	0.024	0.149	-0.001	0.14	0.011	-0.019	0.011	-0.01	-0.002	0.014	-0.003	0.006	-0.001	0	0	0	0	0	-0.003	0.006	-0.011	0	0	0	0	0	0.002	-0.001	-0.003	0.002	-0.003	-0.001	0	0	-0.001	-0.003	0	0
GLN A:389	-0.003	-0.004	-0.002	0.001	0.001	0	0.011	-0.007	0.061	0.099	-0.019	-0.006	0.079	-0.02	0.103	-0.044	-0.033	-0.005	-0.008	0	-0.004	-0.002	-0.002	-0.001	-0.001	0	0	0	0	-0.008	-0.003	0.001	0	0	-0.001	0	0	-0.001	0.001	-0.006	-0.001	0.001	0	0	0	0.001	-0.005	0	0
ILE A:390	0	0.002	0.001	0	0	0	0.005	0.001	0.053	0.072	-0.006	0.012	0.079	-0.005	0.083	-0.001	-0.016	-0.004	-0.009	-0.001	0.003	-0.002	0.001	-0.001	0	0	0	0	0	-0.003	0.001	-0.004	0	0	0	0	0	0	0	-0.003	0	-0.001	0	0	0	0	-0.002	0	0
ALA A:391	-0.003	-0.005	-0.003	0.001	0	0	0.001	-0.01	-0.034	-0.03	-0.007	-0.014	-0.044	-0.015	-0.026	-0.038	-0.009	-0.013	0.005	0.002	-0.008	0.002	-0.003	0.001	0	0	0	0	0	-0.003	-0.003	0.005	0	0	0	0	0	-0.001	0.001	-0.002	-0.001	0.001	0	0	0	0.001	-0.002	0	0
LEU A:392	-0.001	-0.002	-0.001	0	0	0	0.005	-0.004	0.004	0.017	-0.007	-0.005	0.007	-0.013	0.025	-0.031	-0.012	-0.002	0.001	0.001	-0.003	0	-0.001	0	0	0	0	0	0	-0.003	-0.001	0.002	0	0	0	0	0	0	0	-0.002	0	0.001	0	0	0	0	-0.002	0	0
LEU A:393	-0.002	-0.005	-0.002	0.001	0	0	0.002	-0.008	-0.025	-0.018	-0.006	-0.012	-0.027	-0.012	-0.009	-0.034	-0.008	0	0.003	0.001	-0.007	0.001	-0.003	0.001	0	0	0	0	0	-0.003	-0.003	0.005	0	0	0	0	0	-0.001	0.001	-0.002	0	0.001	0	0	0	0	-0.002	0	0
ALA A:394	0	-0.001	0	0	0	0	0.004	-0.001	-0.011	-0.013	0	-0.008	-0.014	-0.002	-0.009	-0.005	0.002	0.008	0.002	0	-0.001	0	0	0	0	0	0	0	0	-0.002	0	0.001	0	0	0	0	0	0	0	-0.002	0	0	0	0	0	0	-0.002	0	0
SER A:395	0	0.001	0	0	0	0	-0.003	0	0.015	0.021	-0.002	0.01	0.021	-0.005	0.02	-0.009	-0.007	-0.012	-0.001	0	0.001	0	0	0	0	0	0	0	0	0.002	0	-0.001	0	0	0	0	0	0	0	0.002	0	0	0	0	0	0	0.001	0	0
PRO A:396	0	-0.001	0	0	0	0	0	-0.001	-0.015	-0.02	0.002	-0.006	-0.021	0.003	-0.024	0.006	0.007	0.007	0.001	0	-0.001	0	0	0	0	0	0	0	0	0	0	0.001	0	0	0	0	0	0	0	-0.001	0	0	0	0	0	0	-0.001	0	0
GLU A:397	-0.002	0.003	-0.003	-0.001	-0.003	-0.006	-0.327	0.001	-0.003	-0.005	0.006	0.347	-0.005	0	-0.354	0.003	-0.002	-0.433	0.003	-0.003	0.002	0.003	-0.001	0.002	-0.001	-0.002	0.002	-0.003	0.001	0.245	-0.001	0	0	-0.001	0	0.001	-0.001	-0.002	-0.001	0.226	-0.003	-0.001	0	-0.003	-0.002	-0.001	0.21	-0.002	0
PHE A:398	0	0	0	0	0	0	-0.002	0	-0.004	-0.005	0	0	-0.004	0.001	-0.007	0.002	0.002	0.001	0	0	0	0	0	0	0	0	0	0	0	0.001	0	0	0	0	0	0	0	0	0	0	0	0	0	0	0	0	0	0	0
SER A:399	0	0	0	0	0	0	0	0	0	0.001	0	0	0	-0.001	0.001	-0.004	0	0.002	0	0	0	0	0	0	0	0	0	0	0	0	0	0	0	0	0	0	0	0	0	0	0	0	0	0	0	0	0	0	0
ASN A:400	0	0	0	0	0	0	0.002	0	-0.001	-0.001	0	-0.003	-0.001	0.001	0.001	0.002	0	0.003	0	0	0	0	0	0	0	0	0	0	0	-0.001	0	0	0	0	0	0	0	0	0	-0.001	0	0	0	0	0	0	-0.001	0	0
GLY A:401	0	0	0	0	0	0	0.001	0	0	0	0	-0.001	0	0	0.001	0	0	0.002	0	0	0	0	0	0	0	0	0	0	0	-0.001	0	0	0	0	0	0	0	0	0	-0.001	0	0	0	0	0	0	-0.001	0	0
LEU A:402	0	0	0	0	0	0	0.003	0	0.005	0.011	-0.002	-0.002	0.01	-0.004	0.021	-0.012	-0.004	0.005	-0.001	0	0	0	0	0	0	0	0	0	0	-0.002	0	0	0	0	0	0	0	0	0	-0.002	0	0	0	0	0	0	-0.001	0	0
PRO A:403	0	0	0	0	0	0	-0.006	0	-0.002	0	0	0.007	0	-0.002	-0.005	-0.006	-0.001	-0.011	0	0	0	0	0	0	0	0	0	0	0	0.003	0	0	0	0	0	0	0	0	0	0.003	0	0	0	0	0	0	0.002	0	0
PRO A:404	0	0	0	0	0	0	0.002	0	0.013	0.023	-0.002	0.005	0.024	-0.005	0.032	-0.014	-0.009	-0.005	-0.002	0	0.001	0	0	0	0	0	0	0	0	-0.001	0	-0.001	0	0	0	0	0	0	0	-0.001	0	0	0	0	0	0	0	0	0
SER A:405	0.001	0.002	0.001	0	0	0	0	0.002	0.023	0.031	0	0.011	0.036	0.001	0.036	0.003	-0.006	-0.01	-0.004	-0.001	0.003	-0.001	0.001	0	0	0	0	0	0	0.001	0.001	-0.002	0	0	0	0	0	0	0	0.001	0	0	0	0	0	0	0.001	0	0
LEU A:406	-0.001	-0.002	-0.001	0	0	0	-0.003	-0.002	-0.005	0	-0.002	0.004	-0.003	-0.006	0.002	-0.019	-0.007	-0.015	0.001	0.001	-0.003	0.001	-0.001	0	0	0	0	0	0	0.001	-0.001	0.002	0	0	0	0	0	0	0	0.002	0	0	0	0	0	0	0.001	0	0
LEU A:407	0	0	0	0	0	0	-0.001	0	-0.003	-0.004	0	0	-0.004	-0.001	-0.003	-0.003	0.001	0.001	0	0	0	0	0	0	0	0	0	0	0	0.001	0	0	0	0	0	0	0	0	0	0	0	0	0	0	0	0	0	0	0
GLY A:408	0	0	0	0	0	0	0.002	0	0	-0.001	0	-0.003	-0.001	0	0.001	0.001	0	0.007	0	0	0	0	0	0	0	0	0	0	0	-0.001	0	0	0	0	0	0	0	0	0	-0.001	0	0	0	0	0	0	-0.001	0	0
ASN A:409	0	0	0	0	0	0	0.001	0	0	0.001	0	-0.001	0.001	-0.001	0.005	-0.003	-0.001	0.002	0	0	0	0	0	0	0	0	0	0	0	-0.001	0	0	0	0	0	0	0	0	0	-0.001	0	0	0	0	0	0	-0.001	0	0
ARG A:410	0.001	-0.002	0.002	0.001	0.004	0.005	0.304	0.001	0	0	-0.006	-0.342	0	0.001	0.352	0.001	0.002	0.42	-0.005	0.002	-0.001	-0.003	0	-0.001	0	0.002	-0.001	0.003	-0.001	-0.237	0.001	0	0	0.001	0.001	0	0.001	0.002	0.001	-0.216	0.003	0.001	0	0.003	0.002	0.001	-0.199	0.002	0.001
GLU A:411	-0.001	0.002	-0.001	-0.001	-0.004	-0.003	-0.275	-0.001	0.001	0	0.006	0.314	0	0	-0.327	0.001	0	-0.384	0.006	-0.001	0.001	0.002	0	0.001	0	-0.001	0.001	-0.003	0.001	0.222	-0.001	0	0	-0.001	-0.001	0	-0.001	-0.002	-0.001	0.206	-0.002	-0.001	0	-0.002	-0.001	-0.001	0.191	-0.002	-0.001
ARG A:412	0	-0.002	0.002	0.001	0.004	0.004	0.291	0.001	-0.001	0	-0.009	-0.336	0.001	-0.002	0.353	-0.005	-0.001	0.434	-0.009	0.002	-0.002	-0.002	0	-0.001	0	0.001	-0.001	0.002	-0.001	-0.234	0.001	0	-0.001	0.001	0.001	0	0.001	0.002	0.001	-0.22	0.002	0.001	-0.001	0.002	0.002	0.001	-0.206	0.002	0.001
LYS A:413	0.001	-0.002	0.001	0.001	0.003	0.003	0.264	0.001	-0.001	0	-0.006	-0.296	0	-0.001	0.305	-0.001	0	0.364	-0.005	0.001	-0.001	-0.002	0	-0.001	0	0.001	-0.001	0.002	-0.001	-0.213	0.001	0	0	0.001	0	0	0.001	0.002	0.001	-0.2	0.002	0.001	0	0.002	0.001	0.001	-0.188	0.002	0.001
VAL A:414	0	0	0	0	0	0	-0.002	0	0.007	0.014	-0.001	0.007	0.018	-0.004	0.026	-0.01	-0.007	-0.01	-0.002	0	0.001	0	0	0	0	0	0	0	0	0.001	0	-0.001	0	0	0	0	0	0	0	0.001	0	0	0	0	0	0	0.001	0	0
ASN A:415	0	0	0	0	0	0	0.005	0	0.006	0.013	-0.002	-0.003	0.016	-0.005	0.035	-0.015	-0.007	0.009	-0.002	0	0	0	0	0	0	0	0	0	0	-0.004	0	0	0	0	0	0	0	0	0	-0.003	0	0	0	0	0	0	-0.003	0	0
MET A:416	0	-0.001	0	0	0	0	-0.002	-0.001	-0.009	-0.01	-0.001	-0.003	-0.015	-0.002	-0.018	-0.007	0.002	0.001	0.002	0	-0.002	0.001	-0.001	0	0	0	0	0	0	0.001	-0.001	0.001	0	0	0	0	0	0	0	0.001	0	0	0	0	0	0	0	0	0
GLY A:417	0	0	0	0	0	0	0.001	0	0.001	0.004	0	0	0.005	-0.002	0.009	-0.006	-0.002	-0.003	0	0	0	0	0	0	0	0	0	0	0	0	0	0	0	0	0	0	0	0	0	0	0	0	0	0	0	0	0.001	0	0
LEU A:418	0	0	0	0	0	0	-0.003	0	0.007	0.01	0	0.006	0.011	0.001	0.008	0.002	-0.001	-0.008	-0.002	0	0.001	0	0	0	0	0	0	0	0	0.002	0	0	0	0	0	0	0	0	0	0.002	0	0	0	0	0	0	0.002	0	0
LYS A:419	0.004	0.003	0.005	0.001	0.003	0.005	0.331	0.007	0.069	0.101	-0.01	-0.333	0.131	-0.004	0.508	0.006	-0.012	0.483	-0.021	0	0.009	-0.006	0.005	-0.003	0.001	0.001	-0.002	0.003	-0.001	-0.25	0.004	-0.008	0	0.001	0	0	0.001	0.003	0	-0.236	0.004	-0.001	-0.001	0.003	0.002	0	-0.22	0.002	0.001
GLY A:420	0.008	0.015	0.007	-0.003	-0.001	0	0.005	0.02	0.073	0.081	0.014	0.026	0.114	0.026	0.097	0.088	0.041	0.074	-0.01	-0.006	0.032	-0.005	0.012	-0.002	0.001	0	0	0	0	0.002	0.009	-0.014	0	0	0.001	0	-0.001	0.003	-0.002	0.001	0.002	-0.003	-0.001	0	0	-0.002	0.001	0	0
LEU A:421	0.024	0.039	0.018	-0.008	-0.004	0.003	0.025	0.056	0.141	0.151	0.037	0.039	0.208	0.057	0.171	0.18	0.109	0.277	0.001	-0.01	0.077	-0.005	0.03	-0.003	0.004	0.002	-0.001	0.001	0.001	0.002	0.021	-0.027	0	0.001	0.003	0.001	-0.001	0.008	-0.003	-0.001	0.006	-0.006	-0.003	-0.001	0.001	-0.004	0	0	0
GLN A:422	0.005	0.01	0.005	-0.002	-0.001	0	-0.003	0.016	0.059	0.069	0.005	0.029	0.091	0.009	0.07	0.041	0.016	0.038	-0.007	-0.003	0.017	-0.002	0.007	-0.001	0.001	0	0	0	0	0.005	0.006	-0.009	0	0	0.001	0	0	0.002	-0.001	0.003	0.002	-0.002	-0.001	-0.001	0	-0.002	0.002	0	0
ILE A:423	0.006	0.012	0.006	-0.002	-0.001	0	0.004	0.017	0.081	0.104	0.005	0.033	0.145	0.011	0.125	0.06	0.022	0.075	-0.013	-0.004	0.022	-0.003	0.009	-0.001	0.001	0	0	0	0	0.002	0.007	-0.011	0	0	0.001	0	0	0.003	-0.001	0.001	0.002	-0.003	-0.001	0	0	-0.002	0.001	0	0
CYS A:424	0.01	0.018	0.009	-0.004	-0.002	0.001	0.007	0.03	0.086	0.097	0.016	0.031	0.135	0.03	0.105	0.099	0.063	0.181	-0.006	-0.006	0.036	-0.003	0.014	-0.001	0.002	0.001	0	0	0.001	0.003	0.009	-0.013	0	0	0.001	0.001	-0.001	0.004	-0.002	0.002	0.003	-0.003	-0.001	-0.001	0	-0.002	0.002	0	0
GLY A:425	-0.005	-0.008	-0.004	0.002	0.001	-0.001	-0.011	-0.011	-0.015	-0.013	-0.011	0.001	-0.027	-0.016	-0.029	-0.047	-0.033	-0.082	0.001	0.003	-0.017	0.002	-0.006	0.001	-0.001	0	0	0	0	0.003	-0.004	0.006	0	0	0	0	0	-0.002	0.001	0.004	-0.001	0.001	0.001	0	0	0.001	0.003	0	0
ASN A:426	-0.004	-0.006	-0.003	0.001	0.001	0	-0.003	-0.01	0.015	0.04	-0.015	0.009	0.044	-0.028	0.044	-0.051	-0.04	-0.051	-0.003	0.002	-0.012	0.001	-0.004	0	-0.001	0	0	0	0	-0.001	-0.003	0.003	0	0	-0.001	0	0	-0.001	0.001	0	-0.001	0.001	0	0	0	0.001	0	0	0
SER A:427	-0.001	-0.001	-0.001	0.001	0	0	-0.008	-0.001	0.059	0.101	-0.012	0.034	0.136	-0.02	0.106	-0.012	-0.026	0.011	-0.012	-0.001	-0.002	-0.001	-0.001	0	-0.001	0	0	0	0	0.003	-0.001	0	0	0	0	0	0	-0.001	0	0.004	-0.001	0	0	0	0	0	0.004	0	0
ILE A:428	0.024	0.042	0.022	-0.01	-0.005	0.005	0.038	0.073	0.143	0.149	0.03	0.039	0.212	0.052	0.171	0.172	0.121	0.426	0.001	-0.006	0.067	-0.002	0.031	-0.001	0.007	0.003	-0.001	0.001	0.002	0.002	0.024	-0.025	0.001	0.001	0.006	0.002	-0.001	0.01	-0.003	-0.002	0.009	-0.005	-0.003	-0.002	0.002	-0.005	-0.001	0	0
MET A:429	0.052	0.093	0.049	-0.023	-0.012	0.017	0.1	0.143	0.182	0.169	0.063	0.05	0.259	0.09	0.224	0.285	0.206	0.632	0.026	-0.003	0.127	0.005	0.068	0.001	0.022	0.014	-0.003	0.003	0.007	0.003	0.059	-0.046	0.005	0.005	0.023	0.008	-0.001	0.025	-0.005	-0.009	0.028	-0.006	-0.007	-0.005	0.007	-0.011	-0.01	-0.001	0
PRO A:430	-0.006	-0.006	0	0.002	0.002	-0.003	-0.014	0.001	0.107	0.131	-0.018	0.042	0.174	-0.015	0.117	0.019	-0.029	-0.023	-0.026	-0.003	-0.01	-0.005	-0.006	-0.002	-0.004	-0.004	0.001	0	-0.001	0.002	-0.004	-0.007	-0.001	-0.001	-0.005	-0.002	0	-0.001	-0.002	0.003	-0.003	-0.005	0	0.001	-0.001	-0.001	0.004	0	0
LEU A:431	0.05	0.09	0.049	-0.023	-0.011	0.015	0.097	0.146	0.222	0.227	0.057	0.06	0.35	0.095	0.288	0.338	0.259	0.879	0.01	-0.006	0.13	0.003	0.069	0	0.021	0.012	-0.003	0.003	0.006	0.002	0.056	-0.046	0.004	0.005	0.022	0.008	-0.001	0.025	-0.005	-0.009	0.028	-0.005	-0.007	-0.005	0.007	-0.011	-0.01	-0.001	0
LEU A:432	0.007	0.016	0.013	-0.004	-0.001	0	0.014	0.059	0.234	0.257	-0.005	0.072	0.334	0.017	0.213	0.11	0.027	0.25	-0.03	-0.007	0.02	-0.007	0.008	-0.003	-0.001	-0.002	0	0	0	0.004	0.008	-0.019	-0.001	0	-0.003	-0.001	-0.001	0.003	-0.003	0.003	0.001	-0.007	-0.001	0	-0.001	-0.003	0.004	0	0
THR A:433	-0.026	-0.044	-0.022	0.012	0.006	-0.009	-0.058	-0.068	0.045	0.091	-0.069	0.023	0.074	-0.107	0.018	-0.18	-0.165	-0.363	-0.014	0.003	-0.061	-0.001	-0.031	-0.001	-0.01	-0.006	0.001	-0.001	-0.003	0.001	-0.026	0.018	-0.002	-0.002	-0.011	-0.003	0.001	-0.011	0.002	0.007	-0.013	0.001	0.003	0.002	-0.003	0.005	0.007	0	0
PHE A:434	0.013	0.029	0.021	-0.008	-0.003	0.003	0.028	0.06	0.158	0.161	0.005	0.05	0.237	0.024	0.163	0.145	0.066	0.232	-0.016	-0.004	0.033	-0.002	0.02	-0.001	0.005	0.001	-0.001	0.001	0.001	0.002	0.021	-0.025	0.001	0.001	0.006	0.002	-0.001	0.012	-0.004	-0.002	0.012	-0.006	-0.004	-0.002	0.003	-0.006	-0.002	0	0
TYR A:435	-0.003	-0.003	0.001	0	0.001	-0.001	-0.007	0.015	0.043	0.028	-0.006	0.012	0.018	0.007	0.001	-0.002	-0.018	-0.055	-0.008	-0.001	-0.011	-0.002	-0.006	-0.001	-0.003	-0.002	0	0	-0.001	0.005	-0.003	-0.002	-0.001	-0.001	-0.004	-0.001	-0.001	-0.001	-0.001	0.007	-0.003	-0.003	0	0	-0.002	0	0.007	0	0
GLY A:436	-0.009	-0.019	-0.013	0.005	0.002	-0.003	-0.034	-0.04	-0.024	-0.011	-0.03	-0.003	-0.047	-0.056	-0.053	-0.111	-0.072	-0.175	0.008	0.003	-0.022	0.002	-0.012	0.001	-0.003	-0.001	0	-0.001	-0.001	0.004	-0.012	0.013	0	-0.001	-0.002	-0.001	0.001	-0.006	0.002	0.006	-0.006	0.003	0.002	0.001	-0.001	0.003	0.005	0	0
ASN A:437	0.002	0.006	0.005	-0.002	-0.001	0	-0.006	0.012	0.02	0.011	0.002	0.02	0.022	-0.003	0.011	0.01	0	-0.027	-0.002	-0.001	0.003	0	0.003	0	0.001	0	0	0	0	0.005	0.005	-0.007	0	0	0.001	0	0	0.004	-0.002	0.002	0.003	-0.003	-0.002	-0.001	0.001	-0.003	0	0	0
SER A:438	0.006	0.017	0.021	-0.005	-0.002	0.002	0.047	0.049	0.239	0.228	-0.033	0.063	0.323	-0.06	0.19	0.051	-0.033	0.056	-0.009	-0.001	0.011	-0.002	0.01	-0.002	0.003	0	0	0.001	0	-0.009	0.017	-0.027	0	0.001	0.002	0.001	-0.001	0.013	-0.006	-0.01	0.012	-0.012	-0.004	-0.001	0.002	-0.008	-0.007	0	0
ILE A:439	0.039	0.093	0.066	-0.027	-0.015	0.024	0.149	0.144	0.195	0.179	0.023	0.051	0.269	0.027	0.204	0.208	0.103	0.209	-0.006	-0.002	0.07	0.005	0.06	0.004	0.033	0.019	-0.003	0.003	0.01	-0.001	0.083	-0.043	0.013	0.016	0.056	0.02	0.01	0.036	0.001	-0.02	0.066	0.017	-0.006	-0.007	0.029	0	-0.028	-0.004	0.002
ALA A:440	-0.008	-0.009	0.009	0.001	0.002	-0.005	-0.008	0.001	0.138	0.102	-0.04	0.041	0.143	-0.072	0.069	-0.048	-0.086	-0.096	-0.002	0.001	-0.018	-0.003	-0.009	-0.002	-0.004	-0.004	0.001	0	-0.002	-0.001	0.008	-0.025	-0.001	-0.001	-0.005	0	-0.002	0.015	-0.008	-0.001	0.015	-0.016	-0.006	-0.002	0.002	-0.014	0	0	0
ASP A:441	-0.028	-0.064	-0.065	0.022	0.015	-0.024	-0.681	-0.116	-0.206	-0.185	-0.002	0.447	-0.271	-0.019	-0.656	-0.176	-0.052	-0.718	0.01	-0.005	-0.035	0.004	-0.043	0.003	-0.027	-0.012	0.007	-0.003	-0.003	0.382	-0.068	0.054	-0.01	-0.01	-0.036	-0.01	-0.006	-0.038	0.007	0.401	-0.066	-0.008	0.013	0	-0.027	0.009	0.392	-0.003	-0.001
ARG A:442	-0.011	-0.029	-0.002	0.008	0.002	0.002	0.483	-0.039	0.073	0.074	-0.041	-0.426	0.144	-0.094	0.511	-0.096	-0.098	0.524	0.004	0.009	-0.03	-0.003	-0.014	-0.007	-0.002	-0.004	-0.004	-0.002	-0.007	-0.365	-0.02	-0.013	-0.004	-0.006	-0.023	-0.012	-0.004	0.003	-0.013	-0.379	0	-0.031	-0.012	0.007	-0.006	-0.022	-0.371	0.007	-0.001
PHE A:443	0.023	0.073	0.071	-0.024	-0.012	0.01	0.085	0.098	0.226	0.199	-0.006	0.09	0.339	-0.039	0.247	0.15	-0.007	0.013	-0.013	-0.003	0.039	0	0.045	0.003	0.028	0.011	-0.003	0.002	0.009	-0.004	0.103	-0.079	0.015	0.018	0.069	0.03	0.013	0.076	-0.005	-0.039	0.133	0.02	-0.016	-0.012	0.066	-0.008	-0.069	-0.007	0.005
PRO A:444	-0.012	-0.027	-0.01	0.007	0.005	-0.007	-0.046	-0.033	0.007	-0.001	-0.016	0.018	0.009	-0.035	-0.009	-0.063	-0.055	-0.049	0.002	0.001	-0.021	-0.003	-0.019	-0.003	-0.012	-0.009	0.001	0	-0.005	0.005	-0.014	-0.016	-0.007	-0.007	-0.021	-0.007	-0.009	0.018	-0.011	0.005	0.009	-0.021	-0.015	-0.006	-0.002	-0.037	-0.003	0	-0.003
THR A:445	-0.002	-0.008	-0.005	0.002	0.001	-0.001	-0.007	-0.011	-0.017	-0.018	-0.001	-0.006	-0.024	-0.005	-0.017	-0.026	-0.006	0.007	0.002	0	-0.004	0	-0.005	0	-0.002	-0.001	0	0	-0.001	0.002	-0.006	0	-0.001	-0.001	-0.004	-0.001	-0.001	0.008	-0.003	0.003	0.01	-0.008	-0.005	-0.001	0.005	-0.013	-0.001	0	0
HIS A:446	-0.002	-0.006	-0.003	0.002	0.001	-0.001	-0.005	-0.008	-0.018	-0.018	0.001	-0.006	-0.028	0.004	-0.021	-0.008	0.002	0	0.001	0	-0.003	0	-0.003	0	-0.002	-0.001	0	0	-0.001	0.002	-0.004	0	-0.001	-0.001	-0.001	0	-0.001	0.007	0	0.004	0.01	0.008	-0.002	-0.002	0.009	0.002	-0.001	-0.001	0
ALA A:447	0.011	0.046	0.051	-0.016	-0.008	0.004	0.033	0.044	0.106	0.09	-0.003	0.054	0.177	-0.029	0.139	0.085	-0.02	-0.016	-0.007	-0.001	0.019	0	0.03	0.003	0.024	0.008	-0.002	0.001	0.008	0.002	0.091	-0.06	0.017	0.021	0.087	0.039	0.024	0.073	0.012	-0.033	0.167	0.075	0.004	-0.005	0.116	0.082	-0.076	-0.01	0.019
GLU A:448	0.027	0.076	0.034	-0.015	-0.003	0.012	-0.528	0.067	0.054	0.054	0.021	0.539	0.083	0.02	-0.389	0.114	0.045	-0.547	-0.01	-0.008	0.056	0.008	0.052	0.017	0.032	0.035	0.006	0.007	0.028	0.494	0.092	0.026	0.034	0.041	0.118	0.057	0.054	-0.016	0.056	0.593	0.027	0.099	0.097	0.022	0.058	0.232	0.665	0.014	0.048
GLN A:449	-0.004	-0.01	0.003	0.003	0.002	-0.001	0	-0.012	0.014	0.006	-0.006	0.006	0.021	-0.022	0.021	-0.043	-0.03	0.007	0.002	0.001	-0.008	-0.001	-0.009	-0.002	-0.005	-0.004	0	0	-0.002	-0.003	0.014	-0.043	-0.002	-0.002	0.004	0.009	-0.003	0.092	-0.012	-0.025	0.155	0.016	-0.038	-0.017	0.114	-0.041	-0.112	-0.014	0.009
PHE A:450	-0.009	-0.031	-0.025	0.01	0.006	-0.003	-0.022	-0.028	-0.04	-0.038	-0.003	-0.022	-0.067	-0.001	-0.055	-0.058	-0.004	0.017	0.004	0.001	-0.014	-0.001	-0.021	-0.003	-0.016	-0.008	0.001	-0.001	-0.008	-0.001	-0.048	0.009	-0.014	-0.015	-0.056	-0.025	-0.022	0	-0.02	0.008	-0.044	-0.05	-0.035	-0.013	-0.047	-0.119	0	-0.004	-0.023
ASN A:451	0.021	0.077	0.068	-0.02	-0.015	0.016	0.064	0.075	0.115	0.093	0.001	0.063	0.165	-0.019	0.124	0.088	-0.015	-0.019	-0.006	-0.001	0.027	0.003	0.043	0.008	0.042	0.027	-0.001	0.001	0.023	0.023	0.13	-0.031	0.043	0.045	0.142	0.065	0.07	0.005	0.034	-0.002	0.141	0.099	0.064	0.037	0.13	0.21	-0.004	0.029	0.063
GLN A:452	-0.027	-0.066	-0.004	0.007	0.011	-0.019	-0.058	-0.054	0.063	0.025	-0.03	0.038	0.08	-0.076	0.025	-0.101	-0.1	-0.044	0.002	0	-0.043	-0.01	-0.048	-0.013	-0.04	-0.038	0	0.001	-0.024	-0.027	-0.026	-0.103	-0.035	-0.032	-0.078	-0.033	-0.061	0.141	-0.063	-0.059	0.106	-0.078	-0.128	-0.065	-0.011	-0.293	-0.135	-0.043	-0.06
ASN A:453	0.014	0.063	0.082	-0.023	-0.013	0.008	0.062	0.079	0.228	0.165	-0.019	0.105	0.277	-0.064	0.19	0.064	-0.058	-0.046	-0.007	-0.001	0.018	-0.001	0.031	0.003	0.025	0.01	-0.002	0.003	0.012	0.006	0.14	-0.112	0.025	0.028	0.097	0.05	0.031	0.111	-0.006	-0.04	0.233	0.038	-0.017	-0.011	0.131	0.004	-0.1	-0.014	0.015
ILE A:454	-0.002	0.005	0.027	-0.007	-0.001	-0.002	0.008	0.027	0.119	0.083	-0.019	0.051	0.149	-0.048	0.081	0.01	-0.043	-0.018	-0.002	0	-0.004	-0.003	-0.001	-0.003	-0.002	-0.007	0	0.001	-0.004	0.001	0.025	-0.051	-0.005	-0.002	-0.003	-0.003	-0.012	0.044	-0.021	-0.009	0.039	-0.026	-0.033	-0.017	-0.004	-0.073	-0.015	-0.004	-0.01
ASN A:455	0.025	0.089	0.105	-0.033	-0.016	0.013	0.123	0.153	0.341	0.273	-0.021	0.144	0.477	-0.072	0.298	0.19	-0.034	-0.024	-0.014	-0.003	0.036	0	0.05	0.002	0.034	0.009	-0.003	0.001	0.007	-0.007	0.126	-0.111	0.014	0.019	0.075	0.027	0.009	0.095	-0.022	-0.056	0.149	0	-0.035	-0.017	0.056	-0.043	-0.074	-0.004	0.002
SER A:456	0.049	0.127	0.099	-0.037	-0.02	0.031	0.202	0.189	0.224	0.211	0.034	0.088	0.376	0.028	0.286	0.301	0.12	0.174	-0.012	-0.003	0.083	0.007	0.081	0.005	0.048	0.023	-0.004	0.002	0.011	-0.007	0.115	-0.069	0.016	0.021	0.076	0.024	0.011	0.058	-0.008	-0.044	0.095	0.009	-0.018	-0.011	0.034	-0.019	-0.05	-0.003	0.002
GLN A:457	0.038	0.088	0.064	-0.021	-0.011	0.024	0.133	0.117	0.157	0.141	0.022	0.077	0.272	-0.001	0.208	0.207	0.105	0.203	0.01	0.004	0.075	0.013	0.066	0.005	0.039	0.02	-0.002	0	0.007	-0.004	0.068	-0.043	0.009	0.012	0.043	0.012	0.004	0.041	-0.008	-0.029	0.053	-0.007	-0.013	-0.007	0.016	-0.02	-0.033	-0.001	0
GLY A:458	0.076	0.172	0.115	-0.045	-0.022	0.047	0.266	0.245	0.154	0.132	0.066	0.064	0.259	0.085	0.282	0.402	0.302	0.512	0.019	0.008	0.145	0.025	0.126	0.009	0.072	0.036	-0.005	0.001	0.013	0.001	0.116	-0.054	0.016	0.023	0.08	0.02	0.01	0.045	-0.005	-0.032	0.068	0.007	-0.013	-0.009	0.021	-0.012	-0.031	-0.002	0.001
TYR A:459	0.026	0.037	-0.005	-0.007	-0.006	0.011	0.03	0.02	-0.154	-0.202	0.038	-0.109	-0.473	0.105	-0.19	-0.14	0.095	0.52	0.074	0.021	0.068	0.023	0.035	0.008	0.017	0.017	-0.002	0	0.004	0.003	0.014	0.012	0.003	0.002	0.012	0.005	0	0.002	0.006	-0.005	0.005	0.008	0.002	-0.003	0.003	0.004	-0.011	-0.001	0
THR A:460	0.119	0.237	0.122	-0.035	-0.018	0.085	0.386	0.283	0.152	0.13	0.09	-0.004	0.209	0.131	0.325	0.435	0.435	1.41	0.13	0.048	0.243	0.06	0.191	0.021	0.119	0.083	0	0.001	0.03	0.009	0.159	-0.025	0.037	0.041	0.13	0.046	0.033	0.048	0.017	-0.032	0.106	0.041	0.008	-0.004	0.053	0.03	-0.045	-0.006	0.005
SER A:461	0.091	0.162	0.086	-0.035	-0.016	0.063	0.307	0.191	-0.12	-0.16	0.112	-0.069	-0.119	0.163	0.143	0.347	0.427	1.245	0.1	0.028	0.18	0.034	0.127	0.009	0.065	0.041	-0.005	0.003	0.012	-0.004	0.091	-0.03	0.012	0.016	0.056	0.014	0.003	0.031	-0.004	-0.028	0.04	0.004	-0.013	-0.008	0.008	-0.019	-0.026	-0.001	-0.001
ALA A:462	0.112	0.208	0.117	-0.056	-0.024	0.043	0.264	0.339	0.201	0.119	0.069	0.031	0.344	0.116	0.458	0.676	0.673	2.11	0.132	0.047	0.267	0.044	0.179	0.006	0.072	0.033	-0.006	0.002	0.009	-0.005	0.103	-0.066	0.007	0.011	0.051	0.01	-0.003	0.043	-0.011	-0.028	0.039	-0.008	-0.015	-0.008	0.006	-0.02	-0.022	0	0
THR A:463	-0.035	-0.064	-0.008	-0.003	0.002	-0.055	-0.164	0.03	0.5	0.527	-0.023	0.251	0.983	-0.049	0.462	0.532	0.255	0.533	-0.17	-0.068	-0.009	-0.058	-0.054	-0.024	-0.068	-0.06	-0.001	0.001	-0.017	-0.014	-0.048	-0.063	-0.022	-0.025	-0.076	-0.026	-0.023	0.003	-0.026	0.001	-0.04	-0.049	-0.013	0.002	-0.026	-0.028	0.013	0.004	-0.002
LEU A:464	0.06	0.108	0.071	-0.031	-0.013	0.017	0.154	0.247	0.445	0.421	0.043	0.133	0.72	0.107	0.49	0.564	0.416	1.819	0	-0.009	0.153	-0.004	0.078	-0.006	0.017	0.004	-0.003	0.002	0.002	-0.005	0.056	-0.068	0	0.001	0.008	0.001	-0.005	0.027	-0.014	-0.015	0.019	-0.022	-0.011	-0.004	0	-0.019	-0.01	0	0
ALA A:465	0.062	0.091	0.054	-0.03	-0.012	0.007	0.13	0.262	0.376	0.304	0.041	0.095	0.663	0.142	0.469	0.646	0.624	3.295	0.037	-0.003	0.176	-0.005	0.07	-0.01	0.003	-0.008	-0.003	0.001	-0.003	-0.008	0.023	-0.052	-0.006	-0.005	-0.014	-0.007	-0.009	0.009	-0.013	-0.008	-0.007	-0.022	-0.007	0	-0.009	-0.012	0	0.002	-0.001
ARG A:466	0.073	0.092	0.061	-0.02	0.002	0.016	0.79	0.297	1.008	1.602	-0.083	-0.491	3.683	0.215	2.668	1.692	2.231	63.779	-0.225	0.003	0.27	-0.029	0.101	-0.022	0.016	0.003	-0.01	0.007	-0.005	-0.461	0.033	-0.049	-0.003	0.003	0.003	-0.001	0	0.021	-0.004	-0.432	0.016	-0.007	-0.006	0.007	0.005	-0.003	-0.376	0.007	0.003
ARG A:467	0.083	0.133	0.077	-0.031	-0.011	0.035	0.694	0.232	0.292	0.305	0.024	-0.538	0.544	0.087	1.025	0.476	0.441	3.452	0.078	0.027	0.203	0.014	0.115	-0.003	0.041	0.022	-0.009	0.005	0.003	-0.369	0.072	-0.056	0.004	0.008	0.03	0.007	0.001	0.031	-0.006	-0.376	0.036	-0.003	-0.011	0	0.011	-0.009	-0.349	0.004	0.002
SER A:468	0.037	0.053	0.028	-0.013	-0.005	0.008	0.09	0.142	0.278	0.278	0.035	0.043	0.452	0.128	0.303	0.357	0.321	2.305	0.013	-0.008	0.106	-0.006	0.039	-0.005	0.005	0.001	-0.001	0.001	0.001	-0.007	0.018	-0.026	0	0	0	0	-0.001	0.005	-0.004	-0.007	0.002	-0.007	-0.002	0	0	-0.003	-0.004	0	0
VAL A:469	0.171	0.252	0.114	-0.057	-0.024	0.056	0.324	0.449	0.472	0.413	0.037	0.017	0.886	0.27	0.836	1.077	1.193	9.127	0.277	0.06	0.464	0.039	0.218	-0.002	0.064	0.039	-0.006	0.005	0.011	-0.004	0.106	-0.077	0.007	0.009	0.04	0.01	-0.002	0.034	-0.009	-0.021	0.032	-0.01	-0.009	-0.005	0.007	-0.012	-0.016	-0.001	0
ASP A:470	-0.133	-0.192	-0.102	0.044	0.012	-0.064	-0.879	-0.311	-0.021	-0.013	0.052	0.849	-0.258	-0.068	-1.128	-0.33	-0.532	-10.152	-0.265	-0.118	-0.27	-0.056	-0.177	-0.005	-0.07	-0.045	0.012	-0.009	-0.007	0.412	-0.098	0.051	-0.007	-0.013	-0.047	-0.012	-0.002	-0.039	0.003	0.406	-0.044	-0.001	0.011	-0.001	-0.013	0.009	0.361	-0.005	-0.003
ILE A:471	0.059	0.092	0.044	-0.021	-0.01	0.014	0.109	0.168	0.314	0.347	0.059	0.061	0.525	0.133	0.403	0.431	0.365	1.89	0.043	-0.006	0.174	0	0.073	-0.003	0.017	0.009	-0.003	0.002	0.004	-0.004	0.043	-0.043	0.002	0.003	0.011	0.003	-0.002	0.015	-0.005	-0.011	0.014	-0.008	-0.005	-0.002	0.003	-0.007	-0.009	0	0
PHE A:472	0.064	0.086	0.036	-0.019	-0.009	0.019	0.114	0.145	0.084	0.051	0.039	-0.014	0.215	0.126	0.224	0.37	0.391	2.596	0.108	0.011	0.172	0.01	0.072	-0.001	0.019	0.013	-0.003	0.002	0.004	-0.004	0.036	-0.028	0.002	0.002	0.011	0.003	-0.001	0.011	-0.003	-0.009	0.01	-0.005	-0.003	-0.002	0.002	-0.004	-0.007	0	0
GLN A:473	0.004	0.001	-0.003	0.002	0.001	-0.007	0.001	0.015	0.294	0.498	0.035	0.068	0.745	0.122	0.455	0.316	0.316	4.857	-0.088	-0.038	0.071	-0.024	0.003	-0.008	-0.008	-0.006	0	0	-0.002	-0.01	-0.006	-0.008	-0.001	-0.001	-0.006	-0.002	0	-0.002	0	-0.007	-0.003	-0.002	0.001	0.001	-0.001	0.001	-0.005	0	0
ASN A:474	-0.001	0.002	0.001	0	0	-0.001	0.006	0.003	0.113	0.182	0.005	0.045	0.247	0.016	0.185	0.045	-0.017	-0.228	-0.049	-0.011	0.006	-0.008	0	-0.002	-0.001	-0.001	0	0	0	-0.004	0.001	-0.007	0	0	-0.001	0	0	0	-0.001	-0.005	0	-0.002	0	0	0	0	-0.005	0	0
TYR A:475	0.045	0.065	0.029	-0.015	-0.007	0.011	0.077	0.109	0.113	0.089	0.067	0.005	0.173	0.119	0.158	0.281	0.226	0.885	0.048	-0.004	0.123	0	0.05	-0.002	0.011	0.007	-0.002	0.002	0.003	-0.003	0.03	-0.029	0.001	0.002	0.007	0.002	-0.001	0.01	-0.003	-0.008	0.009	-0.005	-0.003	-0.002	0.001	-0.004	-0.006	0	0
VAL A:476	0.077	0.106	0.043	-0.022	-0.011	0.019	0.118	0.174	0.293	0.348	0.074	0.041	0.499	0.168	0.459	0.424	0.354	1.685	0.093	-0.001	0.222	0.003	0.086	-0.003	0.019	0.014	-0.003	0.003	0.005	-0.004	0.045	-0.043	0.002	0.002	0.011	0.003	-0.002	0.013	-0.005	-0.01	0.011	-0.007	-0.004	-0.002	0.002	-0.005	-0.007	0	0
ALA A:477	0.017	0.027	0.01	-0.005	-0.003	0.001	0.018	0.03	0.092	0.119	0.032	0.024	0.17	0.037	0.151	0.122	0.075	0.105	0.006	-0.008	0.064	-0.004	0.022	-0.002	0.003	0.002	-0.001	0.001	0.001	-0.003	0.013	-0.017	0	0	0.002	0.001	-0.001	0.004	-0.002	-0.005	0.003	-0.003	-0.001	-0.001	0	-0.002	-0.004	0	0
ILE A:478	0.013	0.023	0.01	-0.004	-0.002	0.001	0.024	0.039	0.152	0.188	0.027	0.036	0.231	0.047	0.196	0.108	0.035	0.069	-0.024	-0.011	0.044	-0.008	0.015	-0.003	0.001	0	-0.001	0.001	0	-0.003	0.011	-0.018	0	0	0	0	-0.001	0.003	-0.002	-0.004	0.002	-0.004	-0.001	0	0	-0.002	-0.003	0	0
ALA A:479	-0.002	-0.002	-0.002	0.002	0.001	-0.001	0.003	0.002	0.122	0.188	0	0.023	0.186	0.017	0.178	-0.016	-0.045	-0.058	-0.032	-0.005	0.001	-0.006	-0.003	-0.002	-0.002	-0.001	0	0	-0.001	-0.004	-0.003	-0.001	0	0	-0.002	-0.001	0	-0.002	0	-0.003	-0.001	0	0.001	0	0	0.001	-0.002	0	0
LEU A:480	-0.008	-0.011	-0.007	0.004	0.002	-0.003	-0.011	-0.014	0.089	0.147	0.002	0.019	0.158	0.021	0.159	-0.009	-0.04	-0.075	-0.043	-0.009	-0.007	-0.01	-0.01	-0.003	-0.004	-0.003	0.001	-0.001	-0.001	-0.003	-0.007	0.003	0	0	-0.003	-0.001	0.001	-0.003	0.001	-0.002	-0.002	0.001	0.001	0.001	0	0.002	-0.002	0	0
MET A:481	-0.01	-0.013	-0.005	0.003	0.001	-0.001	-0.004	-0.021	0.016	0.06	-0.023	0.008	0.053	-0.026	0.085	-0.085	-0.073	-0.152	-0.029	0.002	-0.029	-0.001	-0.01	0	-0.001	-0.001	0	0	0	-0.003	-0.005	0.006	0	0	-0.001	0	0	-0.001	0.001	-0.003	-0.001	0.001	0	0	0	0.001	-0.003	0	0
PHE A:482	-0.003	-0.005	-0.002	0.001	0	0	0.002	-0.007	-0.023	-0.032	-0.006	-0.016	-0.051	-0.007	-0.039	-0.026	-0.016	-0.041	0.001	0.002	-0.012	0.001	-0.004	0	0	0	0	0	0	-0.003	-0.002	0.003	0	0	0	0	0	-0.001	0	-0.002	0	0.001	0	0	0	0	-0.002	0	0
GLY A:483	0	0.001	0	0	0	0	0.007	0.001	0.018	0.029	0	-0.004	0.027	0.002	0.044	-0.006	-0.007	0.009	-0.004	0	0.002	-0.001	0.001	0	0	0	0	0	0	-0.003	0	-0.001	0	0	0	0	0	0	0	-0.003	0	0	0	0	0	0	-0.002	0	0
VAL A:484	0.013	0.021	0.007	-0.003	-0.002	0.001	0.016	0.026	0.125	0.169	0.023	0.033	0.196	0.037	0.219	0.066	0.012	0.059	-0.014	-0.008	0.047	-0.008	0.015	-0.003	0.001	0	-0.001	0.001	0	-0.002	0.009	-0.015	0	0	0	0	0	0.002	-0.001	-0.003	0.001	-0.003	-0.001	0	0	-0.001	-0.002	0	0
GLN A:485	0.002	0.004	0.001	-0.001	0	0	0.001	0.004	0.044	0.063	0	0.019	0.065	-0.002	0.075	-0.008	-0.016	-0.019	-0.007	-0.001	0.006	-0.002	0.002	-0.001	0	0	0	0	0	0.001	0.002	-0.004	0	0	0	0	0	0	0	0	0	-0.001	0	0	0	0	0	0	0
ALA A:486	0.001	0.002	0.001	0	0	0	0.007	0.002	0.037	0.054	-0.003	0.004	0.047	-0.004	0.07	-0.019	-0.017	-0.004	-0.005	0	0.002	-0.001	0.001	-0.001	0	0	0	0	0	-0.003	0.001	-0.002	0	0	0	0	0	0	0	-0.003	0	0	0	0	0	0	-0.002	0	0
VAL A:487	0	0.001	0	0	0	0	0.004	0	0.039	0.058	-0.001	0.007	0.054	-0.002	0.085	-0.021	-0.022	-0.017	-0.008	-0.001	0.003	-0.002	0.001	-0.001	0	0	0	0	0	-0.002	0	-0.003	0	0	0	0	0	0	0	-0.002	0	0	0	0	0	0	-0.002	0	0
ASP A:488	-0.008	-0.006	-0.006	-0.001	-0.006	-0.008	-0.383	-0.014	-0.039	-0.047	-0.001	0.441	-0.056	-0.017	-0.529	-0.03	-0.015	-0.595	0.011	0	-0.018	0.007	-0.007	0.003	0	-0.003	0.002	-0.005	0.001	0.284	-0.006	0.006	0	-0.002	-0.001	0	-0.002	-0.004	-0.001	0.252	-0.004	-0.001	0	-0.004	-0.002	-0.001	0.226	-0.003	-0.001
LEU A:489	-0.001	-0.003	-0.001	0	0	0	0.003	-0.003	-0.012	-0.009	-0.005	-0.008	-0.015	-0.01	-0.002	-0.025	-0.005	0.007	0.002	0.001	-0.005	0.001	-0.002	0	0	0	0	0	0	-0.002	-0.001	0.002	0	0	0	0	0	0	0	-0.002	0	0	0	0	0	0	-0.002	0	0
ARG A:490	0.003	-0.002	0.003	0.001	0.005	0.007	0.358	0.001	0.025	0.038	-0.007	-0.389	0.033	-0.002	0.455	-0.018	-0.007	0.473	-0.006	0.002	0.002	-0.005	0.002	-0.002	0	0.003	-0.002	0.004	0	-0.265	0.002	-0.001	0	0.002	0.001	0	0.002	0.003	0.001	-0.236	0.003	0.001	0	0.004	0.002	0.001	-0.213	0.002	0.001
THR A:491	0.002	0.003	0.001	0	0	0	0.006	0.003	0.029	0.039	0.001	0.003	0.039	0	0.065	-0.006	-0.01	0.003	-0.005	-0.001	0.006	-0.002	0.002	-0.001	0	0	0	0	0	-0.003	0.002	-0.004	0	0	0	0	0	0	0	-0.003	0	-0.001	0	0	0	0	-0.002	0	0
TYR A:492	-0.002	-0.004	-0.001	0	0	0	0.001	-0.004	-0.033	-0.04	-0.004	-0.014	-0.043	-0.006	-0.046	-0.012	0.007	0.015	0.005	0.001	-0.007	0.002	-0.003	0.001	0	0	0	0	0	-0.002	-0.002	0.005	0	0	0	0	0	0	0	-0.001	0	0.001	0	0	0	0	-0.001	0	0
LYS A:493	0.002	-0.003	0.002	0.001	0.004	0.005	0.321	0	-0.006	-0.01	-0.004	-0.359	-0.008	0.004	0.349	0.008	0.007	0.433	-0.003	0.002	-0.001	-0.003	0.001	-0.001	0	0.002	-0.001	0.004	-0.001	-0.245	0.001	0.001	0	0.002	0.001	0	0.001	0.002	0.001	-0.221	0.003	0.001	0	0.003	0.002	0.001	-0.202	0.002	0.001
LYS A:494	0.002	-0.003	0.002	0.001	0.005	0.006	0.35	0	0.002	0.002	-0.002	-0.39	0.002	0.003	0.402	0.002	0.004	0.442	-0.002	0.002	0.001	-0.004	0.001	-0.001	0	0.003	-0.001	0.005	0	-0.265	0.002	0.001	0	0.002	0.001	0	0.002	0.003	0.002	-0.23	0.003	0.002	0.001	0.004	0.002	0.001	-0.205	0.002	0.001
THR A:495	0	0	0	0	0	0	0.006	0	0.002	0.003	0	-0.006	0.002	-0.001	0.012	-0.003	-0.001	0.008	0	0	0	0	0	0	0	0	0	0	0	-0.003	0	0	0	0	0	0	0	0	0	-0.003	0	0	0	0	0	0	-0.002	0	0
GLY A:496	0	0	0	0	0	0	0.002	0	0	0	0	-0.002	0	0	0.002	0	0	0.003	0	0	0	0	0	0	0	0	0	0	0	-0.001	0	0	0	0	0	0	0	0	0	-0.001	0	0	0	0	0	0	-0.001	0	0
HIS A:497	0	0	0	0	0	0	-0.003	0	0.006	0.01	0	0.006	0.009	-0.002	0.016	-0.009	-0.005	-0.01	-0.001	0	0	0	0	0	0	0	0	0	0	0.001	0	0	0	0	0	0	0	0	0	0.001	0	0	0	0	0	0	0.001	0	0
TYR A:498	0	0	0	0	0	0	-0.005	0	-0.002	-0.001	0	0.005	-0.002	0	-0.008	-0.002	0	-0.01	0	0	0	0	0	0	0	0	0	0	0	0.003	0	0	0	0	0	0	0	0	0	0.002	0	0	0	0	0	0	0.002	0	0
ASP A:499	-0.002	0.003	-0.002	-0.002	-0.008	-0.006	-0.367	-0.002	0.008	0.015	0.007	0.447	0.012	-0.004	-0.449	-0.013	-0.009	-0.53	0.006	-0.002	0	0.004	0	0.001	0.001	-0.003	0.001	-0.005	0.001	0.284	-0.002	-0.002	0	-0.002	-0.002	-0.001	-0.002	-0.003	-0.002	0.247	-0.003	-0.002	-0.001	-0.004	-0.002	-0.002	0.219	-0.002	-0.001
ALA A:500	0	0.001	0	0	0	0	0	0.001	0.014	0.021	0	0.003	0.018	0	0.03	-0.007	-0.006	-0.001	-0.003	0	0.002	-0.001	0	0	0	0	0	0	0	0	0	-0.001	0	0	0	0	0	0	0	0	0	0	0	0	0	0	-0.001	0	0
ARG A:501	0.002	-0.004	0.002	0.003	0.009	0.007	0.38	0.002	-0.017	-0.021	-0.012	-0.477	-0.02	-0.001	0.485	-0.004	0.009	0.57	-0.007	0.002	-0.002	-0.004	0	-0.001	-0.001	0.003	-0.001	0.006	-0.001	-0.295	0.002	0.002	0	0.003	0.002	0.001	0.002	0.004	0.003	-0.256	0.003	0.002	0.001	0.004	0.002	0.002	-0.226	0.003	0.001
ALA A:502	0	0	0	0	0	0	-0.004	0	-0.001	-0.003	0	0.003	-0.002	0	-0.009	0.003	0.001	-0.001	0	0	0	0	0	0	0	0	0	0	0	0.002	0	0	0	0	0	0	0	0	0	0.001	0	0	0	0	0	0	0.001	0	0
CYS A:503	0	0	0	0	0	0	0	0	0.009	0.016	-0.002	0.001	0.01	-0.004	0.023	-0.014	-0.005	0.003	-0.001	0	0	0	0	0	0	0	0	0	0	0	0	0	0	0	0	0	0	0	0	-0.001	0	0	0	0	0	0	-0.001	0	0
LEU A:504	0	0.001	0	0	0	0	0.004	0.001	0.033	0.054	-0.003	0.003	0.037	-0.005	0.066	-0.03	-0.013	0	-0.004	0	0.002	-0.001	0.001	0	0	0	0	0	0	-0.001	0	-0.001	0	0	0	0	0	0	0	-0.001	0	0	0	0	0	0	-0.001	0	0
SER A:505	0.007	0.01	0.003	-0.001	-0.001	0.001	0.008	0.014	0.031	0.019	0.022	0.012	0.035	0.022	0.021	0.048	0.007	-0.009	0	-0.003	0.018	-0.003	0.005	-0.001	0	0	0	0	0	0	0.003	-0.007	0	0	0	0	0	0	0	0.001	0	-0.001	0	0	0	0	0.001	0	0
PRO A:506	-0.002	-0.002	-0.001	0	0	0	-0.002	-0.003	0.009	0.017	-0.002	0.004	0.005	-0.002	0.006	-0.016	-0.006	-0.015	-0.001	0	-0.003	0	-0.001	0	0	0	0	0	0	0.001	-0.001	0.002	0	0	0	0	0	0	0	0.001	0	0	0	0	0	0	0.001	0	0
ALA A:507	0.005	0.007	0.001	-0.001	-0.001	0	0.004	0.014	0.121	0.174	0.017	0.027	0.132	0.02	0.153	-0.024	-0.027	-0.032	-0.01	-0.003	0.017	-0.004	0.004	-0.001	0	0	0	0	0	0.002	0.001	-0.004	0	0	0	0	0	0	0	0.002	0	0	0	0	0	0	0.001	0	0
THR A:508	0	0.001	-0.001	0	0	-0.001	0.001	0.001	0.047	0.065	0.008	0.009	0.065	0.016	0.068	0.013	-0.005	-0.008	-0.008	-0.003	0.01	-0.004	0.001	-0.001	-0.001	-0.001	0	0	0	-0.001	0	-0.001	0	0	0	0	0	0	0	0	0	0	0	0	0	0	0	0	0
GLU A:509	0.004	0.014	-0.002	-0.004	-0.012	-0.009	-0.441	0.007	0.052	0.07	0.031	0.581	0.073	0.021	-0.527	0.031	0.001	-0.652	0.009	-0.007	0.027	0.003	0.006	0	0.001	-0.005	0.002	-0.008	0.001	0.332	-0.001	-0.007	0	-0.003	-0.003	-0.001	-0.003	-0.004	-0.003	0.281	-0.004	-0.003	-0.001	-0.005	-0.003	-0.002	0.244	-0.003	-0.001
ARG A:510	0.009	-0.004	0.003	0.004	0.014	0.014	0.525	0.01	0.104	0.181	0.017	-0.65	0.154	0.046	0.919	-0.02	-0.008	0.724	-0.012	-0.003	0.026	-0.019	0.005	-0.005	-0.002	0.006	-0.003	0.011	0	-0.37	0.003	0.002	0	0.004	0.003	0.001	0.004	0.006	0.004	-0.302	0.005	0.003	0.002	0.006	0.003	0.002	-0.257	0.003	0.002
LEU A:511	0.03	0.039	0.012	-0.007	-0.004	0.003	0.033	0.06	0.169	0.213	0.055	0.034	0.252	0.086	0.24	0.164	0.089	0.254	0.027	-0.011	0.1	-0.009	0.029	-0.004	0.002	0.002	-0.001	0.001	0.001	-0.001	0.013	-0.02	0	0	0	0	-0.001	0.002	-0.002	0	0.001	-0.003	-0.001	0	0	-0.001	0	0	0
TYR A:512	-0.002	-0.002	-0.002	0.001	0.001	-0.001	-0.005	-0.008	0.021	0.032	0.006	0.01	0.036	0.01	0.04	0.012	-0.008	-0.049	-0.012	-0.004	0.005	-0.005	-0.002	-0.001	-0.001	-0.001	0	0	0	0	-0.001	0	0	0	0	0	0	0	0	0.001	0	0	0	0	0	0	0.001	0	0
SER A:513	-0.01	-0.013	-0.004	0.002	0.001	0	-0.001	-0.018	-0.027	-0.006	-0.016	-0.013	-0.021	-0.015	0.028	-0.077	-0.037	-0.061	-0.017	0.002	-0.029	0.001	-0.009	0.001	0	0	0	0	0	-0.004	-0.004	0.007	0	0	0	0	0	-0.001	0.001	-0.002	0	0.001	0	0	0	0	-0.001	0	0
ALA A:514	0.02	0.024	0.005	-0.003	-0.001	0.001	0.018	0.033	0.143	0.212	0.053	0.028	0.25	0.086	0.269	0.133	0.076	0.22	0.018	-0.016	0.091	-0.014	0.019	-0.005	0	0	0	0.001	0	-0.002	0.006	-0.012	0	0	0	0	0	0.001	-0.001	-0.001	0	-0.001	0	0	0	0	0	0	0
VAL A:515	0.008	0.012	0.002	-0.001	0	0	0.004	0.013	0.117	0.171	0.029	0.035	0.205	0.05	0.214	0.085	0.035	0.079	-0.018	-0.014	0.05	-0.012	0.01	-0.004	-0.001	-0.001	0	0	0	0	0.003	-0.009	0	0	0	0	0	0.001	-0.001	0	0	-0.001	0	0	0	0	0.001	0	0
ARG A:516	-0.013	-0.023	-0.003	0.006	0.01	0.006	0.382	-0.023	-0.054	-0.033	-0.044	-0.489	-0.053	-0.039	0.531	-0.147	-0.076	0.471	-0.045	0.008	-0.056	-0.002	-0.015	0.001	-0.001	0.003	-0.001	0.005	-0.001	-0.297	-0.005	0.012	0	0.002	0.002	0	0.002	0.002	0.003	-0.263	0.003	0.004	0.001	0.004	0.002	0.002	-0.235	0.003	0.001
HIS A:517	-0.001	-0.001	-0.001	0	0.001	0	0.009	-0.001	0.017	0.055	0.002	-0.001	0.073	0.014	0.161	-0.036	-0.021	-0.009	-0.028	-0.004	0.003	-0.004	-0.001	0	0	0	0	0	0	-0.006	0	0.001	0	0	0	0	0	0	0	-0.005	0	0	0	0	0	0	-0.003	0	0
VAL A:518	-0.005	-0.005	-0.003	0.001	0.001	0	0.001	-0.006	0.044	0.117	0.004	0.03	0.159	0.03	0.243	-0.035	-0.027	-0.055	-0.06	-0.011	-0.003	-0.008	-0.004	-0.001	0	0	0	0	0	-0.001	-0.002	0.002	0	0	0	0	0	0	0	0	0	0	0	0	0	0	0	0	0
VAL A:519	-0.011	-0.015	-0.004	0.002	0.001	0	-0.003	-0.017	-0.048	-0.043	-0.025	-0.008	-0.059	-0.036	-0.007	-0.133	-0.085	-0.174	-0.03	0.009	-0.055	0.006	-0.013	0.003	0	0	0	0	0	-0.001	-0.004	0.008	0	0	0	0	0	-0.001	0.001	0	0	0.001	0	0	0	0	0	0	0
GLY A:520	0	0	0	0	0	0	0.005	0	-0.003	-0.007	-0.001	-0.01	-0.011	-0.001	-0.009	0.002	0.003	0.017	0.002	0	-0.001	0	0	0	0	0	0	0	0	-0.003	0	0	0	0	0	0	0	0	0	-0.002	0	0	0	0	0	0	-0.001	0	0
GLN A:521	0	0	0	0	0	0	-0.006	0	0.003	0.007	0.001	0.012	0.008	0	0.005	-0.007	-0.004	-0.024	-0.001	0	0.001	0	0	0	0	0	0	0	0	0.004	0	0	0	0	0	0	0	0	0	0.004	0	0	0	0	0	0	0.003	0	0
LYS A:522	0.001	-0.002	0.002	0.003	0.009	0.005	0.361	0.004	0.005	0.018	-0.014	-0.456	0.021	-0.004	0.556	-0.028	-0.011	0.57	-0.022	0	0	-0.004	-0.001	-0.001	-0.002	0.003	-0.001	0.005	-0.001	-0.291	0.002	0.001	-0.001	0.002	0.002	0.001	0.002	0.004	0.003	-0.26	0.003	0.002	0	0.003	0.002	0.002	-0.232	0.003	0.001
PRO A:523	-0.001	-0.002	0	0	0	0	0.001	-0.001	-0.017	-0.026	-0.003	-0.008	-0.03	-0.005	-0.043	-0.004	0.006	0.012	0.005	0.001	-0.006	0.002	-0.001	0	0	0	0	0	0	0	0	0.001	0	0	0	0	0	0	0	0	0	0	0	0	0	0	0	0	0
THR A:524	0	0	0	0	0	0	-0.004	0	0	0.001	0	0.005	0.001	0	-0.002	-0.002	-0.001	-0.01	0	0	0	0	0	0	0	0	0	0	0	0.002	0	0	0	0	0	0	0	0	0	0.002	0	0	0	0	0	0	0.001	0	0
SER A:525	0	0	0	0	0	0	0	0	0.001	0.002	0	0	0.001	-0.001	0.005	-0.003	-0.001	-0.002	0	0	0	0	0	0	0	0	0	0	0	-0.001	0	0	0	0	0	0	0	0	0	0	0	0	0	0	0	0	0	0	0
ASP A:526	-0.001	0.002	-0.002	-0.002	-0.006	-0.004	-0.304	-0.002	0.002	0.003	0.007	0.359	0.003	-0.001	-0.373	-0.004	-0.002	-0.438	0.008	-0.001	0.001	0.002	0	0.001	0.001	-0.002	0.001	-0.003	0.001	0.244	-0.001	-0.001	0.001	-0.002	-0.001	0	-0.001	-0.002	-0.002	0.222	-0.003	-0.001	0	-0.003	-0.002	-0.001	0.202	-0.002	-0.001
ARG A:527	0.001	-0.001	0.002	0.002	0.005	0.004	0.303	0.002	0.016	0.031	-0.009	-0.347	0.035	-0.004	0.437	-0.025	-0.013	0.433	-0.013	0.001	0.001	-0.003	0	-0.001	0	0.002	-0.001	0.003	-0.001	-0.243	0.001	-0.001	-0.001	0.002	0.001	0	0.001	0.002	0.001	-0.223	0.003	0.001	0	0.003	0.002	0.001	-0.204	0.002	0.001
PRO A:528	-0.002	-0.003	-0.001	0	0	0	0.002	-0.003	-0.016	-0.015	-0.004	-0.008	-0.02	-0.007	-0.011	-0.026	-0.004	0.003	0.003	0.002	-0.007	0.002	-0.002	0.001	0	0	0	0	0	-0.001	-0.001	0.003	0	0	0	0	0	0	0	-0.001	0	0.001	0	0	0	0	-0.001	0	0
TYR A:529	0	0	0	0	0	0	0	0	-0.002	-0.003	0	0.002	-0.002	-0.001	-0.001	-0.003	-0.001	-0.006	0	0	0	0	0	0	0	0	0	0	0	0	0	0	0	0	0	0	0	0	0	0.001	0	0	0	0	0	0	0	0	0
ILE A:530	-0.001	-0.002	0	0	0	0	-0.001	-0.001	-0.014	-0.016	-0.003	-0.005	-0.019	-0.007	-0.015	-0.018	-0.003	0.001	0.003	0.001	-0.004	0.001	-0.001	0	0	0	0	0	0	0	-0.001	0.002	0	0	0	0	0	0	0	0	0	0	0	0	0	0	0	0	0
TRP A:531	0	0	0	0	0	0	-0.002	0	0.003	0.006	-0.001	0.003	0.008	-0.002	0.013	-0.006	-0.004	-0.004	-0.001	0	0	0	0	0	0	0	0	0	0	0	0	0	0	0	0	0	0	0	0	0	0	0	0	0	0	0	0	0	0
ASN A:532	0	0	0	0	0	0	-0.003	0	0	0.002	0	0.004	0.004	-0.001	0.004	-0.006	-0.002	-0.007	0	0	0	0	0	0	0	0	0	0	0	0.001	0	0	0	0	0	0	0	0	0	0.001	0	0	0	0	0	0	0.001	0	0
ASP A:533	-0.001	0.002	-0.002	-0.002	-0.005	-0.005	-0.327	-0.001	0.001	0.001	0.011	0.379	0	0.001	-0.392	0	-0.001	-0.513	0.01	-0.003	0.003	0.002	0	0.001	0	-0.002	0.002	-0.003	0.001	0.255	-0.001	0	0.001	-0.001	-0.001	0	-0.001	-0.002	-0.001	0.239	-0.003	-0.001	0.001	-0.003	-0.002	-0.001	0.222	-0.002	-0.001
ASN A:534	0	0	0	0	0	0	-0.005	0	-0.004	-0.008	0.001	0.003	-0.011	0.001	-0.021	0.002	0.004	-0.008	0.002	0	0	0	0	0	0	0	0	0	0	0.003	0	0	0	0	0	0	0	0	0	0.003	0	0	0	0	0	0	0.003	0	0
GLU A:535	-0.001	0.002	-0.002	-0.002	-0.006	-0.004	-0.325	-0.002	0.001	0	0.012	0.389	-0.002	0.002	-0.417	0.003	0.001	-0.511	0.013	-0.002	0.002	0.002	0	0.001	0	-0.002	0.001	-0.003	0.001	0.258	-0.001	0	0.001	-0.002	-0.001	0	-0.001	-0.002	-0.002	0.239	-0.003	-0.002	0	-0.003	-0.002	-0.001	0.219	-0.002	-0.001
GLN A:536	0	0	0	0	0	0	0.003	0	-0.001	-0.001	-0.001	-0.008	-0.001	-0.001	0.011	-0.005	0	0.01	-0.001	0	0	0	0	0	0	0	0	0	0	-0.003	0	0	0	0	0	0	0	0	0	-0.002	0	0	0	0	0	0	-0.001	0	0
GLY A:537	0	0	0	0	0	0	-0.003	0	0.009	0.021	0	0.013	0.03	0	0.034	-0.004	-0.007	-0.02	-0.005	-0.001	0.001	-0.001	0	0	0	0	0	0	0	0.002	0	0	0	0	0	0	0	0	0	0.001	0	0	0	0	0	0	0.001	0	0
LEU A:538	0.007	0.012	0.004	-0.002	-0.001	0	-0.001	0.013	0.071	0.094	0.015	0.036	0.135	0.027	0.117	0.092	0.051	0.083	-0.012	-0.009	0.036	-0.006	0.01	-0.003	0	0	0	0	0	0.003	0.005	-0.009	0	0	0	0	0	0.001	-0.001	0.002	0.001	-0.002	0	0	0	-0.001	0.002	0	0
ASP A:539	-0.001	0.001	-0.004	-0.002	-0.007	-0.006	-0.389	-0.006	0.014	0.028	0.023	0.486	0.043	0.013	-0.46	0.025	0.014	-0.72	0.011	-0.008	0.008	0	0	0.001	-0.001	-0.002	0.002	-0.003	0.002	0.299	-0.002	0.002	0.001	-0.002	-0.001	-0.001	-0.001	-0.003	-0.001	0.284	-0.004	-0.001	0.001	-0.003	-0.003	-0.001	0.262	-0.003	-0.001
GLU A:540	-0.002	-0.001	-0.005	-0.002	-0.008	-0.006	-0.401	-0.009	0.006	0.014	0.026	0.513	0.012	0.012	-0.529	-0.002	-0.004	-0.81	0.025	-0.006	0.004	0	-0.002	0.001	0	-0.002	0.002	-0.003	0.002	0.312	-0.003	0.003	0.002	-0.002	-0.001	-0.001	-0.002	-0.004	-0.002	0.295	-0.005	-0.001	0.001	-0.004	-0.003	-0.001	0.269	-0.003	-0.002
HIS A:541	0.007	0.011	0.003	-0.002	-0.001	0	-0.004	0.016	0.063	0.078	0.019	0.03	0.107	0.032	0.065	0.1	0.069	0.193	0.004	-0.008	0.036	-0.005	0.008	-0.002	0	0	0	0	0	0.005	0.003	-0.006	0	0	0	0	0	0	-0.001	0.004	0	-0.001	0	0	0	0	0.003	0	0
ILE A:542	0.018	0.026	0.009	-0.004	-0.002	0.001	0.007	0.038	0.117	0.144	0.035	0.045	0.224	0.054	0.18	0.212	0.182	0.626	0.02	-0.014	0.088	-0.008	0.024	-0.004	0.001	0	0	0	0	0.004	0.008	-0.014	0	0	0	0	-0.001	0.002	-0.002	0.002	0.001	-0.003	-0.001	0	0	-0.001	0.002	0	0
ALA A:543	-0.006	-0.009	-0.004	0.001	0	-0.001	-0.014	-0.013	-0.019	-0.003	-0.004	0.02	0.002	-0.002	0.004	-0.036	-0.029	-0.163	-0.023	-0.003	-0.021	0	-0.008	0.001	-0.001	0	0	0	0	0.005	-0.004	0.006	0	0	0	0	0	-0.001	0.001	0.004	-0.001	0.001	0	0	0	0	0.003	0	0
ARG A:544	0.019	0.02	0.008	0	0.008	0.006	0.408	0.036	0.149	0.23	0.027	-0.461	0.338	0.084	0.877	0.219	0.193	1.442	-0.016	-0.024	0.105	-0.02	0.02	-0.007	-0.001	0.001	-0.002	0.004	-0.002	-0.309	0.007	-0.011	-0.002	0.002	0.001	0.001	0.002	0.004	0.002	-0.286	0.005	0.001	-0.001	0.004	0.003	0.002	-0.259	0.003	0.001
ILE A:545	0.043	0.054	0.018	-0.011	-0.005	0.004	0.034	0.087	0.155	0.164	0.049	0.037	0.259	0.074	0.207	0.314	0.297	1.397	0.098	-0.003	0.158	-0.002	0.048	-0.005	0.005	0.002	-0.001	0.001	0.001	0.004	0.017	-0.022	0	0	0.002	0	-0.001	0.004	-0.002	0.002	0.002	-0.004	-0.001	-0.001	0	-0.002	0.002	0	0
SER A:546	-0.013	-0.018	-0.009	0.005	0.002	-0.004	-0.029	-0.022	0.027	0.031	0.013	0.032	0.069	0.012	0.018	0.099	0.105	0.316	-0.035	-0.026	-0.005	-0.015	-0.016	-0.003	-0.004	-0.003	0.001	-0.001	-0.001	0.005	-0.01	0.009	0	0	-0.002	0	0.001	-0.003	0.001	0.004	-0.002	0.002	0.001	0	0	0.001	0.002	0	0
ALA A:547	0.001	0	-0.003	0.001	0	-0.001	-0.015	-0.003	0.046	0.081	0.025	0.039	0.109	0.022	0.065	0.103	0.085	0.091	0.023	-0.024	0.039	-0.013	-0.001	-0.002	-0.001	-0.001	0	0	0	0.006	-0.002	0.002	0	0	0	0	0	-0.001	0	0.005	-0.001	0	0	0	0	0	0.003	0	0
ASP A:548	0.059	0.078	0.019	-0.021	-0.024	-0.006	-0.487	0.101	0.035	-0.168	0.02	0.74	-0.19	-0.126	-1.198	0.397	0.27	0.162	0.299	0.047	0.172	0.034	0.067	0	0.009	-0.001	0.002	-0.007	0.004	0.391	0.017	-0.026	0.001	-0.004	-0.001	-0.001	-0.005	-0.002	-0.007	0.339	-0.004	-0.007	-0.002	-0.006	-0.004	-0.004	0.294	-0.004	-0.002
ILE A:549	0.079	0.078	0.02	-0.013	-0.005	0.002	0.053	0.192	0.415	0.448	0.036	0.062	0.808	0.198	0.669	0.917	1.028	7.577	0.099	-0.047	0.357	-0.04	0.066	-0.018	-0.003	-0.006	0	0	-0.001	0.006	0.009	-0.025	-0.001	-0.001	-0.004	-0.001	0	0	-0.002	0.005	-0.001	-0.003	0	0	0	0	0.003	0	0
ALA A:550	-0.043	-0.051	-0.024	0.012	0.004	-0.008	-0.068	-0.091	0.05	0.153	0.057	0.082	0.227	-0.072	0.049	0.179	0.232	-3.046	-0.189	-0.103	-0.037	-0.038	-0.05	-0.001	-0.008	-0.003	0.002	-0.001	-0.001	0.008	-0.017	0.02	0	-0.001	-0.002	0	0.001	-0.004	0.002	0.007	-0.002	0.003	0.001	0	0	0.001	0.004	0	0
ALA A:551	-0.004	-0.006	-0.007	0.002	-0.001	-0.002	-0.019	-0.013	0.111	0.252	0.071	0.062	0.343	0.06	0.144	0.238	0.21	-0.767	-0.172	-0.086	0.072	-0.035	-0.009	-0.003	-0.001	-0.001	0	-0.001	0	0.007	-0.003	0.003	0	0	0	0	0	-0.001	0	0.005	0	0	0	0	0	0	0.003	0	0
GLY A:552	-0.008	-0.006	-0.004	0.001	-0.001	-0.001	-0.007	-0.01	0.132	0.335	0.08	0.053	0.369	0.229	0.297	-0.026	-0.097	-0.891	-0.117	-0.044	0.01	-0.019	-0.008	-0.001	0	0	0	0	0	0.004	-0.001	0.002	0	0	0	0	0	0	0	0.002	0	0	0	0	0	0	0.001	0	0
GLY A:553	0.002	0.005	0	-0.001	-0.001	-0.002	-0.014	0.003	-0.014	-0.073	-0.024	0.038	-0.038	-0.068	-0.09	0.061	0.028	0.02	-0.021	-0.004	0.009	-0.001	0.003	-0.001	0	-0.001	0	-0.001	0	0.007	0.001	-0.002	0	0	0	0	0	0	0	0.004	0	0	0	0	0	0	0.002	0	0
VAL A:554	0.105	0.111	0.027	-0.019	-0.009	0.01	0.079	0.17	0.35	0.482	0.146	0.062	0.645	0.284	0.741	0.523	0.375	1.277	0.198	-0.019	0.364	-0.019	0.093	-0.013	0.005	0.005	-0.003	0.002	0.002	0.001	0.028	-0.041	0	0	0.001	0	-0.001	0.004	-0.003	-0.002	0.002	-0.005	-0.001	0	0	-0.001	-0.001	0	0
ILE A:555	0.107	0.118	0.035	-0.022	-0.01	0.019	0.122	0.225	0.394	0.526	0.093	0.043	0.723	0.355	0.785	0.551	0.431	1.886	0.157	-0.018	0.324	-0.017	0.091	-0.011	0.011	0.009	-0.003	0.002	0.002	-0.001	0.032	-0.04	0	0.001	0.003	0.001	-0.002	0.006	-0.003	-0.004	0.004	-0.005	-0.002	-0.001	0	-0.002	-0.002	0	0
VAL A:556	0.093	0.082	0.018	-0.014	-0.007	0.01	0.083	0.184	0.281	0.388	-0.021	0.025	0.616	0.363	0.752	0.473	0.339	1.181	0.156	-0.034	0.289	-0.031	0.058	-0.013	-0.002	0	-0.001	0.001	0	0	0.012	-0.024	-0.001	0	-0.003	-0.001	0	0	-0.001	0	-0.001	-0.002	0	0	0	0	0	0	0
GLN A:557	-0.022	-0.021	-0.013	0.007	0.004	-0.007	-0.022	-0.032	0.174	0.322	0.131	0.02	0.231	0.097	0.338	-0.169	-0.19	-0.623	-0.128	-0.03	-0.024	-0.027	-0.024	-0.003	-0.005	-0.004	0.001	-0.001	-0.001	-0.005	-0.008	0.006	0	0	-0.001	0	0.001	-0.001	0.001	-0.003	-0.001	0.002	0	0	0	0.001	-0.002	0	0
ALA A:558	-0.024	-0.021	-0.007	0.004	0.002	-0.003	-0.022	-0.031	0.096	0.205	-0.009	0.005	0.085	-0.018	0.116	-0.192	-0.117	-0.209	-0.079	0.001	-0.064	0	-0.017	0.002	-0.001	-0.001	0	-0.001	0	0.001	-0.005	0.008	0	0	0	0	0	-0.001	0.001	0	0	0.001	0	0	0	0	-0.001	0	0
VAL A:559	0.036	0.038	0.011	-0.007	-0.004	0.008	0.042	0.078	0.066	0.097	0.02	0.018	0.192	0.129	0.241	0.146	0.086	0.289	0.037	-0.008	0.09	-0.008	0.024	-0.004	0.002	0.002	-0.001	0.001	0	0.001	0.009	-0.013	0	0	0	0	0	0.001	-0.001	0	0.001	-0.001	0	0	0	0	0	0	0
GLN A:560	0.059	0.058	0.009	-0.009	-0.003	0.008	0.085	0.177	0.371	0.457	0.032	0.013	0.44	0.222	0.587	0.156	-0.005	-0.012	0.014	-0.018	0.135	-0.025	0.029	-0.009	-0.001	0	-0.001	0.001	0	-0.004	0.008	-0.017	0	0	-0.001	0	0	0	0	-0.001	0	-0.001	0	0	0	0	0	0	0
ASP A:561	-0.031	-0.007	-0.011	-0.002	-0.018	-0.028	-0.672	-0.04	0.021	0.01	-0.101	0.829	-0.094	-0.117	-1.01	-0.131	-0.049	-0.884	-0.034	-0.001	-0.061	0.025	-0.016	0.007	0.001	-0.01	0.004	-0.015	0	0.427	-0.008	0.003	-0.001	-0.006	-0.004	-0.001	-0.005	-0.008	-0.005	0.337	-0.006	-0.003	-0.003	-0.007	-0.004	-0.003	0.281	-0.004	-0.002
ILE A:562	0.057	0.071	0.022	-0.012	-0.006	0.014	0.13	0.266	0.735	0.942	0.18	0.088	0.723	0.262	0.648	0.125	-0.014	0.174	-0.008	-0.013	0.112	-0.017	0.032	-0.007	0	0	-0.001	0.001	0	0.003	0.014	-0.026	0	0	-0.001	0	0	0.001	-0.001	0.001	0.001	-0.002	0	0	0	0	0.001	0	0
LEU A:563	-0.065	-0.037	-0.033	0.004	-0.017	-0.072	-0.993	-0.17	-0.655	-1.03	-0.455	1.176	-0.327	-0.111	-1.447	-0.028	-0.028	-1.093	-0.064	-0.014	-0.083	0.027	-0.039	0.011	-0.007	-0.017	0.008	-0.02	-0.001	0.486	-0.019	0.015	-0.002	-0.007	-0.005	0	-0.005	-0.011	-0.004	0.379	-0.009	-0.002	-0.003	-0.009	-0.005	-0.003	0.312	-0.005	-0.002
ASN B:25	NA	NA	NA	NA	NA	NA	NA	NA	NA	NA	NA	NA	NA	NA	NA	NA	NA	NA	NA	NA	NA	NA	NA	NA	NA	NA	NA	NA	NA	NA	NA	NA	NA	NA	NA	NA	NA	NA	NA	NA	NA	NA	NA	NA	NA	NA	NA	NA	NA
VAL B:26	0	0	0	0	0	0	0	0	0	0	0	0.001	0	0	-0.001	0	0	-0.001	0	0	0	0	0	0	0	0	0	0	0	0	0	0	0	0	0	0	0	0	0	0	0	0	0	0	0	0	0	0	0
ILE B:27	0	0	0	0	0	0	-0.001	0	0	0	0	0.001	0	0	0	0	0	-0.001	0	0	0	0	0	0	0	0	0	0	0	0.001	0	0	0	0	0	0	0	0	0	0.001	0	0	0	0	0	0	0.001	0	0
ILE B:28	0	0	0	0	0	0	0.002	0	0	0	0	-0.001	0.001	0	0.002	-0.001	0	0.002	0	0	0	0	0	0	0	0	0	0	0	-0.001	0	0	0	0	0	0	0	0	0	-0.001	0	0	0	0	0	0	-0.001	0	0
GLY B:29	0	0	0	0	0	0	0.001	0	0	0	0	-0.001	0	0	0.001	0	0	0.001	0	0	0	0	0	0	0	0	0	0	0	-0.001	0	0	0	0	0	0	0	0	0	-0.001	0	0	0	0	0	0	-0.001	0	0
ASN B:30	0	0	0	0	0	0	-0.002	0	0	0	0	0.003	0	0	-0.003	0	0	-0.004	0	0	0	0	0	0	0	0	0	0	0	0.001	0	0	0	0	0	0	0	0	0	0.001	0	0	0	0	0	0	0.001	0	0
GLN B:31	0	0	0	0	0	0	0.002	0	0	0	0	-0.002	0	0	0.002	0	0	0.003	0	0	0	0	0	0	0	0	0	0	0	-0.002	0	0	0	0	0	0	0	0	0	-0.002	0	0	0	0	0	0	-0.002	0	0
LYS B:32	0	-0.001	0.002	0.001	0.001	0.002	0.253	0	-0.001	-0.001	-0.005	-0.264	0	-0.001	0.263	-0.001	0	0.33	-0.004	0.002	-0.003	0	0	-0.001	0.001	0	-0.001	0	-0.002	-0.211	-0.001	-0.001	-0.001	0	-0.001	-0.001	0	0	-0.001	-0.218	0.002	0	-0.002	0.001	0.001	0	-0.221	0.002	0
LEU B:33	0	0	0	0	0	0	0	0	0	0	0	-0.001	0	0	0.001	-0.001	0	0.001	0	0	0	0	0	0	0	0	0	0	0	0	0	0	0	0	0	0	0	0	0	-0.001	0	0	0	0	0	0	-0.001	0	0
THR B:34	0	0	0	0	0	0	-0.001	0	0.002	0.003	0	0.004	0.007	-0.002	0.006	-0.004	-0.003	-0.006	0	0	0	0	0	0	0	0	0	0	0	0.001	0	0	0	0	0	0	0	0	0	0	0	0	0	0	0	0	0	0	0
ILE B:35	0	0	0	0	0	0	-0.001	0	0.004	0.007	0	0.006	0.013	-0.004	0.013	-0.003	-0.006	-0.009	0	0	0	0	0	0	0	0	0	0	0	0.001	0	-0.001	0	0	0	0	0	0	0	0.001	0	-0.001	0	0	0	-0.001	0	0	0
ASN B:36	0	0	0	0	0	0	0.001	0	0	0.001	0	0.001	0.002	-0.001	0.002	-0.002	-0.001	-0.002	0	0	0	0	0	0	0	0	0	0	0	-0.001	0	0	0	0	0	0	0	0	0	-0.001	0	0	0	0	0	0	-0.002	0	0
ASP B:37	0.001	0.001	-0.002	-0.001	-0.001	-0.002	-0.274	-0.001	0.002	0.001	0.007	0.293	0	0.003	-0.294	0.001	0.002	-0.375	0.005	-0.002	0.004	-0.001	0	0.001	-0.002	0	0.002	0.001	0.002	0.231	0.001	0.002	0.001	0	0.001	0	0	0	0.001	0.244	-0.002	0	0.003	-0.001	-0.001	0	0.249	-0.002	0
VAL B:38	0	0	0	0	0	0	0	0	0.005	0.009	0	0.007	0.019	-0.004	0.02	-0.004	-0.007	-0.009	-0.001	0	0.001	0	0	0	0	0	0	0	0	0.001	0	-0.001	0	0	0	0	0	0	0	0	0	-0.001	0	0	0	0	0	0	0
ALA B:39	0	0	0	0	0	0	-0.001	0	-0.001	-0.002	0	0.002	-0.003	0.001	-0.006	-0.001	0.001	-0.004	0	0	0	0	0	0	0	0	0	0	0	0.001	0	0	0	0	0	0	0	0	0	0.001	0	0	0	0	0	0	0.001	0	0
ARG B:40	-0.001	0	0.002	0.001	0.001	0.002	0.273	0.001	0.001	0.003	-0.008	-0.29	0.01	-0.006	0.309	-0.003	-0.006	0.369	-0.006	0.002	-0.004	0.001	0	-0.001	0.002	0	-0.002	-0.001	-0.002	-0.233	0	-0.003	-0.001	0	-0.001	0	0	0	-0.001	-0.249	0.002	0	-0.004	0.001	0.001	0	-0.255	0.002	0
VAL B:41	0	0	0	0	0	0	-0.001	0	0.003	0.006	0	0.005	0.014	-0.003	0.016	-0.005	-0.006	-0.008	-0.001	0	0	0	0	0	0	0	0	0	0	0.001	0	0	0	0	0	0	0	0	0	0.001	0	0	0	0	0	0	0.001	0	0
ALA B:42	0	0	0	0	0	0	0	0	-0.003	-0.004	0	-0.001	-0.006	0.001	-0.008	-0.004	0.001	0	0.001	0	0	0	0	0	0	0	0	0	0	0.001	0	0.001	0	0	0	0	0	0	0	0.001	0	0	0	0	0	0	0	0	0
ARG B:43	-0.001	-0.001	0.002	0.001	0.002	0.003	0.345	0.001	-0.007	-0.008	-0.012	-0.378	-0.011	-0.003	0.361	-0.002	0.001	0.517	-0.007	0.004	-0.008	0.001	-0.001	-0.001	0.003	0	-0.002	-0.001	-0.003	-0.282	-0.001	-0.002	-0.002	0	-0.001	-0.001	0	0	-0.001	-0.3	0.003	0.001	-0.004	0.002	0.002	0.001	-0.302	0.003	0.001
ASN B:44	0	0	0	0	0	0	-0.001	0	0	0	0	0.001	-0.001	0	-0.003	0.001	0.001	-0.002	0	0	0	0	0	0	0	0	0	0	0	0.001	0	0	0	0	0	0	0	0	0	0	0	0	0	0	0	0	0	0	0
GLY B:45	0	0	0	0	0	0	0.002	0	0	0	0	-0.002	0	0	0.002	0	0	0.004	0	0	0	0	0	0	0	0	0	0	0	-0.001	0	0	0	0	0	0	0	0	0	-0.001	0	0	0	0	0	0	-0.001	0	0
THR B:46	0	0	0	0	0	0	-0.003	0	0	0	0	0.005	0.001	0	-0.004	-0.001	0	-0.008	0	0	0	0	0	0	0	0	0	0	0	0.002	0	0	0	0	0	0	0	0	0	0.002	0	0	0	0	0	0	0.002	0	0
LEU B:47	0	0	0	0	0	0	0	0	0	0	0	0	0	0	0.001	0	0	0.001	0	0	0	0	0	0	0	0	0	0	0	0	0	0	0	0	0	0	0	0	0	0	0	0	0	0	0	0	0.001	0	0
VAL B:48	0	0	0	0	0	0	0	0	0	0	0	0.001	0	0	0	0	0	-0.001	0	0	0	0	0	0	0	0	0	0	0	0	0	0	0	0	0	0	0	0	0	0	0	0	0	0	0	0	0	0	0
SER B:49	0	0	0	0	0	0	-0.001	0	0	0	0	0.001	0	0	-0.001	0	0	-0.001	0	0	0	0	0	0	0	0	0	0	0	0	0	0	0	0	0	0	0	0	0	0	0	0	0	0	0	0	0	0	0
LEU B:50	0	0	0	0	0	0	0.001	0	0	0	0	-0.001	0	0	0.002	0	0	0.002	0	0	0	0	0	0	0	0	0	0	0	-0.001	0	0	0	0	0	0	0	0	0	0	0	0	0	0	0	0	0	0	0
THR B:51	0	0	0	0	0	0	0	0	0	0	0	0.001	0	0	-0.001	0	0	-0.001	0	0	0	0	0	0	0	0	0	0	0	0	0	0	0	0	0	0	0	0	0	0	0	0	0	0	0	0	0	0	0
ASN B:52	0	0	0	0	0	0	-0.001	0	0	0	0	0.001	0	0	-0.001	0	0	-0.002	0	0	0	0	0	0	0	0	0	0	0	0.001	0	0	0	0	0	0	0	0	0	0.001	0	0	0	0	0	0	0.001	0	0
ASN B:53	0	0	0	0	0	0	0	0	0	0	0	0	0	0	0	0	0	-0.001	0	0	0	0	0	0	0	0	0	0	0	0	0	0	0	0	0	0	0	0	0	-0.001	0	0	0	0	0	0	-0.001	0	0
THR B:54	0	0	0	0	0	0	-0.002	0	0	0	0	0.002	0	0	-0.002	0	0	-0.003	0	0	0	0	0	0	0	0	0	0	0	0.001	0	0	0	0	0	0	0	0	0	0.001	0	0	0	0	0	0	0.001	0	0
ASP B:55	0	0.001	-0.001	-0.001	-0.001	-0.002	-0.215	0	0.001	0.001	0.004	0.23	0.001	0.001	-0.231	0.001	0.001	-0.28	0.004	-0.001	0.002	0	0	0.001	-0.001	0	0.001	0	0.001	0.184	0	0.001	0.001	0	0	0	0	0	0	0.188	-0.001	0	0.002	-0.001	-0.001	0	0.188	-0.001	0
ILE B:56	0	0	0	0	0	0	-0.001	0	0	0	0	0.001	0.001	0	0	-0.001	0	-0.001	0	0	0	0	0	0	0	0	0	0	0	0	0	0	0	0	0	0	0	0	0	0	0	0	0	0	0	0	0	0	0
LEU B:57	0	0	0	0	0	0	-0.001	0	-0.001	-0.001	0	0.001	-0.002	0.001	-0.005	0.002	0.001	-0.001	0	0	0	0	0	0	0	0	0	0	0	0.001	0	0	0	0	0	0	0	0	0	0	0	0	0	0	0	0	0	0	0
GLN B:58	0	0	0	0	0	0	0.001	0	0	0	0	-0.001	0	0	0.001	0	0	0.001	0	0	0	0	0	0	0	0	0	0	0	-0.001	0	0	0	0	0	0	0	0	0	-0.001	0	0	0	0	0	0	-0.001	0	0
GLY B:59	0	0	0	0	0	0	0	0	0	0	0	0	0	0	0	0	0	0	0	0	0	0	0	0	0	0	0	0	0	0	0	0	0	0	0	0	0	0	0	0	0	0	0	0	0	0	-0.001	0	0
ILE B:60	0	0	0	0	0	0	-0.001	0	0	0	0	0.001	0	0	0	-0.001	0	-0.001	0	0	0	0	0	0	0	0	0	0	0	0	0	0	0	0	0	0	0	0	0	0	0	0	0	0	0	0	0	0	0
GLN B:61	0	0	0	0	0	0	-0.002	0	0	0	0	0.002	0	0	-0.002	0	0	-0.003	0	0	0	0	0	0	0	0	0	0	0	0.001	0	0	0	0	0	0	0	0	0	0.001	0	0	0	0	0	0	0.001	0	0
ALA B:62	0	0	0	0	0	0	0	0	0	0	0	0	0	0	0	0	0	0	0	0	0	0	0	0	0	0	0	0	0	0	0	0	0	0	0	0	0	0	0	0	0	0	0	0	0	0	-0.001	0	0
SER B:63	0	0	0	0	0	0	-0.001	0	0	0	0	0.002	0	0	-0.001	-0.001	0	-0.002	0	0	0	0	0	0	0	0	0	0	0	0.001	0	0	0	0	0	0	0	0	0	0	0	0	0	0	0	0	0	0	0
CYS B:64	0	0	0	0	0	0	-0.001	0	0	-0.001	0	0.001	-0.001	0	-0.003	0.001	0	-0.002	0	0	0	0	0	0	0	0	0	0	0	0.001	0	0	0	0	0	0	0	0	0	0	0	0	0	0	0	0	0	0	0
ASP B:65	0	0.001	-0.001	-0.001	-0.002	-0.002	-0.223	-0.001	0.001	0.001	0.005	0.243	0	0.001	-0.247	0.001	0	-0.298	0.004	-0.001	0.002	0	0	0.001	0	0	0.001	-0.001	0.001	0.188	0	0	0.001	0	0	0	0	-0.001	0	0.187	-0.001	-0.001	0.001	-0.001	-0.001	0	0.182	-0.001	0
TYR B:66	0	0	0	0	0	0	0	0	0	0	0	0	0	0	0.001	-0.001	0	0	0	0	0	0	0	0	0	0	0	0	0	0	0	0	0	0	0	0	0	0	0	0	0	0	0	0	0	0	0	0	0
ILE B:67	0	0	0	0	0	0	0	0	0	0	0	0	0	0	0	0	0	0.001	0	0	0	0	0	0	0	0	0	0	0	0	0	0	0	0	0	0	0	0	0	-0.001	0	0	0	0	0	0	-0.001	0	0
ASN B:68	0	0	0	0	0	0	-0.003	0	0	0	0	0.003	0	0	-0.004	0	0	-0.005	0	0	0	0	0	0	0	0	0	0	0	0.002	0	0	0	0	0	0	0	0	0	0.001	0	0	0	0	0	0	0.001	0	0
ASN B:69	0	0	0	0	0	0	0	0	0	0	0	0.001	0	0	-0.002	0	0	-0.001	0	0	0	0	0	0	0	0	0	0	0	0	0	0	0	0	0	0	0	0	0	0	0	0	0	0	0	0	0	0	0
ALA B:70	0	0	0	0	0	0	0.001	0	0	0	0	-0.001	0	0	0.001	0	0	0.002	0	0	0	0	0	0	0	0	0	0	0	-0.001	0	0	0	0	0	0	0	0	0	-0.001	0	0	0	0	0	0	-0.001	0	0
VAL B:71	0	0	0	0	0	0	0	0	0	0	0	-0.001	0	0	0	0.001	0	0.001	0	0	0	0	0	0	0	0	0	0	0	0	0	0	0	0	0	0	0	0	0	0	0	0	0	0	0	0	-0.001	0	0
GLU B:72	0	0.001	-0.001	-0.001	-0.002	-0.002	-0.227	-0.001	0.001	0.001	0.005	0.249	0	0.001	-0.255	0.002	0	-0.304	0.004	-0.001	0.002	0.001	0	0.001	0	-0.001	0.001	-0.001	0.001	0.189	0	0	0	-0.001	0	0	-0.001	-0.001	0	0.184	-0.002	-0.001	0.001	-0.001	-0.001	-0.001	0.177	-0.001	0
SER B:73	0	0	0	0	0	0	0.001	0	0	0	0	-0.001	0	0	0.001	0	0	0.002	0	0	0	0	0	0	0	0	0	0	0	-0.001	0	0	0	0	0	0	0	0	0	-0.001	0	0	0	0	0	0	-0.001	0	0
GLY B:74	0	0	0	0	0	0	0	0	0	0	0	0	0	0	0	0	0	0.001	0	0	0	0	0	0	0	0	0	0	0	0	0	0	0	0	0	0	0	0	0	0	0	0	0	0	0	0	0	0	0
GLU B:75	0	0.001	-0.001	-0.001	-0.002	-0.002	-0.234	0	0.001	0.001	0.005	0.251	0	0.001	-0.254	0	0	-0.308	0.004	-0.001	0.002	0.001	0	0.001	-0.001	-0.001	0.001	-0.001	0.001	0.192	0	0	0	0	0	0	0	-0.001	0	0.187	-0.002	-0.001	0.001	-0.001	-0.001	0	0.181	-0.001	0
PRO B:76	0	0	0	0	0	0	0.001	0	0	0	0	-0.001	0	0	0.001	0	0	0.002	0	0	0	0	0	0	0	0	0	0	0	-0.001	0	0	0	0	0	0	0	0	0	0	0	0	0	0	0	0	0	0	0
ILE B:77	0	0	0	0	0	0	0	0	0.001	0.002	0	0.001	0.003	-0.001	0.004	-0.003	-0.001	-0.001	0	0	0	0	0	0	0	0	0	0	0	0	0	0	0	0	0	0	0	0	0	0	0	0	0	0	0	0	0	0	0
TYR B:78	0	0	0	0	0	0	0	0	0	0	0	0	0	0	0	0	0	0	0	0	0	0	0	0	0	0	0	0	0	0	0	0	0	0	0	0	0	0	0	0	0	0	0	0	0	0	0	0	0
GLY B:79	0	0	0	0	0	0	0	0	0	0.001	0	0.001	0.001	0	0.001	-0.001	0	-0.002	0	0	0	0	0	0	0	0	0	0	0	0	0	0	0	0	0	0	0	0	0	0.001	0	0	0	0	0	0	0.001	0	0
VAL B:80	0	0	0	0	0	0	-0.001	0	-0.001	-0.002	0	0	-0.003	0.001	-0.006	0.002	0.002	-0.001	0	0	0	0	0	0	0	0	0	0	0	0	0	0	0	0	0	0	0	0	0	0	0	0	0	0	0	0	0	0	0
THR B:81	0	0	0	0	0	0	0.002	0	0	0	0	-0.002	0	0	0.001	0	0	0.004	0	0	0	0	0	0	0	0	0	0	0	-0.001	0	0	0	0	0	0	0	0	0	-0.001	0	0	0	0	0	0	-0.001	0	0
SER B:82	0	0	0	0	0	0	0.002	0	0.002	0.005	0	0	0.006	-0.002	0.01	-0.005	-0.003	0	0	0	0	0	0	0	0	0	0	0	0	-0.001	0	0	0	0	0	0	0	0	0	-0.001	0	0	0	0	0	0	0	0	0
GLY B:83	0	0	0	0	0	0	0.003	0	0	0	0	-0.004	0	0	0.004	-0.001	0	0.006	0	0	0	0	0	0	0	0	0	0	0	-0.002	0	0	0	0	0	0	0	0	0	-0.001	0	0	0	0	0	0	-0.001	0	0
PHE B:84	0	0	0	0	0	0	-0.002	0	-0.003	-0.007	0.001	-0.001	-0.01	0.003	-0.017	0.009	0.004	0	0.001	0	0	0	0	0	0	0	0	0	0	0.001	0	0	0	0	0	0	0	0	0	0	0	0	0	0	0	0	0	0	0
GLY B:85	0	0	0	0	0	0	0.004	0	0.001	0.002	-0.001	-0.004	0.003	-0.001	0.008	-0.004	-0.001	0.007	0	0	0	0	0	0	0	0	0	0	0	-0.002	0	0	0	0	0	0	0	0	0	-0.002	0	0	0	0	0	0	-0.002	0	0
GLY B:86	0	0	0	0	0	0	0.003	0	-0.002	-0.004	0	-0.005	-0.004	0.002	-0.002	0.003	0.002	0.008	0	0	0	0	0	0	0	0	0	0	0	-0.002	0	0	0	0	0	0	0	0	0	-0.002	0	0	0	0	0	0	-0.002	0	0
MET B:87	0	0	0	0	0	0	0	0	-0.002	-0.003	0	-0.001	-0.004	0.001	-0.006	0.003	0.002	0.001	0	0	0	0	0	0	0	0	0	0	0	0	0	0	0	0	0	0	0	0	0	0	0	0	0	0	0	0	0	0	0
ALA B:88	0	0	0	0	0	0	0.003	0	-0.001	-0.001	0	-0.003	-0.001	0	0.001	0	0.001	0.004	0	0	0	0	0	0	0	0	0	0	0	-0.001	0	0	0	0	0	0	0	0	0	-0.001	0	0	0	0	0	0	-0.001	0	0
ASN B:89	0	0	0	0	0	0	0	0	0	-0.001	0	0	-0.001	0	-0.002	0.001	0	-0.002	0	0	0	0	0	0	0	0	0	0	0	0	0	0	0	0	0	0	0	0	0	0	0	0	0	0	0	0	0.001	0	0
VAL B:90	0	0	0	0	0	0	0	0	0	0	0	0	0	0	0	0	0	-0.001	0	0	0	0	0	0	0	0	0	0	0	0	0	0	0	0	0	0	0	0	0	0	0	0	0	0	0	0	0.001	0	0
ALA B:91	0	0	0	0	0	0	-0.002	0	0	0	0	0.003	0	0	-0.004	0	0	-0.005	0	0	0	0	0	0	0	0	0	0	0	0.002	0	0	0	0	0	0	0	0	0	0.001	0	0	0	0	0	0	0.001	0	0
ILE B:92	0	0	0	0	0	0	0.001	0	0	0	0	-0.002	0	0	0.002	0	0	0.002	0	0	0	0	0	0	0	0	0	0	0	-0.001	0	0	0	0	0	0	0	0	0	-0.001	0	0	0	0	0	0	0	0	0
SER B:93	0	0	0	0	0	0	-0.003	0	0	0	0	0.004	0	0	-0.004	0	0	-0.007	0	0	0	0	0	0	0	0	0	0	0	0.002	0	0	0	0	0	0	0	0	0	0.002	0	0	0	0	0	0	0.002	0	0
ARG B:94	0	-0.001	0.001	0.001	0.002	0.002	0.228	0.001	-0.001	-0.001	-0.005	-0.25	0	-0.001	0.256	-0.001	0	0.304	-0.004	0.001	-0.002	-0.001	0	-0.001	0	0.001	-0.001	0.001	-0.001	-0.189	0	0	0	0.001	0	0	0.001	0.001	0	-0.183	0.002	0.001	-0.001	0.001	0.001	0.001	-0.175	0.001	0
GLU B:95	0	0.001	-0.001	-0.001	-0.003	-0.002	-0.238	-0.001	0.001	0.001	0.005	0.266	0.001	0.001	-0.274	0.001	0	-0.327	0.005	-0.001	0.002	0.001	0	0.001	0	-0.001	0.001	-0.001	0.001	0.198	0	0	0.001	-0.001	0	0	-0.001	-0.001	-0.001	0.191	-0.002	-0.001	0.001	-0.002	-0.001	-0.001	0.182	-0.002	0
GLN B:96	0	0	0	0	0	0	-0.004	0	0	0.001	0	0.006	0.001	0	-0.005	-0.001	0	-0.009	0	0	0	0	0	0	0	0	0	0	0	0.003	0	0	0	0	0	0	0	0	0	0.003	0	0	0	0	0	0	0.002	0	0
ALA B:97	0	0	0	0	0	0	-0.003	0	0	0	0	0.003	0	0	-0.002	-0.001	0	-0.006	0	0	0	0	0	0	0	0	0	0	0	0.002	0	0	0	0	0	0	0	0	0	0.002	0	0	0	0	0	0	0.002	0	0
SER B:98	0	0	0	0	0	0	-0.002	0	0	0.001	0	0.002	0.001	0	0	-0.002	-0.001	-0.004	0	0	0	0	0	0	0	0	0	0	0	0.001	0	0	0	0	0	0	0	0	0	0.001	0	0	0	0	0	0	0.001	0	0
GLU B:99	0	0.002	-0.001	-0.001	-0.004	-0.003	-0.273	-0.001	0.007	0.012	0.007	0.316	0.015	-0.001	-0.301	-0.005	-0.006	-0.405	0.007	-0.002	0.003	0.001	0.001	0.001	0	-0.001	0.001	-0.002	0.001	0.223	0	-0.001	0.001	-0.001	0	0	-0.001	-0.001	-0.001	0.213	-0.002	-0.001	0.001	-0.002	-0.001	-0.001	0.201	-0.002	-0.001
LEU B:100	0	0	0	0	0	0	-0.003	0	0	0.002	0	0.005	0.003	-0.001	-0.001	-0.004	-0.002	-0.009	0	0	0	0	0	0	0	0	0	0	0	0.002	0	0	0	0	0	0	0	0	0	0.002	0	0	0	0	0	0	0.002	0	0
GLN B:101	0	0	0	0	0	0	-0.007	0	0.004	0.008	0	0.012	0.013	-0.003	0.012	-0.007	-0.005	-0.019	-0.001	0	0.001	0	0	0	0	0	0	0	0	0.004	0	0	0	0	0	0	0	0	0	0.004	0	0	0	0	0	0	0.004	0	0
THR B:102	0	0	0	0	0	0	-0.002	0	-0.001	0	0	0.003	0	-0.001	-0.001	-0.006	-0.001	-0.007	0	0	0	0	0	0	0	0	0	0	0	0.002	0	0	0	0	0	0	0	0	0	0.002	0	0	0	0	0	0	0.001	0	0
ASN B:103	0.002	0.005	0.002	-0.001	0	0	-0.001	0.004	0.036	0.049	0.002	0.023	0.069	0.002	0.073	0.018	-0.004	-0.017	-0.009	-0.002	0.01	-0.003	0.004	-0.001	0	0	0	0	0	0.002	0.003	-0.007	0	0	0	0	0	0.001	-0.001	0.001	0.001	-0.002	0	0	0	-0.001	0.001	0	0
LEU B:104	0.002	0.005	0.002	-0.001	0	0	-0.003	0.004	0.032	0.042	0.003	0.02	0.06	0.005	0.058	0.027	0.003	-0.01	-0.007	-0.003	0.011	-0.002	0.004	-0.001	0	0	0	0	0	0.003	0.003	-0.006	0	0	0	0	0	0.001	-0.001	0.002	0.001	-0.002	-0.001	0	0	-0.001	0.001	0	0
VAL B:105	-0.001	-0.001	-0.001	0	0	0	-0.005	-0.001	0.008	0.021	-0.001	0.014	0.032	-0.006	0.043	-0.016	-0.014	-0.026	-0.004	0	-0.001	0	-0.001	0	0	0	0	0	0	0.002	-0.001	0.001	0	0	0	0	0	0	0	0.002	0	0	0	0	0	0	0.002	0	0
TRP B:106	0	0	0	0	0	0	-0.007	0	-0.001	0.003	0	0.01	0.003	-0.002	-0.002	-0.011	-0.004	-0.02	0.001	0	-0.001	0	0	0	0	0	0	0	0	0.004	0	0.001	0	0	0	0	0	0	0	0.004	0	0	0	0	0	0	0.003	0	0
PHE B:107	-0.001	-0.002	-0.001	0	0	0	-0.005	-0.001	-0.013	-0.017	0	0	-0.022	0.001	-0.034	-0.002	0.004	-0.007	0.003	0	-0.003	0.001	-0.001	0	0	0	0	0	0	0.003	-0.001	0.002	0	0	0	0	0	0	0	0.002	0	0.001	0	0	0	0	0.002	0	0
LEU B:108	0	0	0	0	0	0	-0.004	-0.001	0.013	0.026	-0.002	0.014	0.038	-0.004	0.041	-0.006	-0.01	-0.021	-0.005	-0.001	0	0	0	0	0	0	0	0	0	0.002	0	0	0	0	0	0	0	0	0	0.002	0	0	0	0	0	0	0.002	0	0
LYS B:109	0	-0.001	0.003	0.002	0.006	0.005	0.358	0.004	0.019	0.044	-0.018	-0.414	0.075	-0.008	0.546	-0.015	-0.015	0.62	-0.03	0.002	-0.002	-0.003	0	-0.002	0	0.001	-0.002	0.002	-0.002	-0.281	0.001	-0.002	-0.001	0.001	0.001	0	0.001	0.002	0.001	-0.269	0.004	0.001	-0.001	0.003	0.002	0.001	-0.25	0.003	0.001
THR B:110	-0.001	-0.002	-0.001	0	0	0	-0.006	-0.002	0.015	0.034	-0.003	0.017	0.048	-0.003	0.044	-0.01	-0.015	-0.028	-0.009	0	-0.004	0	-0.002	0	0	0	0	0	0	0.003	-0.001	0.002	0	0	0	0	0	-0.001	0	0.003	-0.001	0	0	0	0	0	0.002	0	0
GLY B:111	0	0.001	0	0	0	0	-0.001	0.001	0.022	0.044	0	0.019	0.072	0	0.065	0.009	-0.001	0.006	-0.01	-0.002	0.003	-0.001	0.001	0	0	0	0	0	0	0.001	0	-0.001	0	0	0	0	0	0	0	0	0	0	0	0	0	0	-0.001	0	0
ALA B:112	0.001	0.002	0.001	0	0	0	0.006	0.003	0.014	0.022	0.001	-0.004	0.04	0.008	0.041	0.029	0.026	0.107	-0.009	-0.002	0.006	-0.001	0.002	-0.001	0	0	0	0	0	-0.003	0.001	-0.001	0	0	0	0	0	0	0	-0.002	0	0	0	0	0	0	-0.001	0	0
GLY B:113	0	0	0	0	0	0	0.007	0	0.001	0.007	-0.002	-0.003	0.024	-0.005	0.029	-0.002	-0.003	0.02	-0.003	0	-0.001	0	0	0	0	0	0	0	0	-0.004	0	0	0	0	0	0	0	0	0	-0.003	0	0	0	0	0	0	-0.003	0	0
ASN B:114	0	0	0	0	0	0	0.004	-0.001	0	0.006	-0.001	0.004	0.024	-0.006	0.026	-0.002	-0.01	-0.035	-0.002	0	-0.001	0	0	0	0	0	0	0	0	-0.003	0	0	0	0	0	0	0	0	0	-0.005	0	0	0	0	0	0	-0.006	0	0
LYS B:115	-0.001	-0.002	0.003	0.002	0.006	0.005	0.385	0.003	0.007	0.028	-0.023	-0.449	0.074	-0.019	0.576	-0.024	-0.026	0.697	-0.031	0.004	-0.008	-0.001	-0.001	-0.002	0.001	0.001	-0.002	0.002	-0.003	-0.301	0.001	-0.001	-0.002	0.001	0	0	0.001	0.002	0.001	-0.295	0.004	0.002	-0.002	0.003	0.003	0.002	-0.276	0.003	0.001
LEU B:116	0	0.001	0.001	0	0	0	0	0	0.019	0.037	-0.001	0.022	0.079	-0.011	0.08	0.004	-0.015	-0.028	-0.007	-0.001	0.003	-0.001	0.001	-0.001	0	0	0	0	0	0.001	0.001	-0.002	0	0	0	0	0	0	0	0.001	0	-0.001	0	0	0	0	0	0	0
PRO B:117	-0.001	-0.003	-0.002	0.001	0	0	0.002	-0.003	-0.021	-0.028	-0.002	-0.016	-0.049	-0.003	-0.037	-0.036	-0.018	-0.006	0.006	0.002	-0.008	0.002	-0.004	0.001	0	0	0	0	0	-0.003	-0.002	0.004	0	0	0	0	0	-0.001	0.001	-0.003	-0.001	0.001	0	0	0	0.001	-0.003	0	0
LEU B:118	0	0	0	0	0	0	0.003	0	0.005	0.008	0	0.001	0.016	-0.002	0.022	0.003	-0.003	0.001	-0.002	0	0.001	0	0	0	0	0	0	0	0	-0.002	0	-0.001	0	0	0	0	0	0	0	-0.003	0	0	0	0	0	0	-0.003	0	0
ALA B:119	0	0.002	0.001	0	0	0	0.004	0.001	0.017	0.026	-0.001	0.009	0.051	-0.006	0.06	0.014	-0.007	-0.005	-0.006	-0.001	0.003	-0.001	0.002	-0.001	0	0	0	0	0	-0.003	0.001	-0.004	0	0	0	0	0	0.001	-0.001	-0.004	0.001	-0.002	-0.001	0	0	-0.001	-0.004	0	0
ASP B:120	0.001	0.002	-0.003	-0.002	-0.002	-0.004	-0.362	-0.001	0.009	0.014	0.014	0.406	0.021	0	-0.378	-0.006	-0.007	-0.585	0.009	-0.005	0.008	0	0	0.002	-0.002	0	0.002	0	0.003	0.286	0.001	0.002	0.001	0	0.001	0.001	0	-0.001	0.001	0.295	-0.004	-0.001	0.004	-0.003	-0.002	-0.001	0.29	-0.003	-0.001
VAL B:121	0.001	0.002	0.001	0	0	0	0.003	0.001	0.017	0.029	-0.001	0.011	0.055	-0.006	0.07	0.006	-0.012	-0.011	-0.006	-0.001	0.004	-0.001	0.002	-0.001	0	0	0	0	0	-0.002	0.002	-0.004	0	0	0	0	0	0.001	0	-0.003	0.001	-0.001	-0.001	0	0	-0.001	-0.003	0	0
ARG B:122	-0.002	-0.003	0.001	0.002	0.003	0.002	0.313	0	-0.011	-0.011	-0.013	-0.356	-0.011	-0.011	0.355	-0.028	-0.016	0.476	-0.008	0.004	-0.011	0.002	-0.003	-0.001	0.001	0	-0.002	0	-0.003	-0.262	-0.002	0.001	-0.002	0	-0.001	0	0	0	0	-0.272	0.002	0.001	-0.003	0.002	0.002	0.002	-0.27	0.003	0.001
ALA B:123	0	0	0	0	0	0	0.004	0	0.005	0.007	-0.001	-0.001	0.012	-0.002	0.018	-0.001	-0.004	0.005	-0.001	0	0	0	0	0	0	0	0	0	0	-0.003	0	-0.001	0	0	0	0	0	0	0	-0.003	0	0	0	0	0	0	-0.003	0	0
ALA B:124	0	-0.001	0	0	0	0	0.003	0	-0.003	-0.002	-0.001	-0.005	-0.003	-0.003	0.006	-0.012	-0.005	0.007	0.001	0	-0.001	0	-0.001	0	0	0	0	0	0	-0.002	-0.001	0.001	0	0	0	0	0	0	0	-0.002	0	0	0	0	0	0	-0.002	0	0
MET B:125	0	-0.001	0	0	0	0	0	0	-0.006	-0.008	0	-0.004	-0.013	0	-0.012	-0.009	0	0.004	0.002	0	-0.001	0	-0.001	0	0	0	0	0	0	0	-0.001	0.001	0	0	0	0	0	0	0	-0.001	0	0.001	0	0	0	0	-0.001	0	0
LEU B:126	0	0	0	0	0	0	0.003	0	0.006	0.01	-0.001	0.002	0.019	-0.004	0.026	-0.004	-0.007	0	-0.001	0	0.001	0	0	0	0	0	0	0	0	-0.002	0.001	-0.002	0	0	0	0	0	0	0	-0.003	0	-0.001	0	0	0	0	-0.003	0	0
LEU B:127	0	-0.001	-0.001	0	0	0	0.003	0	-0.007	-0.008	0	-0.008	-0.013	-0.001	-0.008	-0.011	0	0.011	0.002	0	-0.002	0	-0.001	0	0	0	0	0	0	-0.002	-0.001	0.002	0	0	0	0	0	-0.001	0	-0.002	-0.001	0.001	0	0	0	0.001	-0.002	0	0
ARG B:128	0	-0.001	0.003	0.001	0.002	0.003	0.301	0.001	0.008	0.014	-0.01	-0.323	0.027	-0.007	0.368	-0.004	-0.009	0.437	-0.01	0.002	-0.003	-0.001	0.001	-0.002	0.001	0.001	-0.002	0.001	-0.002	-0.24	0.001	-0.004	-0.001	0	0	0	0	0.002	0	-0.24	0.003	0	-0.002	0.002	0.002	0	-0.234	0.002	0
ALA B:129	0	0	0	0	0	0	0.002	0	-0.003	-0.005	0	-0.005	-0.008	0.001	-0.006	-0.002	0.002	0.008	0.001	0	-0.001	0	0	0	0	0	0	0	0	-0.002	0	0.001	0	0	0	0	0	0	0	-0.002	0	0	0	0	0	0	-0.002	0	0
ASN B:130	0	0	0	0	0	0	0.006	0	-0.002	-0.004	0	-0.008	-0.006	0.001	-0.001	0	0.002	0.013	0	0	0	0	0	0	0	0	0	0	0	-0.004	0	0	0	0	0	0	0	0	0	-0.004	0	0	0	0	0	0	-0.004	0	0
SER B:131	0	0	0	0	0	0	0.002	0	-0.001	-0.002	0	-0.004	-0.003	0.001	-0.001	0.001	0.001	0.006	0	0	0	0	0	0	0	0	0	0	0	-0.002	0	0	0	0	0	0	0	0	0	-0.002	0	0	0	0	0	0	-0.002	0	0
HIS B:132	0	0	0	0	0	0	0.004	0	-0.002	-0.003	0	-0.006	-0.006	0.002	-0.005	0.005	0.003	0.009	0	0	0	0	0	0	0	0	0	0	0	-0.002	0	0	0	0	0	0	0	0	0	-0.002	0	0	0	0	0	0	-0.002	0	0
MET B:133	0	0	0	0	0	0	0.002	0	0	-0.001	0	-0.002	-0.002	0.001	-0.001	0.002	0.001	0.003	0	0	0	0	0	0	0	0	0	0	0	-0.001	0	0	0	0	0	0	0	0	0	-0.002	0	0	0	0	0	0	-0.002	0	0
ARG B:134	0	-0.001	0.002	0.001	0.001	0.002	0.261	0	-0.001	-0.001	-0.006	-0.276	-0.001	-0.001	0.276	0	0	0.351	-0.004	0.002	-0.003	0	0	-0.001	0.001	0	-0.001	0	-0.001	-0.214	0	-0.001	-0.001	0	-0.001	-0.001	0	0	-0.001	-0.218	0.002	0	-0.002	0.001	0.001	0	-0.217	0.002	0
GLY B:135	0	0	0	0	0	0	0.002	0	0	0	0	-0.002	0	0	0.002	0	0	0.003	0	0	0	0	0	0	0	0	0	0	0	-0.001	0	0	0	0	0	0	0	0	0	-0.001	0	0	0	0	0	0	-0.001	0	0
ALA B:136	0	0	0	0	0	0	0	0	0	0	0	0	0	0	0	0	0	0.001	0	0	0	0	0	0	0	0	0	0	0	0	0	0	0	0	0	0	0	0	0	-0.001	0	0	0	0	0	0	-0.001	0	0
SER B:137	0	0	0	0	0	0	0	0	0	0	0	0	0	0	0	0	0	0	0	0	0	0	0	0	0	0	0	0	0	0	0	0	0	0	0	0	0	0	0	0	0	0	0	0	0	0	0	0	0
GLY B:138	0	0	0	0	0	0	-0.001	0	0	0	0	0.002	0	0	-0.002	0	0	-0.003	0	0	0	0	0	0	0	0	0	0	0	0.001	0	0	0	0	0	0	0	0	0	0.001	0	0	0	0	0	0	0	0	0
ILE B:139	0	0	0	0	0	0	0.001	0	0	0.001	0	-0.001	0.002	-0.001	0.005	-0.002	-0.001	0.003	0	0	0	0	0	0	0	0	0	0	0	-0.001	0	0	0	0	0	0	0	0	0	-0.001	0	0	0	0	0	0	-0.001	0	0
ARG B:140	0	-0.001	0.001	0.001	0.003	0.002	0.249	0.001	-0.002	-0.002	-0.007	-0.279	-0.001	-0.002	0.286	-0.002	-0.001	0.355	-0.007	0.001	-0.003	0	-0.001	-0.001	0	0	-0.001	0.001	-0.001	-0.209	0	0	-0.001	0.001	0	0	0.001	0.001	0	-0.207	0.002	0.001	-0.001	0.001	0.001	0.001	-0.2	0.002	0.001
LEU B:141	0	0	0	0	0	0	-0.002	0	0	0.001	0	0.003	0.002	-0.001	0.001	-0.002	-0.001	-0.005	0	0	0	0	0	0	0	0	0	0	0	0.002	0	0	0	0	0	0	0	0	0	0.002	0	0	0	0	0	0	0.002	0	0
GLU B:142	0	0.001	-0.001	-0.001	-0.003	-0.002	-0.251	-0.001	0.003	0.003	0.007	0.283	0.003	0.002	-0.286	-0.001	0	-0.36	0.007	-0.001	0.003	0	0.001	0	0	0	0.001	-0.001	0.001	0.212	0	0	0.001	0	0	0	0	-0.001	0	0.212	-0.002	-0.001	0.002	-0.001	-0.001	-0.001	0.206	-0.002	-0.001
LEU B:143	0	0	0	0	0	0	-0.002	0	0.004	0.008	0	0.007	0.015	-0.004	0.021	-0.008	-0.007	-0.01	-0.001	0	0	0	0	0	0	0	0	0	0	0.001	0	-0.001	0	0	0	0	0	0	0	0.002	0	0	0	0	0	0	0.002	0	0
ILE B:144	0	0	0	0	0	0	-0.002	0	0.001	0.003	0	0.005	0.006	-0.002	0.007	-0.005	-0.003	-0.008	0	0	0	0	0	0	0	0	0	0	0	0.002	0	0	0	0	0	0	0	0	0	0.002	0	0	0	0	0	0	0.002	0	0
LYS B:145	-0.001	-0.001	0.001	0.001	0.002	0.002	0.244	0.001	-0.003	-0.004	-0.007	-0.271	-0.004	-0.002	0.272	-0.002	-0.001	0.343	-0.006	0.001	-0.003	0.001	-0.001	0	0.001	0	-0.001	0	-0.002	-0.209	0	0	-0.001	0	0	0	0	0	0	-0.214	0.002	0.001	-0.002	0.001	0.001	0.001	-0.212	0.002	0
ARG B:146	0	0	0.002	0.001	0.003	0.002	0.268	0.002	0.006	0.013	-0.009	-0.296	0.026	-0.007	0.352	-0.004	-0.011	0.385	-0.012	0.001	-0.002	0	0	-0.001	0	0	-0.001	0.001	-0.002	-0.225	0.001	-0.003	-0.001	0.001	0	0	0	0.001	0	-0.225	0.002	0	-0.002	0.001	0.001	0	-0.218	0.002	0.001
MET B:147	0	0	0	0	0	0	-0.003	0	-0.002	-0.003	0	0.002	-0.005	0	-0.01	-0.002	0.001	-0.005	0.001	0	0	0	0	0	0	0	0	0	0	0.002	0	0.001	0	0	0	0	0	0	0	0.003	0	0	0	0	0	0	0.003	0	0
GLU B:148	0.001	0.001	-0.001	-0.001	-0.002	-0.002	-0.257	-0.001	0.002	0.002	0.008	0.285	0.001	0.003	-0.289	0.001	0.002	-0.364	0.007	-0.002	0.004	-0.001	0.001	0.001	-0.001	0	0.001	0	0.002	0.219	0	0.001	0.001	0	0	0	0	0	0	0.225	-0.002	-0.001	0.002	-0.001	-0.001	-0.001	0.224	-0.002	-0.001
ILE B:149	0	0	0	0	0	0	-0.001	0	0	0.001	0	0.002	0.003	-0.001	0.005	-0.004	-0.002	-0.003	0	0	0	0	0	0	0	0	0	0	0	0.001	0	0	0	0	0	0	0	0	0	0.001	0	0	0	0	0	0	0.002	0	0
PHE B:150	0	0	0	0	0	0	-0.001	0	0	0.001	0	0.002	0.003	-0.001	0.003	-0.002	-0.002	-0.004	0	0	0	0	0	0	0	0	0	0	0	0.001	0	0	0	0	0	0	0	0	0	0.002	0	0	0	0	0	0	0.002	0	0
LEU B:151	0	0	0	0	0	0	-0.002	0	-0.001	-0.002	0	0.002	-0.002	0	-0.005	-0.004	0	-0.003	0.001	0	0	0	0	0	0	0	0	0	0	0.002	0	0	0	0	0	0	0	0	0	0.002	0	0	0	0	0	0	0.002	0	0
ASN B:152	0	0	0	0	0	0	-0.004	0	-0.001	-0.002	0	0.003	-0.005	0.002	-0.013	0.003	0.003	-0.005	0	0	0	0	0	0	0	0	0	0	0	0.003	0	0	0	0	0	0	0	0	0	0.004	0	0	0	0	0	0	0.004	0	0
ALA B:153	0	0	0	0	0	0	0	0	0	0	0	0.001	0	0	-0.001	0	0	-0.001	0	0	0	0	0	0	0	0	0	0	0	0.001	0	0	0	0	0	0	0	0	0	0.001	0	0	0	0	0	0	0.001	0	0
GLY B:154	0	0	0	0	0	0	-0.002	0	0	0	0	0.003	0	0	-0.003	0	0	-0.005	0	0	0	0	0	0	0	0	0	0	0	0.002	0	0	0	0	0	0	0	0	0	0.002	0	0	0	0	0	0	0.002	0	0
VAL B:155	0	0.001	0	0	0	0	0.002	0	0.008	0.017	-0.001	0.007	0.037	-0.006	0.057	-0.004	-0.013	-0.012	-0.005	-0.001	0.002	-0.001	0.001	0	0	0	0	0	0	-0.002	0	-0.002	0	0	0	0	0	0	0	-0.002	0	-0.001	0	0	0	0	-0.001	0	0
THR B:156	0.001	0.002	0.001	0	0	0	0	0.001	0.021	0.036	0.001	0.021	0.069	-0.003	0.081	0.02	-0.005	-0.024	-0.01	-0.002	0.007	-0.002	0.003	-0.001	0	0	0	0	0	0.001	0.002	-0.004	0	0	0	0	0	0.001	-0.001	0.001	0.001	-0.001	0	0	0	-0.001	0.001	0	0
PRO B:157	-0.001	-0.003	-0.002	0	0	0	-0.002	-0.002	-0.009	-0.006	-0.002	-0.001	-0.005	-0.006	0.004	-0.028	-0.016	-0.015	0.001	0.001	-0.006	0.001	-0.003	0.001	0	0	0	0	0	0.001	-0.002	0.004	0	0	0	0	0	-0.001	0.001	0.002	-0.001	0.001	0.001	0	0	0.001	0.002	0	0
TYR B:158	0	0	0	0	0	0	0.005	0	0.005	0.013	-0.001	0	0.027	-0.005	0.04	-0.006	-0.008	0.004	-0.004	0	0	0	0	0	0	0	0	0	0	-0.004	0	0	0	0	0	0	0	0	0	-0.004	0	0	0	0	0	0	-0.004	0	0
VAL B:159	0.002	0.004	0.002	0	0	0	-0.001	0.003	0.042	0.067	0.001	0.03	0.113	0.002	0.109	0.044	0.011	0.004	-0.017	-0.004	0.011	-0.003	0.004	-0.001	0	0	0	0	0	0.002	0.002	-0.005	0	0	0	0	0	0.001	-0.001	0.002	0.001	-0.002	0	0	0	-0.001	0.002	0	0
TYR B:160	0.001	0.002	0.001	0	0	0	0.009	0.003	0.02	0.026	-0.002	-0.005	0.041	-0.002	0.037	0.022	0.009	0.064	-0.005	-0.001	0.003	-0.001	0.002	-0.001	0	0	0	0	0	-0.005	0.001	-0.002	0	0	0	0	0	0.001	0	-0.005	0	-0.001	0	0	0	0	-0.004	0	0
GLU B:161	-0.001	0.003	-0.005	-0.002	-0.005	-0.007	-0.457	-0.003	0.028	0.046	0.021	0.543	0.059	-0.004	-0.479	-0.009	-0.023	-0.919	0.012	-0.009	0.008	0.002	-0.002	0.003	-0.003	-0.001	0.004	-0.002	0.003	0.334	0	0.002	0.001	-0.001	0	0.001	-0.001	-0.003	0	0.33	-0.006	-0.002	0.003	-0.004	-0.003	-0.002	0.31	-0.004	-0.001
PHE B:162	-0.004	-0.008	-0.004	0.001	0	0	0	-0.012	-0.066	-0.084	-0.005	-0.03	-0.133	-0.015	-0.097	-0.085	-0.048	-0.137	0.016	0.005	-0.019	0.003	-0.007	0.002	0	0	0	0	0	-0.002	-0.004	0.008	0	0	0	0	0	-0.002	0.001	-0.001	-0.001	0.002	0.001	0	0	0.001	0	0	0
GLY B:163	0	0	0	0	0	0	0.003	0	0.002	0.006	-0.002	-0.001	0.008	-0.005	0.014	-0.012	-0.008	-0.003	0	0	-0.001	0	0	0	0	0	0	0	0	-0.002	0	0	0	0	0	0	0	0	0	-0.002	0	0	0	0	0	0	-0.002	0	0
SER B:164	0	0	0	0	0	0	-0.003	0	0.011	0.016	-0.002	0.008	0.02	-0.004	0.016	-0.003	-0.005	-0.008	-0.001	0	0.001	0	0	0	0	0	0	0	0	0.002	0	-0.001	0	0	0	0	0	0	0	0.002	0	0	0	0	0	0	0.002	0	0
ILE B:165	0	0	0	0	0	0	-0.001	0	0.005	0.008	-0.002	0.003	0.01	-0.004	0.01	-0.005	-0.005	-0.004	0	0	0	0	0	0	0	0	0	0	0	0.001	0	0	0	0	0	0	0	0	0	0.001	0	0	0	0	0	0	0.001	0	0
GLY B:166	0	0	0	0	0	0	0.001	0	-0.004	-0.007	0.001	-0.005	-0.01	0.003	-0.008	0.005	0.004	0.007	0	0	0	0	0	0	0	0	0	0	0	-0.001	0	0	0	0	0	0	0	0	0	0	0	0	0	0	0	0	0	0	0
MDO B:167	NA	NA	NA	NA	NA	NA	NA	NA	NA	NA	NA	NA	NA	NA	NA	NA	NA	NA	NA	NA	NA	NA	NA	NA	NA	NA	NA	NA	NA	NA	NA	NA	NA	NA	NA	NA	NA	NA	NA	NA	NA	NA	NA	NA	NA	NA	NA	NA	NA
ASP B:170	0	0.003	-0.002	-0.001	-0.003	-0.005	-0.345	0	0.013	0.018	0.011	0.385	0.023	-0.001	-0.356	0.001	-0.005	-0.538	0.006	-0.005	0.007	0.001	0	0.002	-0.002	-0.001	0.002	-0.001	0.002	0.266	0.001	0	0.001	-0.001	0	0.001	-0.001	-0.001	0	0.264	-0.003	-0.001	0.002	-0.003	-0.002	-0.001	0.254	-0.003	-0.001
LEU B:171	0.001	0.002	0.001	0	0	0	0.003	0.002	0.026	0.039	0	0.013	0.059	-0.003	0.065	0.007	-0.006	-0.005	-0.007	-0.001	0.005	-0.001	0.002	-0.001	0	0	0	0	0	-0.001	0.001	-0.003	0	0	0	0	0	0.001	0	0	0	-0.001	0	0	0	0	0	0	0
VAL B:172	0.012	0.023	0.012	-0.004	-0.002	0.001	0.013	0.025	0.117	0.15	0.014	0.049	0.229	0.023	0.218	0.134	0.055	0.098	-0.023	-0.009	0.049	-0.007	0.02	-0.003	0.002	0	-0.001	0.001	0.001	-0.001	0.015	-0.023	0	0	0.002	0.001	-0.001	0.007	-0.003	-0.004	0.006	-0.006	-0.003	-0.001	0.001	-0.004	-0.003	0	0
PRO B:173	-0.004	-0.007	-0.004	0.002	0.001	0	-0.003	-0.009	-0.005	0.009	-0.007	0.007	0.021	-0.016	0.037	-0.04	-0.037	-0.059	-0.006	0.001	-0.013	0	-0.006	0	-0.001	0	0	0	0	0	-0.005	0.005	0	0	-0.001	-0.001	0	-0.002	0.001	0.001	-0.002	0.001	0.001	0.001	0	0.001	0.001	0	0
LEU B:174	-0.001	-0.001	-0.001	0	0	0	0.001	-0.002	0.002	0.007	-0.002	0.003	0.013	-0.005	0.022	-0.012	-0.012	-0.013	-0.001	0	-0.002	0	-0.001	0	0	0	0	0	0	-0.001	-0.001	0	0	0	0	0	0	0	0	0	0	0	0	0	0	0	0	0	0
SER B:175	0	0.001	0	0	0	0	0.005	0	0.013	0.024	0	0.005	0.04	-0.003	0.056	0.001	-0.007	-0.001	-0.006	-0.001	0.003	-0.001	0.001	0	0	0	0	0	0	-0.003	0	-0.002	0	0	0	0	0	0	0	-0.002	0	0	0	0	0	0	-0.002	0	0
TYR B:176	0	-0.001	0	0	0	0	0.004	-0.001	-0.003	-0.002	-0.001	-0.004	0	-0.002	0.01	-0.003	-0.005	0.003	-0.001	0	-0.002	0	-0.001	0	0	0	0	0	0	-0.003	-0.001	0.001	0	0	0	0	0	0	0	-0.003	0	0	0	0	0	0	-0.002	0	0
ILE B:177	0.001	0.002	0.001	0	0	0	0.003	0.001	0.016	0.024	0.001	0.009	0.04	-0.001	0.049	0.011	-0.004	-0.007	-0.005	-0.001	0.005	-0.001	0.002	-0.001	0	0	0	0	0	-0.001	0.002	-0.004	0	0	0	0	0	0.001	0	-0.001	0.001	-0.001	0	0	0	-0.001	-0.001	0	0
THR B:178	0	0.001	0.001	0	0	0	0.004	0.001	0.011	0.019	0	0.003	0.03	-0.002	0.047	0	-0.007	0	-0.004	-0.001	0.003	-0.001	0.001	0	0	0	0	0	0	-0.003	0.001	-0.002	0	0	0	0	0	0	0	-0.002	0	-0.001	0	0	0	0	-0.002	0	0
GLY B:179	0	0	0	0	0	0	0.003	0	0	0.001	0	-0.003	0.004	-0.001	0.012	-0.004	-0.003	0.004	-0.001	0	0	0	0	0	0	0	0	0	0	-0.002	0	0	0	0	0	0	0	0	0	-0.002	0	0	0	0	0	0	-0.002	0	0
SER B:180	0	0	0	0	0	0	0.002	0	-0.001	0	-0.001	0	0.005	-0.003	0.013	-0.012	-0.007	-0.002	0	0	-0.001	0	0	0	0	0	0	0	0	-0.001	0	0	0	0	0	0	0	0	0	-0.001	0	0	0	0	0	0	-0.001	0	0
LEU B:181	0	-0.001	0	0	0	0	0.002	-0.001	-0.007	-0.008	-0.001	-0.005	-0.011	-0.003	-0.006	-0.017	-0.005	0.005	0.003	0.001	-0.003	0.001	-0.001	0	0	0	0	0	0	-0.001	-0.001	0.002	0	0	0	0	0	0	0	-0.001	0	0.001	0	0	0	0	-0.001	0	0
ILE B:182	0	-0.001	0	0	0	0	0.002	0	-0.009	-0.013	0	-0.009	-0.021	0	-0.022	-0.009	0.003	0.013	0.003	0.001	-0.002	0.001	-0.001	0	0	0	0	0	0	-0.001	-0.001	0.002	0	0	0	0	0	0	0	-0.001	0	0.001	0	0	0	0	-0.001	0	0
GLY B:183	0	0	0	0	0	0	0.003	0	-0.002	-0.004	0	-0.005	-0.007	0.001	-0.008	0.003	0.003	0.01	0.001	0	0	0	0	0	0	0	0	0	0	-0.002	0	0	0	0	0	0	0	0	0	-0.002	0	0	0	0	0	0	-0.002	0	0
LEU B:184	0	0	0	0	0	0	0.002	0	-0.001	-0.002	0	-0.003	-0.004	0	-0.004	0	0.002	0.007	0	0	0	0	0	0	0	0	0	0	0	-0.001	0	0	0	0	0	0	0	0	0	-0.001	0	0	0	0	0	0	-0.001	0	0
ASP B:185	0.001	0.002	-0.002	-0.002	-0.005	-0.004	-0.32	-0.003	0.013	0.022	0.014	0.396	0.036	0.002	-0.351	-0.001	-0.007	-0.547	0.01	-0.003	0.007	0	0.002	0	0	-0.001	0.001	-0.002	0.002	0.26	0	-0.001	0.001	-0.001	-0.001	-0.001	-0.001	-0.002	-0.001	0.25	-0.003	-0.002	0.001	-0.002	-0.002	-0.001	0.234	-0.003	-0.001
PRO B:186	0	-0.001	0	0	0	0	-0.003	-0.001	-0.009	-0.016	-0.001	-0.003	-0.024	-0.001	-0.035	-0.012	0.001	0	0.005	0.001	-0.004	0.001	-0.001	0	0	0	0	0	0	0.002	-0.001	0.002	0	0	0	0	0	0	0	0.002	0	0	0	0	0	0	0.002	0	0
SER B:187	0	0	0	0	0	0	-0.004	0	0.002	0.007	0	0.009	0.015	-0.002	0.02	-0.008	-0.006	-0.022	-0.002	0	0.001	0	0	0	0	0	0	0	0	0.003	0	0	0	0	0	0	0	0	0	0.003	0	0	0	0	0	0	0.003	0	0
PHE B:188	0	-0.001	0	0	0	0	0.002	0	-0.004	-0.007	-0.001	-0.004	-0.01	-0.001	-0.01	-0.003	-0.001	0.006	0.002	0.001	-0.002	0	0	0	0	0	0	0	0	-0.001	0	0.001	0	0	0	0	0	0	0	-0.001	0	0	0	0	0	0	-0.001	0	0
LYS B:189	0	0.001	0.003	0.002	0.006	0.003	0.353	0.005	0.02	0.04	-0.017	-0.414	0.084	-0.008	0.576	0.022	-0.009	0.605	-0.04	-0.001	0.003	-0.003	0.001	-0.002	0	0.001	-0.002	0.002	-0.002	-0.287	0.002	-0.005	-0.002	0.001	0.001	0.001	0.001	0.003	0.001	-0.28	0.004	0.001	-0.002	0.003	0.002	0.001	-0.261	0.003	0.001
VAL B:190	0	0.002	0.001	0	0	0	-0.001	0	0.014	0.025	0.001	0.018	0.053	-0.003	0.065	0.018	-0.005	-0.028	-0.009	-0.002	0.005	-0.002	0.002	-0.001	0	0	0	0	0	0.001	0.001	-0.003	0	0	0	0	0	0.001	0	0	0	-0.001	0	0	0	-0.001	0	0	0
ASP B:191	0.001	-0.001	-0.002	-0.002	-0.004	-0.002	-0.34	-0.004	-0.004	-0.011	0.015	0.394	-0.025	0.006	-0.445	-0.013	0.002	-0.56	0.022	-0.001	0.004	-0.001	0.001	0.001	-0.001	0	0.002	0	0.003	0.283	-0.001	0.003	0.002	-0.001	0	-0.001	-0.001	-0.002	0	0.291	-0.004	-0.001	0.003	-0.002	-0.002	-0.001	0.282	-0.003	-0.001
PHE B:192	0	0	0	0	0	0	-0.001	0	0	0	0	0.002	0	0	-0.001	-0.003	-0.001	-0.003	0	0	0	0	0	0	0	0	0	0	0	0.001	0	0	0	0	0	0	0	0	0	0.001	0	0	0	0	0	0	0.001	0	0
ASN B:193	0	0	0	0	0	0	-0.004	0	0	0	0	0.004	-0.001	0	-0.005	0.001	0.001	-0.009	0	0	0	0	0	0	0	0	0	0	0	0.002	0	0	0	0	0	0	0	0	0	0.003	0	0	0	0	0	0	0.003	0	0
GLY B:194	0	0	0	0	0	0	-0.004	0	0	0	0	0.006	0	0	-0.006	0	0	-0.012	0	0	0	0	0	0	0	0	0	0	0	0.003	0	0	0	0	0	0	0	0	0	0.003	0	0	0	0	0	0	0.002	0	0
LYS B:195	-0.003	0	0.001	0.002	0.005	0.001	0.324	0.004	-0.006	-0.005	-0.015	-0.397	-0.001	-0.01	0.426	-0.012	-0.012	0.529	-0.02	0.001	-0.008	0.003	-0.004	0	0	0	-0.001	0	-0.003	-0.282	0	-0.001	-0.003	0.001	0	0.001	0.001	0.002	0.001	-0.286	0.003	0.002	-0.002	0.002	0.002	0.002	-0.273	0.003	0.002
GLU B:196	0.002	0.001	-0.002	-0.003	-0.007	-0.003	-0.367	-0.005	0.009	0.011	0.021	0.461	0.019	0.009	-0.456	0.003	0.003	-0.684	0.024	-0.003	0.01	-0.002	0.003	0.001	0	0	0.002	-0.001	0.003	0.301	-0.001	0	0.002	-0.001	-0.001	-0.001	-0.001	-0.002	-0.001	0.298	-0.004	-0.002	0.002	-0.003	-0.003	-0.002	0.28	-0.004	-0.002
MET B:197	0	0	0	0	0	0	-0.002	0	-0.001	-0.002	0	0	-0.004	0	-0.005	-0.003	0	-0.003	0.001	0	0	0	0	0	0	0	0	0	0	0.001	0	0	0	0	0	0	0	0	0	0.002	0	0	0	0	0	0	0.002	0	0
ASP B:198	0.001	0.002	-0.001	-0.002	-0.005	-0.002	-0.308	-0.003	0.012	0.019	0.014	0.381	0.031	0.005	-0.351	0.009	0	-0.515	0.011	-0.002	0.008	-0.002	0.003	0	0	0	0.001	-0.001	0.002	0.26	0	-0.001	0.002	-0.001	-0.001	-0.001	-0.001	-0.002	-0.001	0.257	-0.003	-0.002	0.002	-0.002	-0.002	-0.001	0.243	-0.003	-0.001
ALA B:199	0	0	0	0	0	0	0.003	0	0.004	0.009	0	0.002	0.017	-0.002	0.032	-0.005	-0.007	-0.002	-0.002	0	0.001	-0.001	0	0	0	0	0	0	0	-0.001	0	-0.001	0	0	0	0	0	0	0	-0.001	0	0	0	0	0	0	0	0	0
PRO B:200	-0.001	-0.002	-0.001	0	0	0	0.003	-0.001	-0.012	-0.018	-0.002	-0.013	-0.031	-0.001	-0.035	-0.016	0.001	0.017	0.005	0.002	-0.006	0.002	-0.002	0.001	0	0	0	0	0	-0.002	-0.001	0.003	0	0	0	0	0	0	0	-0.001	0	0.001	0	0	0	0	-0.001	0	0
THR B:201	0	0	0	0	0	0	0.005	0	0.002	0.006	-0.001	-0.003	0.015	-0.003	0.036	-0.007	-0.007	0.005	-0.003	0	0.001	0	0	0	0	0	0	0	0	-0.003	0	-0.001	0	0	0	0	0	0	0	-0.003	0	0	0	0	0	0	-0.002	0	0
ALA B:202	0	-0.001	0	0	0	0	0.003	0	-0.008	-0.013	-0.001	-0.011	-0.023	-0.001	-0.028	-0.012	0.002	0.017	0.004	0.001	-0.004	0.001	-0.001	0	0	0	0	0	0	-0.002	-0.001	0.002	0	0	0	0	0	0	0	-0.001	0	0.001	0	0	0	0	-0.001	0	0
LEU B:203	0	0	0	0	0	0	0.002	0	0	0	0	-0.003	0.001	-0.001	0.007	-0.006	-0.002	0.005	0	0	0	0	0	0	0	0	0	0	0	-0.001	0	0	0	0	0	0	0	0	0	-0.001	0	0	0	0	0	0	-0.001	0	0
ARG B:204	-0.001	-0.001	0.001	0.002	0.005	0.002	0.286	0.003	-0.004	-0.005	-0.011	-0.344	-0.006	-0.004	0.354	-0.003	-0.003	0.448	-0.013	0.001	-0.005	0.001	-0.002	0	0	0	-0.001	0.001	-0.002	-0.245	0.001	0	-0.002	0.001	0.001	0.001	0.001	0.002	0.001	-0.242	0.003	0.001	-0.001	0.002	0.002	0.001	-0.23	0.002	0.001
GLN B:205	0	0	0	0	0	0	0.001	0	0	0	0	-0.003	-0.001	0	0.001	0.001	0.001	0.004	0	0	0	0	0	0	0	0	0	0	0	-0.001	0	0	0	0	0	0	0	0	0	-0.001	0	0	0	0	0	0	0	0	0
LEU B:206	0	0	0	0	0	0	0.002	0	0	-0.001	0	-0.004	-0.001	0	0.001	0.001	0.001	0.006	0	0	0	0	0	0	0	0	0	0	0	-0.002	0	0	0	0	0	0	0	0	0	-0.001	0	0	0	0	0	0	-0.001	0	0
ASN B:207	0	0	0	0	0	0	0.002	0	0	0	0	-0.002	0	0	0.001	0.001	0	0.004	0	0	0	0	0	0	0	0	0	0	0	-0.001	0	0	0	0	0	0	0	0	0	-0.002	0	0	0	0	0	0	-0.002	0	0
LEU B:208	0	0	0	0	0	0	-0.001	0	0	0	0	0.002	0	0	-0.003	0	0	-0.003	0	0	0	0	0	0	0	0	0	0	0	0.001	0	0	0	0	0	0	0	0	0	0.001	0	0	0	0	0	0	0.001	0	0
SER B:209	0	0	0	0	0	0	-0.002	0	0	0.001	0	0.002	0.002	-0.001	0.003	-0.003	-0.001	-0.004	0	0	0	0	0	0	0	0	0	0	0	0.001	0	0	0	0	0	0	0	0	0	0.001	0	0	0	0	0	0	0.002	0	0
PRO B:210	0	0	0	0	0	0	0.003	0	-0.001	-0.001	0	-0.005	-0.002	0	0	0.002	0.001	0.008	0	0	0	0	0	0	0	0	0	0	0	-0.002	0	0	0	0	0	0	0	0	0	-0.002	0	0	0	0	0	0	-0.002	0	0
LEU B:211	0	0	0	0	0	0	-0.002	0	0	0	0	0.003	0	0	-0.004	0	0	-0.006	0	0	0	0	0	0	0	0	0	0	0	0.002	0	0	0	0	0	0	0	0	0	0.001	0	0	0	0	0	0	0.001	0	0
THR B:212	0	0	0	0	0	0	0.003	0	0	0	0	-0.004	0	0	0.004	0	0	0.007	0	0	0	0	0	0	0	0	0	0	0	-0.002	0	0	0	0	0	0	0	0	0	-0.002	0	0	0	0	0	0	-0.001	0	0
LEU B:213	0	0	0	0	0	0	0.001	0	0	0	0	-0.001	0.001	0	0.003	-0.002	0	0.002	0	0	0	0	0	0	0	0	0	0	0	-0.001	0	0	0	0	0	0	0	0	0	-0.001	0	0	0	0	0	0	-0.001	0	0
LEU B:214	0	0	0	0	0	0	-0.003	0	0.001	0.001	0	0.004	0.002	-0.001	-0.001	-0.002	-0.001	-0.007	0	0	0	0	0	0	0	0	0	0	0	0.002	0	0	0	0	0	0	0	0	0	0.002	0	0	0	0	0	0	0.002	0	0
PRO B:215	0	0	0	0	0	0	0.002	0	0	0	0	-0.002	0.001	0	0.004	-0.002	0	0.003	0	0	0	0	0	0	0	0	0	0	0	-0.001	0	0	0	0	0	0	0	0	0	-0.001	0	0	0	0	0	0	0	0	0
LYS B:216	0	-0.001	0.002	0.001	0.002	0.003	0.27	0	0.002	0.004	-0.007	-0.292	0.008	-0.004	0.31	-0.005	-0.004	0.377	-0.006	0.002	-0.003	-0.001	0	-0.001	0.001	0.001	-0.001	0.001	-0.001	-0.218	0	-0.001	-0.001	0	0	0	0.001	0.001	0	-0.214	0.002	0.001	-0.001	0.002	0.001	0.001	-0.207	0.002	0
GLU B:217	0	0.001	-0.001	-0.001	-0.003	-0.003	-0.263	-0.001	0.004	0.006	0.007	0.296	0.008	0	-0.29	-0.002	-0.002	-0.383	0.006	-0.002	0.003	0	0.001	0.001	-0.001	-0.001	0.001	-0.001	0.001	0.217	0	0	0.001	-0.001	0	0	-0.001	-0.001	0	0.215	-0.002	-0.001	0.001	-0.002	-0.001	-0.001	0.207	-0.002	-0.001
GLY B:218	0	0	0	0	0	0	-0.002	0	0.001	0.002	0	0.003	0.003	-0.001	0.001	-0.001	-0.001	-0.005	0	0	0	0	0	0	0	0	0	0	0	0.001	0	0	0	0	0	0	0	0	0	0.002	0	0	0	0	0	0	0.002	0	0
LEU B:219	0	0	0	0	0	0	-0.002	0	0.004	0.007	0	0.006	0.01	-0.003	0.011	-0.005	-0.004	-0.008	-0.001	0	0	0	0	0	0	0	0	0	0	0.002	0	-0.001	0	0	0	0	0	0	0	0.002	0	0	0	0	0	0	0.002	0	0
ALA B:220	0	0	0	0	0	0	-0.002	0	-0.001	0	0	0.002	0.002	-0.001	0.001	-0.004	-0.001	-0.004	0	0	0	0	0	0	0	0	0	0	0	0.001	0	0	0	0	0	0	0	0	0	0.002	0	0	0	0	0	0	0.002	0	0
MET B:221	0	0	0	0	0	0	0	0	-0.002	-0.001	0	-0.001	-0.001	-0.001	0	-0.004	-0.001	0.001	0	0	0	0	0	0	0	0	0	0	0	0	0	0.001	0	0	0	0	0	0	0	0.001	0	0	0	0	0	0	0.001	0	0
MET B:222	0	0	0	0	0	0	-0.003	0	0.002	0.005	0	0.005	0.007	-0.003	0.006	-0.005	-0.004	-0.008	0	0	0	0	0	0	0	0	0	0	0	0.002	0	0	0	0	0	0	0	0	0	0.002	0	0	0	0	0	0	0.001	0	0
ASN B:223	0	0	0	0	0	0	0	0	0.001	0.002	0	0.002	0.003	-0.001	0.001	-0.001	-0.001	-0.003	0	0	0	0	0	0	0	0	0	0	0	0	0	0	0	0	0	0	0	0	0	0	0	0	0	0	0	0	0	0	0
GLY B:224	0	0	0	0	0	0	-0.003	0	0.002	0.004	0	0.006	0.007	-0.002	0.004	-0.004	-0.003	-0.009	0	0	0	0	0	0	0	0	0	0	0	0.002	0	0	0	0	0	0	0	0	0	0.001	0	0	0	0	0	0	0.001	0	0
THR B:225	0	0	0	0	0	0	-0.001	0	0.002	0.005	0	0.004	0.008	-0.002	0.007	-0.003	-0.003	-0.006	0	0	0	0	0	0	0	0	0	0	0	0.001	0	0	0	0	0	0	0	0	0	0.001	0	0	0	0	0	0	0.002	0	0
SER B:226	0	0.001	0.001	0	0	0	-0.003	0.001	0.017	0.026	-0.001	0.016	0.045	-0.007	0.045	0.001	-0.011	-0.018	-0.004	-0.001	0.002	-0.001	0.001	0	0	0	0	0	0	0.002	0.001	-0.003	0	0	0	0	0	0.001	0	0.002	0	-0.001	0	0	0	-0.001	0.002	0	0
VAL B:227	0.003	0.009	0.006	-0.001	0	0	0.003	0.008	0.062	0.083	0.001	0.034	0.134	-0.004	0.127	0.052	0.003	-0.001	-0.014	-0.003	0.015	-0.003	0.008	-0.002	0.001	0	0	0	0	0.001	0.007	-0.013	0	0	0.001	0.001	-0.001	0.005	-0.002	0	0.004	-0.004	-0.002	-0.001	0.001	-0.003	0	0	0
MET B:228	0	0.001	0.001	0	0	0	-0.004	0.001	0.013	0.018	-0.001	0.013	0.031	-0.005	0.025	0.004	-0.006	-0.014	-0.002	0	0.001	0	0.001	0	0	0	0	0	0	0.003	0.001	-0.003	0	0	0	0	0	0.001	0	0.003	0.001	-0.001	0	0	0	-0.001	0.003	0	0
THR B:229	0	0	0	0	0	0	0	0	0.007	0.012	-0.001	0.006	0.023	-0.006	0.027	-0.004	-0.009	-0.007	-0.002	0	0	0	0	0	0	0	0	0	0	0	0.001	-0.002	0	0	0	0	0	0.001	0	0.001	0	-0.001	0	0	0	-0.001	0.001	0	0
GLY B:230	0	0	0	0	0	0	0	0	0.001	0.003	0	0.001	0.008	-0.003	0.01	-0.005	-0.004	0	0	0	0	0	0	0	0	0	0	0	0	0	0	0	0	0	0	0	0	0	0	0.001	0	0	0	0	0	0	0.002	0	0
ILE B:231	0.003	0.009	0.007	-0.002	-0.001	0	0.004	0.009	0.053	0.066	0	0.028	0.112	-0.004	0.102	0.052	0.007	0.006	-0.011	-0.003	0.014	-0.002	0.008	-0.001	0.001	0	0	0	0	0	0.009	-0.014	0	0	0.002	0.001	-0.001	0.007	-0.002	-0.001	0.006	-0.004	-0.002	-0.001	0.001	-0.005	-0.001	0	0
ALA B:232	-0.001	-0.003	-0.002	0.001	0	0	-0.002	-0.003	-0.01	-0.01	-0.001	-0.002	-0.014	-0.006	-0.01	-0.022	-0.011	-0.009	0.003	0.001	-0.004	0.001	-0.002	0	0	0	0	0	0	0.001	-0.002	0.003	0	0	-0.001	0	0	-0.001	0	0.003	-0.001	0	0.001	0	0	0.001	0.003	0	0
ALA B:233	0	0	0	0	0	0	-0.001	0	0.003	0.005	-0.001	0.003	0.012	-0.003	0.014	-0.002	-0.005	-0.003	-0.001	0	0	0	0	0	0	0	0	0	0	0.001	0	-0.001	0	0	0	0	0	0	0	0.001	0	-0.001	0	0	0	0	0.002	0	0
ASN B:234	0	0	0.001	0	0	0	0.006	0	0.008	0.012	-0.001	-0.001	0.027	-0.007	0.034	-0.002	-0.008	0.01	-0.002	0	0	0	0.001	0	0	0	0	0	0	-0.003	0.001	-0.002	0	0	0	0	0	0.001	0	-0.001	0.001	-0.001	0	0	0	-0.001	0	0	0
CYS B:235	0	0	0.001	0	0	0	-0.002	0	0.007	0.01	-0.001	0.008	0.02	-0.006	0.016	-0.004	-0.009	-0.009	0	0	0	0	0	0	0	0	0	0	0	0.002	0.001	-0.002	0	0	0	0	0	0.001	0	0.003	0.001	-0.001	0	0	0	-0.001	0.003	0	0
VAL B:236	0.001	0.004	0.004	-0.001	0	0	0.001	0.003	0.025	0.031	-0.001	0.016	0.056	-0.008	0.055	0.015	-0.008	-0.01	-0.004	-0.001	0.005	-0.001	0.004	-0.001	0.001	0	0	0	0	0.001	0.006	-0.01	0	0	0.002	0.001	-0.001	0.006	-0.001	-0.001	0.006	-0.003	-0.002	-0.001	0.002	-0.005	-0.002	0	0
TYR B:237	-0.001	-0.002	-0.001	0	0	0	0.001	-0.002	-0.008	-0.008	-0.001	-0.006	-0.009	-0.003	-0.002	-0.015	-0.006	0.006	0.001	0.001	-0.003	0	-0.002	0	0	0	0	0	0	-0.001	-0.002	0.003	0	0	-0.001	0	0	-0.002	0	0	-0.002	0	0.001	0	-0.001	0.001	0.001	0	0
ASP B:238	0.001	0.002	-0.002	-0.001	-0.001	-0.003	-0.354	0	0.009	0.008	0.011	0.382	0.01	0.004	-0.369	0.008	0.002	-0.515	0.006	-0.005	0.008	-0.001	0.001	0.002	-0.003	0	0.003	0.001	0.003	0.288	0.003	0	0.002	0.001	0.002	0.001	0	0.002	0.001	0.309	-0.001	-0.001	0.004	-0.002	-0.001	-0.002	0.314	-0.004	-0.001
THR B:239	-0.001	-0.002	-0.001	0	0	0	-0.001	-0.002	-0.003	-0.002	-0.001	0	-0.001	-0.006	0.002	-0.017	-0.01	-0.001	0.001	0	-0.003	0	-0.002	0	0	0	0	0	0	0	-0.002	0.001	0	0	-0.001	0	0	-0.001	0	0.001	-0.001	-0.001	0	0	0	0	0.002	0	0
GLN B:240	0	-0.001	-0.001	0	0	0	-0.002	-0.001	-0.01	-0.012	0.001	-0.005	-0.021	0.003	-0.021	-0.01	0.003	0.002	0.002	0	-0.001	0	-0.001	0	0	0	0	0	0	0.001	-0.002	0.004	0	0	0	0	0	-0.002	0.001	0.002	-0.003	0.001	0.001	0	-0.001	0.002	0.003	0	0
ILE B:241	0.001	0.005	0.005	-0.001	0	0	0.003	0.003	0.025	0.03	-0.001	0.016	0.06	-0.011	0.06	0.017	-0.012	-0.01	-0.004	-0.001	0.004	-0.001	0.004	-0.001	0.001	0	0	0	0	0	0.008	-0.013	0	0	0.003	0.002	-0.001	0.01	-0.002	-0.003	0.011	-0.003	-0.004	-0.002	0.004	-0.007	-0.006	-0.001	0
LEU B:242	0	0.002	0.003	0	0	0	0.001	0.001	0.014	0.016	-0.002	0.008	0.031	-0.007	0.03	0.005	-0.009	-0.004	-0.002	0	0.001	0	0.001	0	0.001	0	0	0	0	0	0.004	-0.007	0	0	0.002	0.001	0	0.006	-0.001	-0.001	0.007	-0.002	-0.002	-0.001	0.003	-0.004	-0.002	0	0
THR B:243	0	-0.001	-0.001	0	0	0	-0.002	-0.001	-0.002	-0.002	0	0	-0.001	-0.003	0	-0.011	-0.005	0.001	0.001	0	-0.001	0	-0.001	0	0	0	0	0	0	0.001	-0.001	0	0	0	0	0	0	0	0	0.002	0	-0.002	0	0	0	-0.001	0.003	0	0
ALA B:244	0	0	0.001	0	0	0	0	0	0.004	0.005	-0.001	0.003	0.012	-0.004	0.014	-0.003	-0.005	0	0	0	0	0	0	0	0	0	0	0	0	0	0.001	-0.003	0	0	0	0	0	0.002	-0.001	0	0.003	-0.002	-0.001	-0.001	0.001	-0.003	0	0	0
ILE B:245	0	0.001	0.002	0	0	0	0.001	0	0.009	0.011	-0.001	0.007	0.025	-0.008	0.026	-0.001	-0.01	-0.002	-0.001	0	0	0	0.001	0	0	0	0	0	0	0	0.004	-0.007	0	0	0.001	0.001	0	0.006	-0.001	-0.001	0.008	-0.002	-0.003	-0.001	0.004	-0.006	-0.004	0	0
ALA B:246	0	0.001	0.002	0	0	0	0.001	0.001	0.007	0.007	-0.001	0.003	0.012	-0.003	0.012	0.003	-0.003	0	-0.001	0	0.001	0	0.001	0	0	0	0	0	0	0.001	0.004	-0.005	0	0	0.002	0.001	0	0.005	0	0	0.007	0.001	-0.001	-0.001	0.004	-0.001	-0.002	-0.001	0
MET B:247	0	0	0	0	0	0	-0.002	0	-0.002	-0.002	0	0.001	-0.002	-0.001	-0.001	-0.006	-0.002	0.001	0	0	0	0	0	0	0	0	0	0	0	0.002	0	0	0	0	0	0	0	0	0	0.003	0.001	-0.002	0	0	0	-0.002	0.002	0	0
GLY B:248	0	0	0	0	0	0	0.001	0	0.002	0.002	0	0	0.005	-0.002	0.008	-0.002	-0.003	0.003	0	0	0	0	0	0	0	0	0	0	0	0	0.001	-0.002	0	0	0	0	0	0.002	0	0	0.003	-0.001	-0.001	0	0.001	-0.003	-0.001	0	0
VAL B:249	0.001	0.005	0.006	-0.001	0	0	0.002	0.003	0.021	0.021	-0.001	0.013	0.042	-0.01	0.041	0.01	-0.011	-0.006	-0.002	0	0.003	0	0.004	0	0.002	0	0	0	0.001	0	0.013	-0.016	0.001	0.001	0.008	0.005	0	0.019	0	-0.006	0.028	0.004	-0.004	-0.004	0.016	-0.003	-0.018	-0.003	0.001
HIS B:250	-0.001	-0.002	-0.002	0.001	0	0	0.001	-0.001	-0.006	-0.006	0	-0.006	-0.011	0.001	-0.006	-0.007	0	0.01	0.001	0	-0.002	0	-0.002	0	-0.001	0	0	0	0	0.001	-0.003	0.002	0	0	-0.002	-0.001	0	-0.001	0	0.004	-0.002	-0.001	0	0	-0.001	-0.002	0.006	0	0
ALA B:251	0	0	0	0	0	0	0	0	0	0	0	-0.001	0.001	-0.001	0.003	-0.004	-0.002	0.003	0	0	0	0	0	0	0	0	0	0	0	0	0	-0.002	0	0	0	0	0	0.003	0	0	0.004	-0.002	-0.001	-0.001	0.002	-0.004	-0.003	0	0
LEU B:252	0	-0.001	0	0	0	0	0.001	0	-0.001	-0.001	0	-0.002	0.001	-0.002	0.004	-0.007	-0.003	0.005	0	0	-0.001	0	-0.001	0	0	0	0	0	0	0	0	-0.002	0	0	0	0	0	0.003	-0.001	0	0.006	-0.003	-0.002	-0.001	0.003	-0.007	-0.004	0	0
ASP B:253	0.001	-0.002	-0.005	0	0.003	-0.002	-0.37	0	-0.003	-0.004	0.006	0.354	-0.011	0.003	-0.353	-0.009	0.001	-0.418	0.002	-0.004	0.005	-0.001	-0.003	0.002	-0.006	0.001	0.003	0.003	0.004	0.316	-0.001	0.008	0.001	0.003	0.001	0.002	0.002	0.001	0.005	0.372	-0.008	-0.003	0.009	0.001	-0.004	-0.005	0.414	-0.003	0.001
ILE B:254	0	0.001	0.002	0	0	0	0	0	0.006	0.006	-0.001	0.005	0.013	-0.005	0.015	-0.003	-0.006	-0.001	0	0	0	0	0.001	0	0.001	0	0	0	0	0.001	0.006	-0.009	0	0	0.003	0.003	0	0.012	0	-0.003	0.019	0.001	-0.003	-0.003	0.013	-0.002	-0.014	-0.002	0.001
GLN B:255	0	0	0	0	0	0	-0.001	0	0	0	0	0.002	0.002	-0.001	0.002	-0.004	-0.002	-0.001	0	0	0	0	0	0	0	0	0	0	0	0	0.001	-0.003	0	0	0.001	0.001	0	0.006	-0.001	-0.002	0.01	-0.002	-0.003	-0.002	0.007	-0.006	-0.012	-0.001	0
ALA B:256	0	0	0	0	0	0	0.001	0	0	0	0	-0.001	0.001	-0.001	0.003	-0.004	-0.001	0.004	0	0	0	0	0	0	0	0	0	0	0	0	0.001	-0.003	0	0	0	0.001	0	0.006	-0.001	-0.001	0.011	-0.002	-0.003	-0.002	0.008	-0.007	-0.009	-0.001	0.001
LEU B:257	0	-0.002	-0.002	0	0	0	0	-0.001	-0.006	-0.005	0	-0.005	-0.01	0.002	-0.008	-0.005	0.003	0.006	0	0	-0.001	0	-0.001	0	-0.001	0	0	0	0	0	-0.006	0.005	-0.001	-0.001	-0.005	-0.003	0	-0.006	-0.002	0.003	-0.01	-0.01	-0.002	0.001	-0.008	-0.016	0.006	0.002	-0.001
ASN B:258	0	0	-0.001	0	0	0	0	0	-0.003	-0.003	0	-0.005	-0.007	0.002	-0.005	0.002	0.003	0.005	0	0	0	0	0	0	0	0	0	0	0	0	-0.003	0.005	0	0	-0.001	-0.001	0	-0.007	0	0.002	-0.012	-0.002	0.002	0.002	-0.008	0.002	0.012	0.002	0
GLY B:259	0	0	0	0	0	0	0.003	0	0	0	0	-0.002	0	0	0.002	0	0	0.003	0	0	0	0	0	0	0	0	0	0	0	-0.001	0	0	0	0	0	0	0	0	0	-0.001	0	0	0	0	0	0.001	0.001	0	0
THR B:260	0	0	0	0	0	0	-0.002	0	0	0.001	0	0.003	0.001	-0.001	-0.001	-0.001	-0.001	-0.004	0	0	0	0	0	0	0	0	0	0	0	0.001	0	-0.001	0	0	0	0	0	0.001	0	0.001	0.001	-0.001	0	0	0.001	-0.002	0	0	0
ASN B:261	0	0	0	0	0	0	-0.005	0	0	0	0	0.004	0	0	-0.004	0	0	-0.006	0	0	0	0	0	0	0	0	0	0	0	0.003	0	0	0	0	0	0	0	0	0	0.004	-0.001	0	0	0	-0.001	0	0.005	0	0
GLN B:262	0	0	0	0	0	0	0.001	0	0	0	0	-0.002	0	0	0.001	0	0	0.002	0	0	0	0	0	0	0	0	0	0	0	-0.002	0	0	0	0	0	0	0	-0.001	0	-0.004	-0.001	-0.001	0	0	0	0	-0.005	0	0
SER B:263	0	0	0	0	0	0	0.001	0	0	0	0	-0.002	0	0	0.001	0	0	0.002	0	0	0	0	0	0	0	0	0	0	0	-0.002	0	0	0	0	0	0	0	0	0	-0.003	-0.001	0	0	0	0	0.001	-0.003	0	0
PHE B:264	0	0	0	0	0	0	0.001	0	-0.002	-0.002	0	-0.003	-0.005	0.002	-0.004	0.003	0.002	0.001	0	0	0	0	0	0	0	0	0	0	0	-0.001	-0.001	0.002	0	0	0	0	0	-0.002	0	-0.001	-0.003	0.003	0.001	0.001	-0.001	0.004	0	0	0
HIS B:265	0	0	0	0	0	0	-0.005	0	0.001	0.001	0	0.005	0.002	-0.001	-0.001	-0.003	-0.001	-0.005	0	0	0	0	0	0	0	0	0	0	0	0.003	0	-0.001	0	0	0	0	0	0.001	0	0.002	0.001	-0.002	-0.001	0	0	-0.002	0	0	0
PRO B:266	0	0	0	0	0	0	0	0	-0.001	-0.001	0	-0.001	-0.002	0.001	-0.002	0.002	0.001	0	0	0	0	0	0	0	0	0	0	0	0	0	0	0.001	0	0	0	0	0	-0.001	0	-0.001	-0.001	0.001	0	0	0	0.001	0	0	0
PHE B:267	0	0	0	0	0	0	0	0	0	0	0	0	0.001	0	0.001	-0.001	0	-0.001	0	0	0	0	0	0	0	0	0	0	0	0	0	0	0	0	0	0	0	0	0	-0.001	0	-0.001	0	0	0	-0.001	-0.002	0	0
ILE B:268	0	0	0	0	0	0	0	0	0.003	0.003	0	0.001	0.005	-0.002	0.006	-0.003	-0.002	0	0	0	0	0	0	0	0	0	0	0	0	-0.001	0.001	-0.002	0	0	0	0	0	0.001	-0.001	-0.002	0.002	-0.002	-0.001	0	0.001	-0.003	-0.004	0	0
HIS B:269	0	0	0	0	0	0	0	0	-0.001	-0.001	0	0	-0.002	0.001	-0.002	0.001	0.001	-0.001	0	0	0	0	0	0	0	0	0	0	0	-0.001	0	0.001	0	0	0	0	0	-0.001	0	-0.002	-0.001	0.001	0	0	0	0.001	-0.003	0	0
ASN B:270	0	0	0	0	0	0	-0.001	0	0	0	0	0.002	0	0	-0.002	0.001	0	-0.003	0	0	0	0	0	0	0	0	0	0	0	0	0	0	0	0	0	0	0	0	0	-0.001	0	0	0	0	0	0	-0.002	0	0
SER B:271	0	0	0	0	0	0	0.002	0	0	0	0	-0.002	0	0	0.002	0	0	0.002	0	0	0	0	0	0	0	0	0	0	0	-0.002	0	0	0	0	0	0	0	0	0	-0.002	0	0	0	0	0	0	-0.003	0	0
LYS B:272	0	-0.001	0.003	0	-0.002	0.003	0.305	-0.002	0.003	0.004	-0.004	-0.284	0.008	-0.003	0.283	-0.004	-0.002	0.333	0	0.003	-0.003	-0.001	0.001	-0.002	0.003	0	-0.002	-0.001	-0.002	-0.249	-0.001	-0.005	0	-0.001	-0.002	-0.002	-0.001	0	-0.003	-0.268	0.003	-0.003	-0.005	0.001	0.001	-0.003	-0.282	0.002	-0.002
PRO B:273	0	0	0	0	0	0	0.001	0	-0.002	-0.002	0	-0.002	-0.003	0.001	-0.003	0.002	0.002	0.001	0	0	0	0	0	0	0	0	0	0	0	-0.001	0	0.001	0	0	0	0	0	-0.001	0	-0.001	-0.001	0.001	0	0	0	0.001	-0.001	0	0
HIS B:274	0	0	0	0	0	0	0.001	0	0.002	0.003	0	0	0.005	-0.002	0.007	-0.003	-0.002	0.002	0	0	0	0	0	0	0	0	0	0	0	0	0	-0.001	0	0	0	0	0	0.001	0	0.001	0.001	-0.001	0	0	0	-0.001	0.003	0	0
PRO B:275	0	0	0	0	0	0	-0.003	0	-0.001	-0.002	0	0.001	-0.003	0.001	-0.004	0.002	0.001	-0.002	0	0	0	0	0	0	0	0	0	0	0	0.001	0	0.001	0	0	0	0	0	0	0	0.001	0	0.001	0	0	0	0.001	0.001	0	0
GLY B:276	0	0	0	0	0	0	-0.001	0	0.002	0.003	0	0.003	0.006	-0.003	0.006	-0.004	-0.003	-0.002	0	0	0	0	0	0	0	0	0	0	0	0.001	0	-0.001	0	0	0	0	0	0.001	0	0.001	0.001	-0.002	0	0	0	-0.001	0.001	0	0
GLN B:277	0	0	0	0	0	0	-0.002	0	0.001	0.001	0	0.003	0.002	-0.001	0	-0.003	-0.001	-0.004	0	0	0	0	0	0	0	0	0	0	0	0.001	0	-0.001	0	0	0	0	0	0.001	0	0.001	0.001	-0.001	0	0	0	-0.001	0.001	0	0
LEU B:278	0	0	0	0	0	0	0	0	-0.002	-0.003	0	-0.002	-0.005	0.002	-0.005	0.003	0.002	0.001	0	0	0	0	0	0	0	0	0	0	0	0.001	0	0.001	0	0	0	0	0	-0.001	0	0.002	-0.001	0.002	0.001	0	0	0.002	0.003	0	0
TRP B:279	0	0	0	0	0	0	0	0	0.002	0.003	0	0.002	0.006	-0.003	0.007	-0.004	-0.003	-0.001	0	0	0	0	0	0	0	0	0	0	0	0.001	0.001	-0.002	0	0	0	0	0	0.001	0	0.001	0.001	-0.002	-0.001	0	0	-0.002	0.001	0	0
ALA B:280	0	0	0	0	0	0	0.001	0	-0.003	-0.003	0	-0.002	-0.005	0.002	-0.005	-0.001	0.002	0.002	0	0	0	0	0	0	0	0	0	0	0	0	-0.001	0.002	0	0	0	0	0	-0.001	0	0.001	-0.001	0	0.001	0	-0.001	0.001	0.003	0	0
ALA B:281	0	0	0	0	0	0	0	0	-0.002	-0.002	0	-0.001	-0.004	0.001	-0.004	0.001	0.002	0	0	0	0	0	0	0	0	0	0	0	0	0.001	0	0.001	0	0	0	0	0	-0.001	0	0.002	-0.001	0.001	0.001	0	0	0.001	0.003	0	0
ASP B:282	0	0.001	-0.002	0	0.001	-0.001	-0.27	0.001	0.001	0.001	0.004	0.267	0	0.001	-0.26	0	0	-0.314	0.002	-0.002	0.003	0	0	0.001	-0.002	0.001	0.002	0.002	0.002	0.234	0.002	0.002	0.001	0.001	0.002	0.002	0.001	0.002	0.003	0.26	-0.001	0.001	0.005	0	0	0.001	0.282	-0.002	0.001
GLN B:283	0	0	0	0	0	0	-0.002	0	0.001	0.002	0	0.004	0.004	-0.001	0.002	-0.002	-0.002	-0.004	0	0	0	0	0	0	0	0	0	0	0	0.002	0	-0.001	0	0	0	0	0	0.001	0	0.004	0.001	-0.001	0	0	0.001	-0.002	0.004	0	0
MET B:284	0	0	0.001	0	0	0	0.001	0	0.004	0.004	0	0.003	0.009	-0.003	0.01	-0.002	-0.004	-0.001	0	0	0	0	0	0	0	0	0	0	0	0	0.002	-0.004	0	0	0.001	0.001	0	0.004	-0.001	0	0.006	-0.002	-0.002	-0.001	0.003	-0.004	-0.002	0	0
ILE B:285	0	0	0	0	0	0	0	0	-0.002	-0.002	0	-0.002	-0.004	0.002	-0.005	0.002	0.002	0.001	0	0	0	0	0	0	0	0	0	0	0	0.001	-0.001	0.002	0	0	0	0	0	-0.001	0	0.002	-0.002	0.002	0.001	0	-0.001	0.003	0.004	0	0
SER B:286	0	0	0	0	0	0	0.001	0	0	0	0	-0.001	0	0	0.001	0	0	0.003	0	0	0	0	0	0	0	0	0	0	0	0	0	0	0	0	0	0	0	0	0	0.001	0	0	0	0	0	0	0.002	0	0
LEU B:287	0	0	0	0	0	0	0.001	0	-0.001	-0.001	0	-0.001	-0.001	0	-0.001	0	0.001	0.001	0	0	0	0	0	0	0	0	0	0	0	0	0	0.001	0	0	0	0	0	0	0	0.001	-0.001	0	0	0	0	0	0.002	0	0
LEU B:288	0	0	0	0	0	0	0.001	0	-0.001	-0.001	0	-0.002	-0.003	0.001	-0.003	0.001	0.002	0.002	0	0	0	0	0	0	0	0	0	0	0	0	-0.001	0.001	0	0	0	0	0	-0.001	0	0.001	-0.002	0.001	0.001	0	-0.001	0.002	0.004	0	0
ALA B:289	0	0	0	0	0	0	-0.002	0	0	0	0	0.003	0	0	-0.003	0	0	-0.003	0	0	0	0	0	0	0	0	0	0	0	0.002	0	0	0	0	0	0	0	0	0	0.003	0	0	0	0	0	0	0.003	0	0
ASN B:290	0	0	0	0	0	0	0	0	0	0	0	0	0	0	0	0	0	0	0	0	0	0	0	0	0	0	0	0	0	0	0	0	0	0	0	0	0	0	0	0.001	0	0	0	0	0	0	0.001	0	0
SER B:291	0	0	0	0	0	0	0.001	0	0	0	0	-0.002	0	0	0.002	0	0	0.003	0	0	0	0	0	0	0	0	0	0	0	-0.001	0	0	0	0	0	0	0	0	0	-0.002	0	0	0	0	0	0	-0.002	0	0
GLN B:292	0	0	0	0	0	0	-0.003	0	0	0	0	0.002	0	0	-0.002	0	0	-0.002	0	0	0	0	0	0	0	0	0	0	0	0.003	0	0	0	0	0	0	0	0	0	0.005	0	0	0	0	0	0	0.007	0	0
LEU B:293	0	0	-0.001	0	0	0	-0.001	0	-0.002	-0.002	0	-0.002	-0.004	0.001	-0.004	0.001	0.002	0.002	0	0	0	0	0	0	0	0	0	0	0	0.001	-0.001	0.003	0	0	-0.001	-0.001	0	-0.004	0	0.003	-0.006	0	0.001	0.001	-0.004	0.002	0.008	0.001	0
VAL B:294	0	0	0	0	0	0	0.003	0	0	0	0	-0.002	0	0	0.001	0	0	0.003	0	0	0	0	0	0	0	0	0	0	0	-0.001	0	0	0	0	0	0	0	-0.001	0	-0.001	-0.001	0	0	0	-0.001	0.001	0.001	0	0
ARG B:295	-0.001	-0.001	0.002	0	-0.003	0.001	0.302	-0.001	-0.001	-0.001	-0.003	-0.283	0	-0.001	0.27	0.001	0.001	0.313	0	0.002	-0.003	0	0.001	-0.001	0.003	-0.001	-0.002	-0.003	-0.003	-0.27	-0.003	-0.003	0	-0.003	-0.004	-0.003	-0.002	-0.005	-0.006	-0.317	-0.001	-0.003	-0.008	-0.001	-0.002	-0.002	-0.364	0.001	-0.004
ASP B:296	0.001	0	-0.001	0	0.002	-0.001	-0.264	0.001	0.001	0.001	0.003	0.254	0	0.001	-0.245	0	0	-0.285	0.001	-0.002	0.003	-0.001	0	0.001	-0.003	0.001	0.002	0.002	0.002	0.238	0.002	0.003	0.001	0.002	0.003	0.002	0.002	0.003	0.004	0.275	0	0.002	0.006	0.001	0.001	0.002	0.313	-0.001	0.002
GLU B:297	0	0.001	-0.002	0	0.003	-0.001	-0.287	0.001	0.001	0.001	0.003	0.27	0	0.001	-0.258	-0.001	-0.001	-0.299	0	-0.002	0.003	0	-0.001	0.001	-0.003	0.001	0.002	0.002	0.002	0.256	0.003	0.003	0	0.002	0.003	0.003	0.002	0.004	0.005	0.295	0	0.003	0.007	0.001	0.001	0.003	0.335	-0.001	0.003
LEU B:298	0	0	0	0	0	0	0.001	0	0	0	0	-0.001	0	0	0.001	0	0	0.001	0	0	0	0	0	0	0	0	0	0	0	-0.001	0	0	0	0	0	0	0	0	0	-0.002	0	0	0	0	0	0	-0.002	0	0
ASP B:299	0	0	-0.001	0	0.002	-0.001	-0.254	0.001	0.001	0.001	0.002	0.241	0	0.001	-0.232	0	0	-0.267	0	-0.002	0.003	0	0	0.001	-0.002	0.001	0.002	0.002	0.002	0.229	0.002	0.002	0	0.002	0.002	0.002	0.002	0.003	0.004	0.262	0	0.002	0.005	0.001	0.001	0.002	0.296	0	0.002
GLY B:300	0	0	0	0	0	0	0	0	0	0	0	0	0	0	0.001	0	0	0.001	0	0	0	0	0	0	0	0	0	0	0	0	0	0	0	0	0	0	0	0	0	-0.001	0	0	0	0	0	0	-0.001	0	0
LYS B:301	0	0	0.001	0	-0.002	0.001	0.243	-0.001	-0.001	0	-0.002	-0.23	0	-0.001	0.222	0	0	0.253	0	0.002	-0.002	0	0	-0.001	0.002	-0.001	-0.002	-0.002	-0.002	-0.22	-0.002	-0.002	0	-0.002	-0.002	-0.002	-0.002	-0.003	-0.004	-0.251	0	-0.002	-0.005	-0.001	-0.001	-0.002	-0.283	0	-0.002
HIS B:302	0	0	0	0	0	0	0.002	0	0	0	0	-0.001	0	0	0.001	0	0	0.001	0	0	0	0	0	0	0	0	0	0	0	-0.001	0	0	0	0	0	0	0	0	0	0	0	0	0	0	0	0	0	0	0
ASP B:303	0.001	0	-0.001	0	0.003	-0.001	-0.279	0.001	0.001	0.001	0.002	0.264	0	0.001	-0.253	0	0	-0.289	0	-0.002	0.003	-0.001	0	0.001	-0.003	0.001	0.002	0.003	0.002	0.255	0.003	0.003	0	0.003	0.003	0.003	0.002	0.005	0.005	0.302	0.001	0.003	0.008	0.002	0.002	0.003	0.353	0	0.004
TYR B:304	0	0	0	0	0	0	-0.002	0	0	0	0	0.001	0	0	-0.001	0	0	-0.001	0	0	0	0	0	0	0	0	0	0	0	0.002	0	0	0	0	0	0	0	0	0	0.003	0	0	0	0	0	0	0.004	0	0
ARG B:305	-0.001	0	0.001	0	-0.003	0.001	0.28	-0.001	-0.002	-0.001	-0.003	-0.267	0	-0.001	0.257	0	0	0.294	0	0.002	-0.003	0.001	0	-0.001	0.003	-0.001	-0.002	-0.003	-0.003	-0.259	-0.003	-0.003	-0.001	-0.003	-0.003	-0.003	-0.003	-0.005	-0.006	-0.31	-0.001	-0.003	-0.009	-0.003	-0.002	-0.003	-0.366	0.001	-0.003
ASP B:306	0.001	0	-0.001	0	0.003	-0.001	-0.297	0.001	0.001	0.001	0.002	0.278	0	0.001	-0.266	-0.001	0	-0.303	0	-0.002	0.003	-0.001	-0.001	0.001	-0.003	0.001	0.002	0.003	0.003	0.274	0.003	0.004	0.001	0.003	0.004	0.003	0.003	0.006	0.007	0.33	0.001	0.004	0.009	0.003	0.003	0.004	0.392	0	0.005
HIS B:307	0	0	0	0	0	0	0.006	0	0	0	0	-0.006	0	0	0.006	0	0	0.007	0	0	0	0	0	0	0	0	0	0	0	-0.006	0	0	0	0	0	0	0	0	0	-0.008	0	0	-0.001	0	0	0	-0.011	0	0
GLU B:308	0	0	-0.002	0.001	0.004	-0.001	-0.312	0.002	0.001	0	0.001	0.282	0	0	-0.267	-0.001	-0.001	-0.299	-0.001	-0.002	0.003	0	-0.001	0.002	-0.004	0.001	0.003	0.003	0.003	0.287	0.004	0.004	0	0.004	0.004	0.005	0.003	0.007	0.007	0.343	0.002	0.005	0.009	0.002	0.004	0.005	0.406	0.001	0.007
LEU B:309	0	0	0	0	0	0	-0.002	0	0	0	0	0.002	0	0	-0.001	0	0	-0.001	0	0	0	0	0	0	0	0	0	0	0	0.002	0	0	0	0	0	0	0	0	0	0.003	0	0	0	0	0	0	0.004	0	0
ILE B:310	0	0	0	0	0	0	0.003	0	0	0	0	-0.002	0	0	0.002	0	0	0.002	0	0	0	0	0	0	0	0	0	0	0	-0.003	0	0	0	0	0	0	0	0	0	-0.003	0.001	-0.001	0	0	0	-0.002	-0.004	0	0
GLN B:311	0	0	0	0	0	0	-0.006	0	0	0	0	0.004	0	0	-0.003	0	0	-0.003	0	0	0	0	0	0	0	0	0	0	0	0.006	0	0	0	0	0	0	0	0	0	0.008	0	0	0	0	0	0.001	0.011	0	0
ASP B:312	0	0.001	-0.002	0	0.003	-0.002	-0.321	0.002	0.001	0.001	0.003	0.299	0	0.001	-0.285	-0.001	-0.001	-0.335	0	-0.003	0.004	0	-0.001	0.002	-0.004	0.001	0.003	0.003	0.003	0.279	0.003	0.004	0	0.003	0.004	0.004	0.002	0.005	0.006	0.322	-0.001	0.003	0.008	0	0.001	0.003	0.363	-0.002	0.003
ARG B:313	0.003	-0.001	0.005	0.001	0.002	0.007	0.37	0.004	0.056	0.061	-0.011	-0.367	0.055	-0.005	0.426	-0.007	-0.009	0.456	-0.004	0.003	0.001	-0.004	0.003	-0.003	0.001	0.003	-0.002	0.004	-0.001	-0.265	0.002	-0.004	0	0.001	0	-0.001	0.001	0.003	0.001	-0.24	0.003	0	0	0.004	0.002	0.001	-0.221	0.002	0
TYR B:314	0	0.001	0.002	0	0	0	0.006	0	0.009	0.008	-0.001	0.002	0.015	-0.005	0.017	-0.002	-0.006	0.001	0	0	0	0	0.001	0	0	0	0	0	0	-0.004	0.004	-0.007	0	0	0.001	0.001	0	0.008	-0.001	-0.007	0.012	-0.002	-0.003	-0.002	0.006	-0.007	-0.013	-0.001	0
SER B:315	0	0.001	0.002	0	0	0	0.004	0	0.008	0.008	-0.001	0.003	0.017	-0.007	0.018	-0.006	-0.007	0	0	0	0	0	0.001	0	0	0	0	0	0	-0.003	0.003	-0.006	0	0	0.001	0.001	0	0.007	-0.002	-0.005	0.01	-0.005	-0.004	-0.002	0.005	-0.01	-0.011	0	0
LEU B:316	0	-0.001	-0.002	0	0	0	0.002	0	-0.008	-0.007	0.001	-0.006	-0.014	0.005	-0.012	0.001	0.006	0.003	0	0	0	0	-0.001	0	0	0	0	0	0	-0.002	-0.004	0.007	0	0	-0.002	-0.001	0	-0.008	0.001	0	-0.011	0	0.003	0.002	-0.006	0.004	0.005	0.001	0
ARG B:317	0	-0.001	0.002	0	-0.003	0.002	0.33	-0.002	0	0.001	-0.003	-0.302	0.002	-0.001	0.289	0	0.001	0.341	0.001	0.003	-0.004	0	0.001	-0.002	0.004	0	-0.003	-0.002	-0.002	-0.278	-0.003	-0.004	0	-0.002	-0.003	-0.004	-0.002	-0.004	-0.005	-0.312	0.001	-0.003	-0.006	0.001	-0.001	-0.003	-0.34	0.002	-0.003
CYS B:318	0	0	0.001	0	0	0	-0.001	0	0.004	0.004	0	0.004	0.008	-0.003	0.006	-0.002	-0.003	-0.004	0	0	0	0	0	0	0	0	0	0	0	0	0.001	-0.002	0	0	0	0	0	0.002	-0.001	-0.002	0.003	-0.002	-0.001	-0.001	0.001	-0.002	-0.004	0	0
LEU B:319	0.002	0.008	0.009	-0.002	-0.001	0	0.001	0.005	0.039	0.039	-0.003	0.025	0.067	-0.015	0.061	0.011	-0.019	-0.018	-0.003	-0.001	0.004	-0.001	0.005	0	0.002	0	0	0	0.001	0	0.018	-0.024	0.001	0.001	0.008	0.006	-0.001	0.023	-0.002	-0.009	0.033	-0.001	-0.006	-0.005	0.017	-0.01	-0.025	-0.003	0.001
PRO B:320	0	-0.002	-0.002	0	0	0	-0.001	-0.001	-0.002	-0.001	0	0.001	-0.001	-0.003	-0.001	-0.01	-0.003	-0.001	0.001	0	-0.001	0	-0.001	0	-0.001	0	0	0	0	0	-0.003	0.002	0	0	-0.002	-0.001	0	-0.003	-0.001	0	-0.005	-0.004	0	0.001	-0.003	-0.003	0.002	0.001	0
GLN B:321	0	-0.001	-0.001	0	0	0	-0.004	0	-0.002	-0.001	0	0.004	-0.001	-0.001	-0.006	-0.006	0	-0.006	0	0	0	0	0	0	0	0	0	0	0	0.003	-0.002	0.002	0	0	-0.001	-0.001	0	-0.002	0	0.004	-0.003	-0.002	0.001	0.001	-0.002	0	0.005	0	0
TYR B:322	0	0	0.001	0	0	0	-0.001	0	0.005	0.006	-0.001	0.004	0.01	-0.003	0.008	0	-0.003	-0.004	0	0	0	0	0	0	0	0	0	0	0	-0.001	0.001	-0.002	0	0	0	0	0	0.001	-0.001	-0.002	0.001	-0.001	-0.001	0	0	-0.001	-0.004	0	0
LEU B:323	0	-0.001	-0.001	0	0	0	-0.001	-0.001	-0.005	-0.004	0	-0.001	-0.007	0.001	-0.007	-0.005	0.001	-0.002	0.001	0	-0.001	0	-0.001	0	0	0	0	0	0	0	-0.003	0.003	0	0	-0.001	-0.001	0	-0.003	0	0	-0.004	-0.001	0.001	0.001	-0.002	0.001	0.001	0	0
GLY B:324	0.001	0.003	0.004	-0.001	0	0	0.002	0.002	0.026	0.027	-0.002	0.015	0.044	-0.01	0.04	0.004	-0.012	-0.012	-0.002	0	0.002	-0.001	0.002	0	0.001	0	0	0	0	-0.001	0.007	-0.012	0	0	0.002	0.001	-0.001	0.008	-0.002	-0.004	0.011	-0.004	-0.003	-0.002	0.004	-0.007	-0.008	-0.001	0
PRO B:325	-0.001	-0.003	-0.003	0.001	0	0	-0.001	-0.002	-0.01	-0.008	0	-0.003	-0.012	-0.001	-0.012	-0.013	0	0.001	0.001	0	-0.002	0	-0.002	0	-0.001	0	0	0	0	0	-0.005	0.006	0	0	-0.002	-0.001	0	-0.005	0	0.001	-0.007	0	0.001	0.001	-0.003	0.002	0.003	0	0
ILE B:326	0	0.002	0.002	0	0	0	0.002	0.001	0.017	0.019	-0.002	0.011	0.034	-0.008	0.031	0.001	-0.01	-0.009	-0.001	0	0.001	0	0.001	0	0	0	0	0	0	-0.001	0.003	-0.007	0	0	0.001	0.001	0	0.004	-0.001	-0.003	0.005	-0.003	-0.002	-0.001	0.001	-0.004	-0.005	0	0
VAL B:327	0	-0.002	-0.002	0	0	0	0	-0.001	-0.013	-0.013	0.001	-0.007	-0.021	0.004	-0.02	-0.007	0.005	0.003	0.001	0	-0.001	0	-0.001	0	0	0	0	0	0	0	-0.003	0.006	0	0	-0.001	-0.001	0	-0.004	0.001	0.001	-0.005	0.002	0.002	0.001	-0.002	0.004	0.002	0	0
ASP B:328	0	0	-0.004	0	0.001	-0.003	-0.306	0.001	-0.011	-0.013	0.007	0.293	-0.025	0.008	-0.315	0.001	0.008	-0.363	0.003	-0.003	0.003	0.001	-0.001	0.002	-0.003	0	0.002	0.001	0.002	0.248	-0.001	0.007	0	0.001	0.002	0.002	0.001	-0.002	0.003	0.265	-0.006	0.004	0.005	-0.001	-0.002	0.004	0.276	-0.002	0.001
GLY B:329	0	0	0	0	0	0	0.002	0	0.001	0.002	0	0	0.004	-0.002	0.005	-0.002	-0.002	0	0	0	0	0	0	0	0	0	0	0	0	-0.002	0	0	0	0	0	0	0	0	0	-0.002	0	0	0	0	0	0	-0.003	0	0
ILE B:330	0	0	0	0	0	0	0.001	0	0.002	0.003	0	0.002	0.007	-0.003	0.007	-0.005	-0.003	-0.003	0	0	0	0	0	0	0	0	0	0	0	-0.001	0	0	0	0	0	0	0	0	0	-0.001	0	-0.001	0	0	0	0	-0.002	0	0
SER B:331	0	0	0	0	0	0	0.002	0	-0.001	-0.002	0	-0.002	-0.003	0.001	-0.002	0.001	0.002	0.002	0	0	0	0	0	0	0	0	0	0	0	-0.001	0	0	0	0	0	0	0	0	0	-0.002	0	0	0	0	0	0	-0.002	0	0
GLN B:332	0	0	0	0	0	0	0.004	0	0.004	0.006	-0.001	0	0.011	-0.004	0.014	-0.005	-0.004	0.003	0	0	0	0	0	0	0	0	0	0	0	-0.002	0	-0.001	0	0	0	0	0	0	0	-0.002	0	-0.001	0	0	0	0	-0.002	0	0
ILE B:333	0	0.001	0.001	0	0	0	0.002	0	0.01	0.014	-0.001	0.006	0.023	-0.005	0.024	-0.001	-0.007	-0.005	-0.001	0	0.001	0	0.001	0	0	0	0	0	0	-0.002	0.001	-0.003	0	0	0	0	0	0.001	-0.001	-0.002	0.001	-0.002	-0.001	0	0	-0.001	-0.003	0	0
ALA B:334	0	0	0	0	0	0	0.001	0	-0.004	-0.005	0.001	-0.003	-0.009	0.002	-0.009	0.001	0.003	0.002	0	0	0	0	0	0	0	0	0	0	0	-0.001	0	0.001	0	0	0	0	0	0	0	-0.001	0	0.001	0	0	0	0.001	-0.001	0	0
LYS B:335	0	-0.001	0.002	0	0	0.003	0.291	-0.001	-0.002	-0.002	-0.006	-0.294	-0.001	-0.001	0.286	0	0.001	0.367	-0.003	0.003	-0.004	0	0	-0.001	0.002	0	-0.002	0	-0.002	-0.237	-0.001	-0.002	-0.001	-0.001	-0.001	-0.001	0	-0.001	-0.002	-0.25	0.002	0	-0.003	0.001	0.001	0	-0.256	0.002	0
GLN B:336	0	0	0	0	0	0	-0.003	0	0.004	0.006	0	0.006	0.01	-0.003	0.007	-0.003	-0.004	-0.009	0	0	0	0	0	0	0	0	0	0	0	0.002	0	-0.001	0	0	0	0	0	0	0	0.002	0	-0.001	0	0	0	0	0.001	0	0
ILE B:337	0	0.002	0.001	0	0	0	0.002	0.001	0.015	0.02	-0.001	0.009	0.033	-0.005	0.035	0.004	-0.008	-0.008	-0.002	0	0.002	-0.001	0.001	0	0	0	0	0	0	-0.001	0.002	-0.005	0	0	0	0	0	0.002	-0.001	-0.002	0.002	-0.002	-0.001	0	0	-0.002	-0.003	0	0
GLU B:338	0	0.001	-0.002	-0.001	-0.001	-0.002	-0.286	0	-0.004	-0.006	0.008	0.297	-0.012	0.004	-0.311	-0.001	0.004	-0.384	0.005	-0.003	0.004	0	0	0.001	-0.002	0	0.002	0	0.002	0.235	0	0.003	0.001	0	0.001	0.001	0	0	0.001	0.246	-0.003	0.001	0.003	-0.001	-0.001	0	0.25	-0.002	0
ILE B:339	0	0.002	0.001	0	0	0	0.002	0.001	0.018	0.024	-0.002	0.011	0.038	-0.008	0.043	-0.001	-0.011	-0.009	-0.003	0	0.002	-0.001	0.001	0	0	0	0	0	0	-0.001	0.002	-0.005	0	0	0	0	0	0.002	-0.001	-0.002	0.002	-0.002	-0.001	0	0	-0.002	-0.002	0	0
GLU B:340	0	0.001	-0.003	-0.001	-0.001	-0.004	-0.305	0	-0.004	-0.003	0.008	0.321	-0.006	0	-0.325	-0.009	-0.002	-0.426	0.006	-0.003	0.003	0.001	-0.001	0.002	-0.002	-0.001	0.002	-0.001	0.002	0.241	-0.001	0.003	0.001	0	0	0.001	0	-0.001	0.001	0.243	-0.003	0	0.003	-0.002	-0.002	0	0.24	-0.002	0
ILE B:341	0	-0.001	-0.001	0	0	0	0	0	-0.008	-0.009	0.001	-0.004	-0.014	0.002	-0.014	-0.005	0.003	0.003	0.001	0	-0.001	0	-0.001	0	0	0	0	0	0	0	-0.001	0.002	0	0	0	0	0	-0.001	0	-0.001	-0.001	0.001	0	0	0	0.001	-0.001	0	0
ASN B:342	0	0	0	0	0	0	0.003	0	-0.003	-0.005	0	-0.005	-0.008	0.003	-0.008	0.004	0.004	0.006	0	0	0	0	0	0	0	0	0	0	0	-0.002	0	0.001	0	0	0	0	0	0	0	-0.002	0	0	0	0	0	0	-0.003	0	0
SER B:343	0	0	0	0	0	0	0	0	0	0	0	0	0	0	-0.001	0	0	-0.001	0	0	0	0	0	0	0	0	0	0	0	0	0	0	0	0	0	0	0	0	0	0	0	0	0	0	0	0	0	0	0
VAL B:344	0	0	0	0	0	0	0	0	0.001	0.001	0	0	0.002	-0.001	0.004	-0.003	-0.001	0.001	0	0	0	0	0	0	0	0	0	0	0	0	0	0	0	0	0	0	0	0	0	0	0	0	0	0	0	0	0	0	0
THR B:345	0	0	0	0	0	0	-0.003	0	0.003	0.005	0	0.006	0.007	-0.002	0.005	-0.003	-0.003	-0.008	0	0	0	0	0	0	0	0	0	0	0	0.002	0	0	0	0	0	0	0	0	0	0.002	0	0	0	0	0	0	0.001	0	0
ASP B:346	0	0.001	-0.002	-0.001	-0.002	-0.003	-0.274	0	0.001	0.001	0.007	0.295	0	0.001	-0.296	-0.001	0	-0.382	0.005	-0.002	0.003	0.001	0	0.001	-0.001	-0.001	0.001	-0.001	0.001	0.221	0	0.001	0.001	0	0	0	0	-0.001	0	0.219	-0.002	-0.001	0.002	-0.002	-0.001	-0.001	0.214	-0.002	0
ASN B:347	0	0	0	0	0	0	0	0	0.004	0.008	-0.001	0.003	0.012	-0.004	0.016	-0.008	-0.005	-0.003	-0.001	0	0	0	0	0	0	0	0	0	0	0	0	-0.001	0	0	0	0	0	0	0	0	0	0	0	0	0	0	0	0	0
PRO B:348	0	0	0	0	0	0	0	0	-0.003	-0.004	0	-0.001	-0.005	0	-0.006	-0.003	0.001	0	0.001	0	0	0	0	0	0	0	0	0	0	0	0	0.001	0	0	0	0	0	0	0	0	0	0	0	0	0	0	0	0	0
LEU B:349	0	0	0	0	0	0	0.001	0	0	0	0	-0.001	0	0	0.001	0	0	0.002	0	0	0	0	0	0	0	0	0	0	0	-0.001	0	0	0	0	0	0	0	0	0	-0.001	0	0	0	0	0	0	-0.001	0	0
ILE B:350	0	0	0	0	0	0	-0.001	0	0	0	0	0.001	0	0	-0.001	0	0	-0.001	0	0	0	0	0	0	0	0	0	0	0	0.001	0	0	0	0	0	0	0	0	0	0.001	0	0	0	0	0	0	0.001	0	0
ASP B:351	0	0.001	-0.001	-0.001	-0.001	-0.002	-0.232	0	0.001	0	0.004	0.245	0	0.001	-0.246	0.001	0	-0.3	0.003	-0.002	0.002	0.001	0	0.001	-0.001	0	0.001	-0.001	0.001	0.192	0	0.001	0	0	0	0	0	0	0	0.191	-0.002	0	0.001	-0.001	-0.001	0	0.188	-0.001	0
VAL B:352	0	0	0	0	0	0	0.001	0	0	0	0	-0.001	0	0	0.001	0	0	0.002	0	0	0	0	0	0	0	0	0	0	0	-0.001	0	0	0	0	0	0	0	0	0	-0.001	0	0	0	0	0	0	-0.001	0	0
ASP B:353	0	0.001	-0.001	-0.001	-0.001	-0.002	-0.221	0	0.001	0.001	0.004	0.234	0	0.001	-0.235	0.001	0	-0.285	0.003	-0.001	0.002	0	0	0.001	-0.001	0	0.001	0	0.001	0.185	0	0.001	0	0	0	0	0	0	0	0.186	-0.001	0	0.001	-0.001	-0.001	0	0.185	-0.001	0
ASN B:354	0	0	0	0	0	0	0.004	0	0	0	0	-0.004	0	0	0.004	0	0	0.006	0	0	0	0	0	0	0	0	0	0	0	-0.003	0	0	0	0	0	0	0	0	0	-0.003	0	0	0	0	0	0	-0.003	0	0
GLN B:355	0	0	0	0	0	0	-0.001	0	0	0	0	0.002	0	0	-0.002	0	0	-0.002	0	0	0	0	0	0	0	0	0	0	0	0.001	0	0	0	0	0	0	0	0	0	0.001	0	0	0	0	0	0	0.001	0	0
ALA B:356	0	0	0	0	0	0	0	0	0	0	0	0	0	0	0	0	0	0	0	0	0	0	0	0	0	0	0	0	0	0	0	0	0	0	0	0	0	0	0	0	0	0	0	0	0	0	0	0	0
SER B:357	0	0	0	0	0	0	0.001	0	0	0	0	-0.001	0	0	0.001	0	0	0.001	0	0	0	0	0	0	0	0	0	0	0	-0.001	0	0	0	0	0	0	0	0	0	-0.001	0	0	0	0	0	0	-0.001	0	0
TYR B:358	0	0	0	0	0	0	0	0	-0.001	-0.001	0	0	-0.002	0.001	-0.004	0.002	0.001	-0.001	0	0	0	0	0	0	0	0	0	0	0	0	0	0	0	0	0	0	0	0	0	0	0	0	0	0	0	0	0	0	0
HIS B:359	0	0	0	0	0	0	0	0	0	0	0	0	0	0	0	0	0	0	0	0	0	0	0	0	0	0	0	0	0	0	0	0	0	0	0	0	0	0	0	0	0	0	0	0	0	0	0	0	0
GLY B:360	0	0	0	0	0	0	-0.001	0	0	0	0	0.001	0	0	-0.002	0	0	-0.002	0	0	0	0	0	0	0	0	0	0	0	0	0	0	0	0	0	0	0	0	0	0	0	0	0	0	0	0	0	0	0
GLY B:361	0	0	0	0	0	0	-0.003	0	0.001	0.002	0	0.004	0.002	-0.001	0	-0.002	-0.001	-0.006	0	0	0	0	0	0	0	0	0	0	0	0.002	0	0	0	0	0	0	0	0	0	0.002	0	0	0	0	0	0	0.001	0	0
ASN B:362	0	0	0	0	0	0	-0.001	0	0.003	0.005	-0.001	0.003	0.007	-0.003	0.008	-0.005	-0.003	-0.004	0	0	0	0	0	0	0	0	0	0	0	0.001	0	0	0	0	0	0	0	0	0	0	0	0	0	0	0	0	0	0	0
PHE B:363	0	0	0	0	0	0	-0.003	0	-0.002	-0.001	0	0.003	-0.002	0	-0.005	-0.002	0	-0.006	0	0	0	0	0	0	0	0	0	0	0	0.002	0	0	0	0	0	0	0	0	0	0.002	0	0	0	0	0	0	0.002	0	0
LEU B:364	0	0	0.001	0	0	0	0.004	0	0.013	0.018	-0.002	0.003	0.026	-0.007	0.03	-0.007	-0.008	0.001	-0.001	0	0.001	0	0	0	0	0	0	0	0	-0.002	0.001	-0.002	0	0	0	0	0	0	0	-0.002	0	-0.001	0	0	0	0	-0.001	0	0
GLY B:365	0	0	0	0	0	0	-0.001	0	0.003	0.004	0	0.003	0.005	-0.001	0.004	0.001	-0.001	-0.003	0	0	0	0	0	0	0	0	0	0	0	0.001	0	0	0	0	0	0	0	0	0	0.001	0	0	0	0	0	0	0.001	0	0
GLN B:366	0	0.001	0	0	0	0	-0.005	0	0.014	0.021	-0.002	0.012	0.029	-0.01	0.025	-0.011	-0.01	-0.012	-0.001	0	0.001	0	0	0	0	0	0	0	0	0.003	0.001	-0.002	0	0	0	0	0	0.001	0	0.004	0	-0.001	0	0	0	-0.001	0.005	0	0
TYR B:367	0	0	0	0	0	0	-0.002	0	0.001	0.002	0	0.003	0.004	-0.002	0.002	-0.002	-0.002	-0.004	0	0	0	0	0	0	0	0	0	0	0	0.002	0	0	0	0	0	0	0	0	0	0.002	0	0	0	0	0	0	0.002	0	0
VAL B:368	0.001	0.004	0.003	-0.001	0	0	-0.001	0.004	0.037	0.047	-0.003	0.021	0.072	-0.009	0.062	0.013	-0.01	-0.01	-0.006	-0.001	0.004	-0.001	0.003	-0.001	0	0	0	0	0	0.002	0.004	-0.007	0	0	0	0	0	0.003	-0.001	0.001	0.002	-0.003	-0.001	0	0	-0.002	0.001	0	0
GLY B:369	0	0	0	0	0	0	-0.004	0	-0.001	-0.001	0	0.003	-0.002	-0.001	-0.006	-0.003	-0.001	-0.006	0.001	0	0	0	0	0	0	0	0	0	0	0.003	0	0.001	0	0	0	0	0	0	0	0.003	0	0	0	0	0	0	0.003	0	0
MET B:370	0	0	0	0	0	0	-0.002	0	0.002	0.004	-0.001	0.003	0.006	-0.004	0.005	-0.006	-0.004	-0.004	0	0	0	0	0	0	0	0	0	0	0	0.001	0	0	0	0	0	0	0	0	0	0.001	0	0	0	0	0	0	0.001	0	0
GLY B:371	0	0.001	0.001	0	0	0	-0.002	0.001	0.014	0.018	-0.002	0.01	0.029	-0.006	0.025	0.001	-0.007	-0.007	-0.002	0	0.001	0	0.001	0	0	0	0	0	0	0.002	0.001	-0.003	0	0	0	0	0	0.001	0	0.002	0.001	-0.002	0	0	0	-0.001	0.002	0	0
MET B:372	0.006	0.015	0.011	-0.004	-0.002	0.001	0.006	0.019	0.066	0.07	0.002	0.03	0.108	0.003	0.084	0.063	0.018	0.02	-0.009	-0.003	0.017	-0.002	0.011	-0.001	0.003	0.001	0	0.001	0.001	0.003	0.015	-0.018	0.001	0.001	0.005	0.002	-0.001	0.011	-0.002	-0.001	0.012	-0.003	-0.003	-0.002	0.004	-0.006	-0.002	-0.001	0
ASP B:373	-0.002	0	-0.006	0	0	-0.006	-0.406	-0.002	0.008	0.01	0.006	0.416	0.011	-0.013	-0.389	-0.021	-0.022	-0.58	0.005	-0.005	0.001	0.002	-0.004	0.003	-0.004	-0.001	0.003	-0.001	0.002	0.297	-0.002	0.003	0	0	0	0.001	0	-0.002	0.001	0.299	-0.006	-0.003	0.003	-0.003	-0.003	-0.001	0.291	-0.003	0
HIS B:374	0.003	0.009	0.008	-0.002	-0.001	0	-0.003	0.011	0.045	0.047	0	0.027	0.076	-0.003	0.058	0.037	0.001	-0.008	-0.006	-0.002	0.009	-0.001	0.007	-0.001	0.002	0	0	0	0.001	0.005	0.012	-0.015	0	0.001	0.004	0.002	-0.001	0.01	-0.002	0.002	0.011	-0.003	-0.003	-0.002	0.004	-0.006	0	-0.001	0
LEU B:375	0.005	0.013	0.01	-0.003	-0.001	0.001	0.006	0.014	0.058	0.064	-0.001	0.029	0.109	-0.008	0.09	0.048	0.004	0.008	-0.008	-0.002	0.013	-0.001	0.01	-0.001	0.003	0.001	0	0.001	0.001	0.001	0.014	-0.017	0.001	0.001	0.006	0.003	-0.001	0.012	-0.002	-0.003	0.014	-0.003	-0.004	-0.002	0.005	-0.006	-0.005	-0.001	0
ARG B:376	0.001	0.001	0.009	0	0.001	0.006	0.423	0.003	0.059	0.079	-0.023	-0.398	0.137	-0.041	0.522	-0.015	-0.037	0.589	-0.009	0.006	-0.005	-0.002	0.004	-0.003	0.005	0.001	-0.003	0.001	-0.002	-0.309	0.005	-0.012	0	0	0	-0.001	0	0.007	-0.003	-0.314	0.012	-0.004	-0.005	0.003	0.005	-0.004	-0.307	0.003	0
TYR B:377	0.004	0.011	0.009	-0.003	-0.001	0.001	0.003	0.013	0.031	0.027	0.002	0.014	0.044	0.007	0.036	0.045	0.01	0.001	-0.005	-0.001	0.009	-0.001	0.008	0	0.003	0.001	0	0	0.001	0.002	0.014	-0.014	0.001	0.001	0.006	0.003	0	0.012	-0.001	-0.002	0.015	0.001	-0.003	-0.003	0.006	-0.005	-0.006	-0.001	0
TYR B:378	0	0	0.001	0	0	0	-0.003	-0.001	0.005	0.005	-0.001	0.005	0.013	-0.004	0.011	0.004	-0.005	-0.004	-0.001	0	0	0	0	0	0	0	0	0	0	0.002	0.002	-0.003	0	0	0.001	0	0	0.003	-0.001	0.002	0.004	-0.001	-0.001	-0.001	0.001	-0.003	0.001	0	0
ILE B:379	0.005	0.015	0.014	-0.004	-0.002	0.001	0.009	0.017	0.067	0.07	-0.002	0.033	0.122	-0.012	0.097	0.055	0	0.002	-0.008	-0.002	0.013	-0.001	0.011	0	0.004	0.001	0	0.001	0.001	0.001	0.02	-0.023	0.001	0.002	0.009	0.004	0	0.018	-0.003	-0.005	0.023	-0.002	-0.005	-0.004	0.009	-0.008	-0.01	-0.001	0
GLY B:380	-0.001	-0.003	-0.003	0.001	0	0	-0.003	-0.004	-0.011	-0.011	0	-0.004	-0.017	-0.004	-0.015	-0.021	-0.005	0.001	0.002	0	-0.003	0	-0.002	0	-0.001	0	0	0	0	0.002	-0.003	0.004	0	0	-0.001	-0.001	0	-0.003	0.001	0.005	-0.003	-0.001	0.001	0.001	-0.001	0.001	0.006	0	0
LEU B:381	-0.002	-0.006	-0.005	0.002	0.001	0	-0.006	-0.008	-0.02	-0.018	-0.001	-0.005	-0.026	-0.005	-0.02	-0.029	-0.009	-0.003	0.003	0.001	-0.005	0	-0.004	0	-0.002	0	0	0	0	0.002	-0.007	0.006	-0.001	-0.001	-0.003	-0.001	0	-0.004	0	0.005	-0.006	-0.003	0.001	0.001	-0.003	-0.001	0.007	0	0
LEU B:382	-0.001	-0.004	-0.003	0.001	0.001	0	-0.002	-0.004	-0.01	-0.008	-0.001	-0.003	-0.008	-0.006	-0.005	-0.02	-0.008	0.003	0.002	0	-0.003	0	-0.003	0	-0.001	0	0	0	0	0.001	-0.005	0.004	0	0	-0.002	-0.001	0	-0.003	0	0.004	-0.005	-0.003	0.001	0.001	-0.002	-0.001	0.007	0	0
ALA B:383	0	-0.002	-0.002	0	0	0	0	-0.002	-0.01	-0.01	0	-0.007	-0.016	0.001	-0.012	-0.011	0.001	0.009	0.001	0	-0.001	0	-0.001	0	-0.001	0	0	0	0	0.001	-0.003	0.004	0	0	-0.001	-0.001	0	-0.003	0.001	0.004	-0.004	0	0.002	0.001	-0.002	0.002	0.007	0	0
LYS B:384	0.001	-0.002	0.012	0.002	0.002	0.009	0.517	0.021	0.375	0.446	-0.082	-0.418	0.439	-0.085	0.79	-0.061	-0.105	0.598	-0.028	0.006	-0.008	-0.01	0.003	-0.007	0.002	0.001	-0.003	0.004	-0.002	-0.336	0.004	-0.019	0	0.001	-0.004	-0.003	0.002	0.004	-0.001	-0.312	0.006	-0.005	-0.001	0.006	0.003	0	-0.287	0.004	0.001
HIS B:385	0.001	0.004	0.006	-0.001	0	0	0.005	0.003	0.028	0.027	-0.003	0.013	0.052	-0.012	0.046	0.011	-0.013	-0.004	-0.002	0	0.002	-0.001	0.003	0	0.002	0	0	0	0	-0.002	0.01	-0.014	0.001	0.001	0.005	0.003	0	0.015	-0.002	-0.006	0.02	-0.001	-0.005	-0.003	0.01	-0.007	-0.013	-0.001	0.001
LEU B:386	0.002	0.009	0.01	-0.002	-0.001	0	0.005	0.007	0.034	0.033	-0.002	0.02	0.065	-0.013	0.056	0.02	-0.013	-0.008	-0.003	0	0.005	-0.001	0.007	0	0.004	0.001	0	0	0.001	0.001	0.018	-0.02	0.002	0.002	0.012	0.006	0.001	0.024	-0.001	-0.006	0.035	0.006	-0.005	-0.005	0.02	-0.002	-0.018	-0.003	0.002
ASP B:387	0.002	0.009	0.006	-0.002	0.003	-0.003	-0.473	0.009	0.039	0.033	0.005	0.468	0.061	-0.015	-0.37	0.009	-0.021	-0.551	-0.003	-0.007	0.011	0	0.003	0.004	-0.004	0.001	0.004	0.004	0.006	0.375	0.024	-0.017	0.003	0.006	0.019	0.013	0.003	0.033	0.005	0.415	0.038	0.008	0.003	-0.01	0.023	-0.003	0.418	-0.01	0.003
VAL B:388	0.005	0.018	0.021	-0.006	-0.003	0.001	0.009	0.014	0.056	0.05	-0.003	0.032	0.093	-0.018	0.08	0.031	-0.018	-0.016	-0.004	-0.001	0.009	-0.001	0.013	0.001	0.008	0.002	-0.001	0.001	0.003	0.002	0.041	-0.038	0.006	0.006	0.031	0.017	0.005	0.047	0.003	-0.014	0.082	0.025	-0.002	-0.007	0.054	0.023	-0.043	-0.008	0.006
GLN B:389	-0.001	-0.001	0.001	0.001	0.001	0	-0.004	-0.003	0.003	0.004	-0.002	0.006	0.014	-0.009	0.015	-0.01	-0.012	0.001	0	0	-0.001	0	-0.001	0	0	0	0	0	0	0.004	0.004	-0.009	0	0	0.002	0.002	0	0.016	-0.001	0.002	0.023	0.001	-0.005	-0.004	0.015	-0.005	-0.009	-0.002	0.001
ILE B:390	0.004	0.019	0.022	-0.006	-0.003	0.001	0.011	0.013	0.05	0.045	-0.002	0.029	0.091	-0.019	0.079	0.034	-0.018	-0.013	-0.004	-0.001	0.009	0	0.014	0.001	0.01	0.003	-0.001	0.001	0.003	0.001	0.044	-0.037	0.007	0.008	0.04	0.021	0.008	0.053	0.007	-0.018	0.098	0.039	0.002	-0.006	0.07	0.048	-0.047	-0.008	0.011
ALA B:391	-0.002	-0.007	-0.004	0.002	0.001	0	-0.004	-0.007	-0.007	-0.007	-0.002	-0.001	-0.01	-0.006	-0.007	-0.026	-0.009	0.005	0.002	0	-0.005	0	-0.005	-0.001	-0.003	-0.001	0	0	-0.001	0.002	-0.005	-0.006	-0.002	-0.002	-0.006	-0.001	-0.002	0.014	-0.004	0.002	0.021	-0.007	-0.009	-0.004	0.014	-0.021	-0.014	-0.002	0
LEU B:392	-0.001	-0.005	-0.004	0.002	0.001	0	-0.004	-0.005	-0.01	-0.009	0	-0.003	-0.013	-0.002	-0.009	-0.018	-0.003	0.005	0.001	0	-0.003	0	-0.004	0	-0.002	-0.001	0	0	-0.001	0.002	-0.007	-0.001	-0.002	-0.002	-0.007	-0.002	-0.002	0.008	-0.003	0.003	0.01	-0.008	-0.007	-0.003	0.008	-0.02	-0.01	-0.002	-0.001
LEU B:393	-0.001	-0.006	-0.006	0.002	0.001	0	-0.001	-0.005	-0.013	-0.011	0	-0.008	-0.018	0	-0.013	-0.02	-0.001	0.01	0.001	0	-0.003	0	-0.004	0	-0.003	-0.001	0	0	-0.001	0	-0.012	0.003	-0.002	-0.002	-0.011	-0.005	-0.003	0.003	-0.005	0.003	0.001	-0.014	-0.012	-0.004	0	-0.038	-0.011	0	-0.003
ALA B:394	0	-0.001	0	0	0	0	0.001	-0.001	-0.001	-0.001	0	-0.001	-0.001	-0.002	0	-0.007	-0.002	0.005	0	0	-0.001	0	-0.001	0	0	0	0	0	0	0.001	0.001	-0.005	0	0	0.001	0.002	0	0.014	-0.001	0.001	0.024	0.005	-0.004	-0.002	0.02	0.001	-0.011	-0.003	0.002
SER B:395	0	0.003	0.006	-0.001	0	0	0.002	0.001	0.011	0.008	-0.001	0.008	0.018	-0.007	0.018	-0.002	-0.008	-0.003	0	0	0.001	0	0.002	0	0.002	0	0	0	0.001	-0.001	0.017	-0.02	0.002	0.002	0.015	0.011	0.003	0.038	0.003	-0.015	0.077	0.028	-0.001	-0.005	0.068	0.042	-0.059	-0.008	0.011
PRO B:396	-0.001	-0.005	-0.008	0.001	0	0	0.004	-0.002	-0.015	-0.012	0.001	-0.015	-0.025	0.008	-0.019	-0.002	0.01	0.01	0.001	0	-0.001	0	-0.003	0	-0.003	-0.001	0	0	-0.001	-0.004	-0.021	0.02	-0.004	-0.004	-0.021	-0.013	-0.005	-0.034	-0.007	0.006	-0.067	-0.038	-0.009	0	-0.057	-0.078	0.022	0.004	-0.016
GLU B:397	0.001	0.001	-0.004	0.001	0.007	-0.001	-0.426	0.003	0	0	0.003	0.374	-0.004	0.002	-0.353	-0.001	0	-0.399	-0.003	-0.004	0.005	0	-0.002	0.003	-0.007	0.002	0.004	0.005	0.005	0.374	0.003	0.011	0	0.006	0.006	0.006	0.005	0.001	0.012	0.464	-0.021	-0.001	0.016	0.001	-0.014	-0.001	0.552	-0.002	0.008
PHE B:398	0	-0.001	-0.001	0	0	0	0.005	0	-0.004	-0.003	0	-0.007	-0.006	0.003	-0.002	0.002	0.003	0.005	0	0	0	0	0	0	0	0	0	0	0	-0.004	-0.004	0.007	0	0	-0.003	-0.003	0	-0.013	0	-0.002	-0.023	-0.005	0.002	0.002	-0.018	-0.003	0.011	0.003	-0.002
SER B:399	0	0	0	0	0	0	0.006	0	-0.001	-0.001	0	-0.005	-0.002	0.001	0.003	-0.001	0.001	0.005	0	0	0	0	0	0	0	0	0	0	0	-0.004	-0.001	0.001	0	0	-0.001	-0.001	0	-0.002	-0.001	-0.005	-0.002	-0.004	-0.002	0	-0.002	-0.008	-0.008	0.001	-0.001
ASN B:400	0	0	0	0	0	0	0	0	0	0	0	0.001	0	0	-0.002	0	0	-0.003	0	0	0	0	0	0	0	0	0	0	0	-0.001	0	0	0	0	0	0	0	-0.001	0	-0.003	-0.002	0	0	0	-0.001	0	-0.006	0	-0.001
GLY B:401	0	0	0	0	0	0	0.002	0	0	0	0	-0.001	0	0	0.001	0	0	0.002	0	0	0	0	0	0	0	0	0	0	0	-0.001	0	0	0	0	0	0	0	0	0	0	0	0	0	0	0	-0.001	0.001	0	0
LEU B:402	0	0	0.001	0	0	0	-0.002	0	0.002	0.002	0	0.003	0.006	-0.003	0.007	-0.005	-0.004	0	0	0	0	0	0	0	0	0	0	0	0	0.002	0.005	-0.01	0	0	0.003	0.004	0	0.024	0	-0.005	0.047	0.006	-0.009	-0.007	0.043	-0.009	-0.052	-0.007	0.004
PRO B:403	0	0	0.001	0	0	0	-0.001	0	0.001	0.001	0	0.004	0.003	-0.002	0.002	-0.005	-0.003	-0.004	0	0	0	0	0	0	0	0	0	0	0	-0.001	0.003	-0.009	0	0	0.003	0.003	-0.001	0.028	0	-0.014	0.054	0.017	-0.011	-0.009	0.054	0.01	-0.076	-0.009	0.004
PRO B:404	0	0.003	0.009	-0.001	0	0	0.002	0	0.014	0.011	-0.001	0.013	0.03	-0.011	0.027	-0.002	-0.014	-0.005	0	0	0.001	0	0.003	0	0.003	0	0	0	0.001	0.001	0.023	-0.03	0.003	0.003	0.025	0.015	0.004	0.065	0.006	-0.019	0.12	0.053	-0.004	-0.01	0.104	0.076	-0.082	-0.014	0.015
SER B:405	0.001	0.006	0.009	-0.002	-0.001	0	-0.004	0.002	0.016	0.014	-0.001	0.02	0.035	-0.009	0.026	0.008	-0.012	-0.015	-0.001	0	0.003	0	0.005	0	0.004	0.001	0	0.001	0.001	0.006	0.022	-0.022	0.003	0.003	0.023	0.012	0.003	0.044	0.005	-0.007	0.077	0.032	-0.002	-0.008	0.062	0.036	-0.046	-0.009	0.007
LEU B:406	-0.001	-0.007	-0.007	0.002	0.001	0	-0.003	-0.004	-0.011	-0.009	0	-0.002	-0.015	0.001	-0.015	-0.018	-0.001	0	0.001	0	-0.003	0	-0.005	-0.001	-0.004	-0.001	0	0	-0.002	0.001	-0.014	0	-0.004	-0.004	-0.016	-0.007	-0.007	0.009	-0.006	-0.001	0.004	-0.009	-0.02	-0.011	0.004	-0.05	-0.044	-0.005	-0.009
LEU B:407	0	-0.001	-0.001	0	0	0	0.005	0	-0.002	-0.002	0	-0.006	-0.002	0	0.003	-0.004	0	0.006	0	0	0	0	-0.001	0	0	0	0	0	0	-0.006	0	-0.005	0	-0.001	0.001	0.002	-0.001	0.021	0.001	-0.017	0.041	0.017	-0.011	-0.01	0.045	0.012	-0.08	-0.007	0.003
GLY B:408	0	0	0	0	0	0	0.004	0	0	0	0	-0.005	-0.001	0	0.003	0.001	0.001	0.006	0	0	0	0	0	0	0	0	0	0	0	-0.003	-0.001	0.001	0	0	-0.001	-0.001	0	-0.004	0	-0.003	-0.006	-0.004	0	0.001	-0.004	-0.008	-0.002	0.001	0
ASN B:409	0	0	0.002	0	0	0	-0.001	0	0.001	0.001	0	0.001	0.004	-0.002	0.007	-0.004	-0.003	0.001	0	0	0	0	0	0	0.001	0	0	0	0	0.001	0.008	-0.016	0	0.001	0.011	0.01	0	0.051	0.01	-0.018	0.097	0.058	0	-0.019	0.106	0.113	-0.124	-0.022	0.012
ARG B:410	-0.002	0.001	0.001	-0.001	-0.005	-0.001	0.341	0	-0.003	-0.002	-0.003	-0.325	-0.001	-0.002	0.31	0	-0.001	0.342	0.001	0.002	-0.005	0.002	0	-0.001	0.005	-0.004	-0.003	-0.007	-0.005	-0.339	-0.005	-0.009	-0.002	-0.006	-0.006	-0.003	-0.006	0.001	-0.011	-0.461	0.03	0.012	-0.024	-0.018	0.044	0.043	-0.682	-0.01	-0.001
GLU B:411	0.003	-0.002	0	0	0.005	0.002	-0.356	-0.001	0.004	0.002	0.004	0.346	0.001	0.003	-0.335	0.001	0.003	-0.358	-0.001	-0.002	0.005	-0.004	0	0.001	-0.005	0.005	0.003	0.01	0.006	0.373	0.004	0.012	0.004	0.007	0.006	0.001	0.008	0.009	0.017	0.54	0	0.011	0.031	0.015	0.01	0.011	0.753	-0.007	-0.004
ARG B:412	-0.005	0.004	0.004	0	-0.006	-0.004	0.417	0.001	-0.004	-0.003	-0.005	-0.41	0.003	-0.007	0.404	-0.005	-0.008	0.427	0.001	0.002	-0.008	0.006	0	-0.001	0.01	-0.008	-0.005	-0.013	-0.009	-0.436	0.009	-0.038	-0.005	-0.007	0.019	0.019	-0.006	0.084	0.005	-0.688	0.206	0.149	-0.033	-0.044	0.246	0.383	-1.129	-0.016	0.063
LYS B:413	-0.002	0.004	0.007	-0.002	-0.008	-0.002	0.387	0	0	0	-0.003	-0.356	0.008	-0.006	0.353	-0.003	-0.007	0.363	0.002	0.002	-0.005	0.003	0.002	-0.001	0.01	-0.005	-0.004	-0.011	-0.006	-0.407	0.02	-0.043	0.001	-0.005	0.04	0.028	0.001	0.111	0.013	-0.658	0.287	0.2	0.004	-0.043	0.365	0.652	-1.24	-0.025	0.103
VAL B:414	0.002	0.015	0.026	-0.005	-0.002	0	-0.004	0.003	0.021	0.017	-0.001	0.028	0.05	-0.015	0.049	0.013	-0.024	-0.017	-0.001	0	0.004	0	0.013	0.003	0.018	0.002	-0.001	0	0.004	0.003	0.083	-0.065	0.015	0.019	0.136	0.072	0.032	0.169	0.065	-0.076	0.371	0.271	0.101	-0.014	0.381	0.698	-0.202	-0.056	0.085
ASN B:415	0.001	0.01	0.02	-0.003	-0.001	0	-0.005	0.002	0.022	0.019	-0.001	0.029	0.054	-0.017	0.049	0.005	-0.025	-0.016	-0.001	0	0.003	0	0.009	0.001	0.01	0.001	0	0.001	0.002	0.007	0.056	-0.065	0.007	0.009	0.077	0.044	0.011	0.169	0.037	-0.052	0.309	0.2	0.006	-0.035	0.286	0.329	-0.24	-0.049	0.038
MET B:416	-0.001	0.002	0.01	-0.001	0	-0.001	0.001	0	0.017	0.015	-0.002	0.014	0.043	-0.014	0.043	0.006	-0.021	-0.006	-0.001	0	0	-0.001	0.002	-0.001	0.002	-0.003	0	0	-0.002	-0.005	0.021	-0.039	-0.002	-0.001	0.019	0.011	-0.007	0.078	0.007	-0.041	0.107	0.066	-0.034	-0.028	0.078	0.013	-0.137	-0.035	-0.016
GLY B:417	0	-0.003	-0.005	0.001	0	0	-0.008	-0.001	-0.006	-0.005	0.001	0.003	-0.012	0.004	-0.02	-0.006	0.005	-0.006	0	0	0	0	-0.003	0	-0.003	0	0	0	0	0.007	-0.014	0.013	-0.002	-0.002	-0.019	-0.01	-0.003	-0.026	-0.009	0.021	-0.052	-0.041	-0.012	0.002	-0.05	-0.087	0.035	0.006	-0.01
LEU B:418	0	0.001	0.001	0	0	0	-0.004	0	0.003	0.003	0	0.007	0.009	-0.003	0.005	0	-0.004	-0.01	0	0	0	0	0	0	0	0	0	0	0	0.001	0.002	-0.005	0	0	0.001	0	-0.001	0.007	-0.002	-0.004	0.009	-0.002	-0.006	-0.003	0.004	-0.014	-0.016	-0.001	-0.001
LYS B:419	0.004	0.003	0.005	0.001	0.003	0.005	0.331	0.007	0.069	0.101	-0.01	-0.333	0.131	-0.004	0.508	0.006	-0.012	0.483	-0.021	0	0.009	-0.006	0.005	-0.003	0.001	0.001	-0.002	0.003	-0.001	-0.25	0.004	-0.008	0	0.001	0	0	0.001	0.003	0	-0.236	0.004	-0.001	-0.001	0.003	0.002	0	-0.22	0.002	0.001
GLY B:420	0.002	0.012	0.016	-0.004	-0.001	0	-0.002	0.006	0.028	0.026	-0.001	0.027	0.063	-0.013	0.052	0.034	-0.013	-0.025	-0.003	-0.001	0.006	0	0.01	0.001	0.008	0	0	0	0.001	0	0.03	-0.029	0.003	0.004	0.031	0.013	0.002	0.046	0.003	-0.025	0.073	0.035	-0.011	-0.011	0.046	0.017	-0.058	-0.005	0.004
LEU B:421	0.039	0.123	0.095	-0.037	-0.019	0.009	0.064	0.099	0.179	0.173	0.016	0.103	0.338	-0.011	0.291	0.296	0.077	-0.025	-0.02	-0.005	0.091	0.01	0.106	0.015	0.067	0.028	-0.005	0.001	0.02	0.004	0.172	-0.081	0.033	0.039	0.175	0.073	0.041	0.114	0.038	-0.06	0.248	0.134	0.033	-0.008	0.174	0.179	-0.115	-0.016	0.03
GLN B:422	0.022	0.066	0.053	-0.02	-0.011	0.007	0.038	0.063	0.102	0.094	0.008	0.06	0.178	-0.008	0.139	0.137	0.035	-0.003	-0.008	-0.002	0.044	0.006	0.051	0.007	0.035	0.017	-0.002	0.001	0.011	0.008	0.092	-0.044	0.019	0.023	0.091	0.038	0.024	0.061	0.015	-0.024	0.14	0.065	0.008	-0.004	0.095	0.07	-0.059	-0.007	0.015
ILE B:423	0.051	0.143	0.095	-0.038	-0.022	0.02	0.111	0.139	0.16	0.158	0.028	0.077	0.296	0.015	0.259	0.314	0.146	0.091	-0.008	0	0.11	0.02	0.117	0.017	0.079	0.04	-0.004	-0.001	0.021	0.005	0.153	-0.047	0.034	0.041	0.157	0.057	0.041	0.068	0.028	-0.048	0.176	0.095	0.018	-0.004	0.112	0.097	-0.079	-0.008	0.017
CYS B:424	-0.001	-0.032	-0.062	0.008	0.005	-0.001	-0.538	-0.016	-0.143	-0.159	0.026	0.39	-0.471	0.122	-0.853	-0.175	0.117	-0.527	0.018	-0.007	-0.001	0	-0.038	0.005	-0.037	0.003	0.006	0.006	0.005	0.427	-0.069	0.1	-0.002	-0.005	-0.058	-0.017	-0.001	-0.109	0.021	0.542	-0.15	-0.016	0.052	0.013	-0.07	0.028	0.581	-0.007	-0.009
GLY B:425	-0.002	-0.004	0.001	0.001	0.001	-0.001	-0.004	0	0.022	0.02	-0.004	0.015	0.035	-0.011	0.018	-0.005	-0.018	-0.017	-0.001	0	-0.005	-0.001	-0.005	-0.002	-0.003	-0.002	0	0	-0.001	-0.001	-0.001	-0.01	-0.002	-0.002	-0.008	-0.003	-0.003	0.008	-0.007	-0.006	0.004	-0.013	-0.009	-0.002	-0.003	-0.023	-0.011	0.001	-0.001
ASN B:426	-0.003	-0.004	0.004	0	0.002	-0.002	-0.01	0.008	0.05	0.049	-0.007	0.031	0.101	-0.019	0.059	0.031	-0.018	-0.016	-0.006	-0.001	-0.006	-0.004	-0.005	-0.003	-0.006	-0.007	0	0	-0.004	0.002	-0.006	-0.015	-0.006	-0.006	-0.019	-0.009	-0.01	0.004	-0.012	0.001	-0.021	-0.026	-0.016	-0.005	-0.026	-0.046	0.007	0.002	-0.006
SER B:427	-0.014	-0.035	-0.016	0.01	0.007	-0.007	-0.036	-0.03	0.046	0.052	-0.018	0.039	0.117	-0.046	0.048	-0.028	-0.065	-0.061	-0.006	-0.001	-0.027	-0.007	-0.027	-0.007	-0.02	-0.014	0.002	-0.001	-0.007	-0.004	-0.037	-0.009	-0.012	-0.014	-0.048	-0.019	-0.016	-0.004	-0.018	0.002	-0.044	-0.048	-0.017	-0.001	-0.037	-0.053	0.011	0.005	-0.005
ILE B:428	0.015	0.037	0.022	-0.01	-0.006	0.005	0.03	0.041	0.047	0.042	0.013	0.016	0.065	0.018	0.062	0.088	0.058	0.078	-0.001	-0.001	0.037	0.004	0.029	0.003	0.014	0.008	-0.001	0.001	0.005	-0.001	0.036	-0.018	0.006	0.006	0.027	0.011	0.004	0.021	0.003	-0.014	0.037	0.013	-0.001	-0.004	0.02	0.007	-0.025	-0.003	0.002
MET B:429	0.057	0.135	0.08	-0.033	-0.021	0.026	0.146	0.153	0.162	0.155	0.042	0.048	0.246	0.05	0.222	0.284	0.182	0.282	0.007	0.002	0.121	0.019	0.103	0.013	0.061	0.039	-0.004	0.002	0.02	0	0.126	-0.038	0.028	0.03	0.11	0.044	0.028	0.051	0.019	-0.035	0.121	0.057	0.015	-0.003	0.075	0.062	-0.058	-0.008	0.01
PRO B:430	0.01	0.031	0.034	-0.012	-0.004	-0.001	0.025	0.06	0.17	0.164	-0.003	0.073	0.282	-0.013	0.193	0.153	0.028	0.043	-0.022	-0.006	0.024	-0.006	0.02	-0.003	0.004	-0.005	-0.001	0.001	-0.001	-0.004	0.036	-0.053	-0.002	-0.001	0.007	0.002	-0.007	0.036	-0.013	-0.019	0.035	-0.014	-0.02	-0.01	0.006	-0.037	-0.026	-0.001	-0.002
LEU B:431	0.039	0.089	0.057	-0.024	-0.012	0.012	0.084	0.116	0.189	0.191	0.028	0.069	0.326	0.035	0.265	0.295	0.174	0.317	-0.012	-0.004	0.096	0.006	0.07	0.004	0.031	0.015	-0.003	0.002	0.008	-0.002	0.076	-0.05	0.01	0.011	0.048	0.018	0.005	0.042	0	-0.024	0.062	0.011	-0.007	-0.008	0.028	-0.001	-0.035	-0.004	0.002
LEU B:432	-0.022	-0.047	-0.027	0.013	0.007	-0.008	-0.043	-0.057	-0.02	-0.013	-0.024	0.002	-0.023	-0.045	-0.034	-0.132	-0.118	-0.163	-0.002	0.001	-0.05	-0.006	-0.039	-0.004	-0.019	-0.011	0.002	-0.001	-0.006	-0.003	-0.04	0.01	-0.007	-0.008	-0.035	-0.013	-0.006	-0.017	-0.007	0.006	-0.034	-0.023	-0.002	0.003	-0.02	-0.015	0.012	0.003	-0.002
THR B:433	-0.03	-0.075	-0.056	0.023	0.012	-0.01	-0.071	-0.102	-0.152	-0.136	-0.022	-0.056	-0.221	-0.034	-0.177	-0.223	-0.106	-0.126	0.013	0.005	-0.065	-0.002	-0.054	-0.003	-0.025	-0.011	0.003	-0.003	-0.008	-0.002	-0.079	0.054	-0.01	-0.012	-0.051	-0.021	-0.005	-0.051	0	0.02	-0.079	-0.018	0.009	0.01	-0.037	0.004	0.036	0.005	-0.002
PHE B:434	0.004	0.01	0.008	-0.002	-0.001	0	0.013	0.019	0.059	0.058	0.003	0.019	0.098	0.007	0.083	0.063	0.021	0.056	-0.009	-0.002	0.012	-0.002	0.007	-0.001	0.001	-0.001	0	0	0	-0.004	0.008	-0.014	0	0	-0.001	0	-0.001	0.005	-0.004	-0.006	0.003	-0.008	-0.003	-0.001	-0.001	-0.006	-0.005	0	0
TYR B:435	-0.013	-0.029	-0.02	0.008	0.004	-0.003	-0.022	-0.044	-0.07	-0.067	-0.012	-0.027	-0.112	-0.022	-0.079	-0.115	-0.067	-0.112	0.008	0.003	-0.031	0	-0.021	0	-0.008	-0.003	0.001	-0.001	-0.002	-0.004	-0.025	0.02	-0.002	-0.003	-0.013	-0.005	0	-0.016	0.002	0.001	-0.02	-0.002	0.004	0.003	-0.007	0.005	0.004	0.001	0
GLY B:436	-0.002	-0.005	-0.005	0.001	0	0	0.002	-0.009	-0.035	-0.034	0.001	-0.019	-0.054	-0.002	-0.036	-0.036	-0.005	-0.001	0.005	0.001	-0.005	0.001	-0.004	0	-0.001	0	0	0	0	-0.004	-0.006	0.009	0	0	-0.001	-0.001	0	-0.005	0.002	-0.002	-0.005	0.003	0.002	0.001	-0.001	0.004	-0.002	0	0
ASN B:437	0	-0.001	-0.001	0	0	0	0.012	-0.002	0.003	0.009	-0.003	-0.01	0.01	-0.008	0.016	-0.014	-0.006	0.017	0.001	0	-0.001	0	0	0	0	0	0	0	0	-0.005	-0.001	0.002	0	0	0	0	0	-0.001	0.001	-0.003	-0.001	0.001	0.001	0	0	0.001	-0.001	0	0
SER B:438	0	0.001	0.001	0	0	0	-0.007	0.001	0.023	0.031	-0.004	0.017	0.041	-0.012	0.025	-0.007	-0.012	-0.015	-0.001	0	0	0	0	0	0	0	0	0	0	0.003	0.001	-0.002	0	0	0	0	0	0	0	0.002	0	-0.001	0	0	0	0	0.001	0	0
ILE B:439	0.001	0.003	0.003	-0.001	0	0	0.001	0.006	0.054	0.07	-0.007	0.024	0.093	-0.017	0.073	-0.001	-0.016	-0.001	-0.005	-0.001	0.004	-0.001	0.002	-0.001	0	0	0	0	0	0	0.003	-0.006	0	0	0	0	0	0.002	-0.001	-0.001	0.001	-0.002	-0.001	0	0	-0.001	-0.002	0	0
ALA B:440	-0.002	-0.005	-0.004	0.001	0	0	-0.003	-0.007	-0.038	-0.038	0.001	-0.013	-0.057	-0.002	-0.044	-0.03	-0.002	-0.01	0.005	0.001	-0.005	0.001	-0.003	0.001	0	0	0	0	0	-0.001	-0.004	0.007	0	0	0	0	0	-0.003	0.001	0	-0.003	0.003	0.001	0	0	0.002	-0.001	0	0
ASP B:441	-0.002	0.001	-0.007	0	0	-0.007	-0.426	-0.001	-0.039	-0.047	0.014	0.404	-0.063	0.009	-0.453	-0.003	0.007	-0.557	0.005	-0.005	0.003	0.004	-0.004	0.003	-0.004	-0.002	0.003	-0.002	0.002	0.301	-0.002	0.006	0	0	0.001	0.002	-0.001	-0.003	0.001	0.294	-0.005	0.001	0.002	-0.004	-0.002	0	0.281	-0.003	0
ARG B:442	-0.011	-0.029	-0.002	0.008	0.002	0.002	0.483	-0.039	0.073	0.074	-0.041	-0.426	0.144	-0.094	0.511	-0.096	-0.098	0.524	0.004	0.009	-0.03	-0.003	-0.014	-0.007	-0.002	-0.004	-0.004	-0.002	-0.007	-0.365	-0.02	-0.013	-0.004	-0.006	-0.023	-0.012	-0.004	0.003	-0.013	-0.379	0	-0.031	-0.012	0.007	-0.006	-0.022	-0.371	0.007	-0.001
PHE B:443	0	0.001	0	0	0	0	-0.002	0.001	0.033	0.05	-0.008	0.013	0.057	-0.018	0.05	-0.021	-0.017	-0.003	-0.002	0	0	0	0	0	0	0	0	0	0	0.001	0	-0.002	0	0	0	0	0	0	0	0	0	-0.001	0	0	0	0	0	0	0
PRO B:444	-0.001	-0.003	-0.002	0.001	0	0	0.002	-0.006	-0.024	-0.022	-0.002	-0.011	-0.033	-0.007	-0.021	-0.024	-0.004	-0.006	0.004	0.001	-0.004	0.001	-0.002	0	0	0	0	0	0	-0.002	-0.002	0.004	0	0	0	0	0	-0.001	0.001	-0.001	-0.001	0.001	0	0	0	0.001	-0.001	0	0
THR B:445	0	0	0	0	0	0	0.001	0	-0.008	-0.01	0.002	-0.003	-0.011	0.002	-0.009	0	0.003	0.001	0.001	0	0	0	0	0	0	0	0	0	0	-0.001	0	0.001	0	0	0	0	0	0	0	-0.001	0	0	0	0	0	0	-0.001	0	0
HIS B:446	0	-0.001	0	0	0	0	0.008	-0.001	-0.012	-0.017	0.002	-0.013	-0.016	0.004	-0.004	0.004	0.004	0.02	0	0	-0.001	0	0	0	0	0	0	0	0	-0.004	0	0.001	0	0	0	0	0	0	0	-0.004	0	0	0	0	0	0	-0.003	0	0
ALA B:447	0	0	0	0	0	0	0.005	0	0.003	0.007	-0.001	-0.005	0.008	-0.003	0.016	-0.007	-0.003	0.011	-0.001	0	0	0	0	0	0	0	0	0	0	-0.003	0	0	0	0	0	0	0	0	0	-0.003	0	0	0	0	0	0	-0.002	0	0
GLU B:448	-0.001	0.004	-0.002	-0.001	-0.003	-0.005	-0.329	0.002	0.026	0.035	0.006	0.365	0.04	-0.004	-0.314	-0.003	-0.012	-0.476	0.002	-0.004	0.005	0.002	0	0.001	-0.001	-0.002	0.002	-0.002	0.001	0.249	0.001	-0.002	0	-0.001	0	0.001	-0.001	-0.001	-0.001	0.236	-0.003	-0.002	0.001	-0.003	-0.002	-0.001	0.223	-0.002	0
GLN B:449	0	0	0	0	0	0	0.008	0	0.004	0.008	-0.001	-0.006	0.007	-0.003	0.017	-0.007	-0.003	0.009	0	0	0	0	0	0	0	0	0	0	0	-0.004	0	0	0	0	0	0	0	0	0	-0.003	0	0	0	0	0	0	-0.002	0	0
PHE B:450	0	-0.001	0	0	0	0	0.004	-0.001	-0.014	-0.021	0.002	-0.011	-0.022	0.005	-0.018	0.008	0.006	0.012	0.001	0	-0.001	0	0	0	0	0	0	0	0	-0.002	0	0.001	0	0	0	0	0	0	0	-0.002	0	0	0	0	0	0	-0.002	0	0
ASN B:451	0	0	0	0	0	0	0.004	0	-0.008	-0.011	0.001	-0.01	-0.012	0.003	-0.005	0.003	0.004	0.016	0	0	0	0	0	0	0	0	0	0	0	-0.003	0	0.001	0	0	0	0	0	0	0	-0.003	0	0	0	0	0	0	-0.002	0	0
GLN B:452	-0.027	-0.066	-0.004	0.007	0.011	-0.019	-0.058	-0.054	0.063	0.025	-0.03	0.038	0.08	-0.076	0.025	-0.101	-0.1	-0.044	0.002	0	-0.043	-0.01	-0.048	-0.013	-0.04	-0.038	0	0.001	-0.024	-0.027	-0.026	-0.103	-0.035	-0.032	-0.078	-0.033	-0.061	0.141	-0.063	-0.059	0.106	-0.078	-0.128	-0.065	-0.011	-0.293	-0.135	-0.043	-0.06
ASN B:453	0.014	0.063	0.082	-0.023	-0.013	0.008	0.062	0.079	0.228	0.165	-0.019	0.105	0.277	-0.064	0.19	0.064	-0.058	-0.046	-0.007	-0.001	0.018	-0.001	0.031	0.003	0.025	0.01	-0.002	0.003	0.012	0.006	0.14	-0.112	0.025	0.028	0.097	0.05	0.031	0.111	-0.006	-0.04	0.233	0.038	-0.017	-0.011	0.131	0.004	-0.1	-0.014	0.015
ILE B:454	0	0	0	0	0	0	0.003	0	0.003	0.007	-0.001	0	0.008	-0.004	0.01	-0.007	-0.003	0.002	0	0	0	0	0	0	0	0	0	0	0	-0.002	0	0	0	0	0	0	0	0	0	-0.002	0	0	0	0	0	0	-0.002	0	0
ASN B:455	0	0.001	0	0	0	0	-0.007	0.001	0.018	0.028	-0.003	0.015	0.036	-0.011	0.03	-0.013	-0.012	-0.017	-0.002	0	0.001	0	0	0	0	0	0	0	0	0.004	0	-0.001	0	0	0	0	0	0	0	0.004	0	-0.001	0	0	0	0	0.004	0	0
SER B:456	0.001	0.002	0.002	0	0	0	-0.001	0.003	0.031	0.039	-0.003	0.013	0.055	-0.007	0.047	0.007	-0.008	0	-0.004	-0.001	0.003	-0.001	0.001	0	0	0	0	0	0	0.001	0.002	-0.004	0	0	0	0	0	0.001	-0.001	0.001	0.001	-0.002	0	0	0	-0.001	0.001	0	0
GLN B:457	-0.001	-0.001	-0.001	0	0	0	-0.013	-0.002	0.014	0.028	-0.004	0.022	0.04	-0.014	0.023	-0.016	-0.015	-0.033	-0.002	0	-0.001	0	-0.001	0	0	0	0	0	0	0.007	-0.001	0.001	0	0	0	0	0	-0.001	0	0.007	-0.001	0	0	0	0	0	0.006	0	0
GLY B:458	0.001	0.003	0.002	0	0	0	-0.002	0.003	0.029	0.039	-0.001	0.018	0.062	-0.006	0.052	0.013	-0.005	-0.007	-0.005	-0.001	0.004	-0.001	0.002	-0.001	0	0	0	0	0	0.002	0.002	-0.004	0	0	0	0	0	0.001	-0.001	0.002	0.001	-0.002	0	0	0	-0.001	0.002	0	0
TYR B:459	0.004	0.009	0.006	-0.002	-0.001	0	0.006	0.012	0.051	0.056	0.003	0.017	0.086	0.011	0.068	0.068	0.031	0.06	-0.01	-0.003	0.016	-0.002	0.008	-0.001	0.001	0	0	0	0	0	0.007	-0.01	0	0	0.001	0.001	0	0.004	-0.001	0	0.003	-0.003	-0.001	-0.001	0.001	-0.003	0.001	0	0
THR B:460	0.006	0.013	0.008	-0.003	-0.001	0.001	0.01	0.019	0.045	0.043	0.006	0.012	0.064	0.013	0.052	0.064	0.037	0.078	-0.005	-0.002	0.019	-0.001	0.01	-0.001	0.002	0.001	0	0.001	0.001	0	0.01	-0.012	0	0.001	0.003	0.001	-0.001	0.006	-0.002	-0.001	0.006	-0.002	-0.002	-0.001	0.002	-0.004	-0.001	0	0
SER B:461	0.005	0.012	0.008	-0.003	-0.001	0.001	0.001	0.014	0.054	0.06	0.002	0.029	0.096	0.002	0.077	0.059	0.018	0.016	-0.009	-0.003	0.016	-0.002	0.009	-0.001	0.002	0	0	0	0.001	0.004	0.011	-0.014	0	0.001	0.003	0.001	-0.001	0.007	-0.002	0.002	0.007	-0.004	-0.002	-0.001	0.002	-0.005	0.001	0	0
ALA B:462	0.004	0.009	0.006	-0.002	-0.001	0	0.002	0.011	0.051	0.064	0.002	0.028	0.11	0	0.092	0.06	0.021	0.032	-0.011	-0.003	0.016	-0.002	0.008	-0.001	0.002	0	0	0	0	0.002	0.008	-0.011	0	0	0.002	0.001	-0.001	0.005	-0.002	0.001	0.005	-0.003	-0.002	-0.001	0.001	-0.003	0.001	0	0
THR B:463	-0.004	-0.007	-0.004	0.002	0.001	-0.001	-0.01	-0.009	0.024	0.052	-0.01	0.03	0.098	-0.028	0.07	-0.02	-0.038	-0.05	-0.008	0	-0.01	-0.001	-0.006	-0.001	-0.002	-0.001	0	0	0	0.003	-0.006	0.004	0	0	-0.003	-0.001	0	-0.003	0	0.005	-0.004	-0.001	0.001	0.001	-0.001	0.001	0.006	0	0
LEU B:464	0.001	0.005	0.005	-0.001	0	0	-0.001	0.006	0.067	0.085	-0.007	0.039	0.142	-0.018	0.106	0.038	-0.011	-0.016	-0.012	-0.002	0.005	-0.002	0.004	-0.001	0.001	0	0	0	0	0.002	0.006	-0.011	0	0	0.001	0.001	0	0.005	-0.002	0.002	0.005	-0.004	-0.002	-0.001	0.001	-0.004	0.001	0	0
ALA B:465	-0.003	-0.004	-0.001	0.001	0.001	-0.001	-0.008	-0.008	0.008	0.015	-0.005	0.014	0.035	-0.012	0.031	-0.002	-0.02	-0.052	-0.005	0	-0.006	-0.001	-0.003	-0.001	-0.001	-0.001	0	0	0	0.002	-0.002	-0.002	0	0	-0.002	-0.001	0	0	-0.001	0.004	-0.001	-0.003	-0.001	0	-0.001	-0.002	0.004	0	0
ARG B:466	0.005	0.014	0.015	-0.002	0.001	0.004	0.392	0.018	0.065	0.083	-0.012	-0.38	0.162	-0.009	0.547	0.094	0.039	0.656	-0.023	0.002	0.016	-0.002	0.015	-0.003	0.007	0	-0.003	0	-0.003	-0.302	0.012	-0.02	-0.001	0	0.004	0.001	-0.001	0.01	-0.004	-0.32	0.014	-0.003	-0.008	0.001	0.005	-0.005	-0.318	0.004	0.001
ARG B:467	0.018	0.041	0.035	-0.009	-0.003	0.008	0.519	0.054	0.114	0.127	-0.01	-0.487	0.243	-0.002	0.714	0.177	0.097	1.006	-0.023	0.005	0.045	-0.001	0.039	-0.004	0.018	0.003	-0.006	0.001	-0.002	-0.364	0.036	-0.04	0	0.003	0.017	0.005	0	0.028	-0.005	-0.39	0.037	0.001	-0.013	-0.001	0.014	-0.008	-0.38	0.004	0.002
SER B:468	0.001	0.004	0.005	-0.001	0	0	-0.004	0.002	0.029	0.033	-0.003	0.023	0.064	-0.01	0.052	0.024	-0.011	-0.038	-0.005	-0.001	0.003	-0.001	0.004	0	0.001	0	0	0	0	0.004	0.007	-0.01	0	0	0.003	0.001	0	0.008	-0.002	0.002	0.008	-0.003	-0.003	-0.002	0.003	-0.005	0.001	0	0
VAL B:469	0.004	0.012	0.01	-0.003	-0.001	0	0.004	0.009	0.054	0.067	0	0.035	0.133	-0.011	0.118	0.072	0.01	-0.008	-0.012	-0.003	0.016	-0.002	0.012	-0.001	0.003	0	0	0	0.001	0.001	0.013	-0.018	0.001	0.001	0.006	0.002	-0.001	0.012	-0.002	-0.002	0.013	-0.003	-0.004	-0.002	0.004	-0.007	-0.004	-0.001	0
ASP B:470	-0.005	-0.013	-0.014	0.002	-0.001	-0.004	-0.422	-0.017	-0.032	-0.028	0.011	0.445	-0.035	-0.013	-0.481	-0.074	-0.051	-0.713	0.017	-0.004	-0.01	0	-0.013	0.003	-0.008	0	0.004	0.001	0.003	0.325	-0.013	0.018	0.001	0	-0.005	-0.001	0.001	-0.011	0.003	0.349	-0.017	-0.001	0.009	-0.001	-0.007	0.003	0.348	-0.004	-0.001
ILE B:471	0.012	0.031	0.025	-0.009	-0.004	0.002	0.017	0.032	0.091	0.098	0.004	0.047	0.183	-0.006	0.151	0.128	0.041	0.029	-0.013	-0.003	0.034	0	0.028	0	0.011	0.003	-0.001	0.001	0.002	0.001	0.035	-0.033	0.003	0.004	0.021	0.008	0	0.029	-0.002	-0.009	0.037	0.004	-0.007	-0.006	0.016	-0.007	-0.017	-0.002	0.001
PHE B:472	0.005	0.013	0.008	-0.004	-0.002	0.001	0.006	0.01	0.008	0.004	0.004	-0.001	0.001	0.013	0.008	0.04	0.027	0.011	-0.002	-0.001	0.014	0.001	0.012	0.001	0.005	0.002	-0.001	0.001	0.002	0.001	0.015	-0.007	0.002	0.002	0.013	0.005	0.001	0.01	0.003	-0.003	0.017	0.012	0.001	-0.002	0.01	0.008	-0.007	-0.002	0.001
GLN B:473	-0.003	-0.007	-0.003	0.002	0.001	0	-0.008	-0.009	-0.003	0.003	-0.003	0.015	0.029	-0.018	0.023	-0.022	-0.035	-0.041	0	0.001	-0.008	-0.001	-0.005	-0.001	-0.002	-0.001	0	0	-0.001	0.004	-0.005	0	-0.001	-0.001	-0.004	-0.002	0	0	-0.002	0.007	-0.003	-0.006	-0.001	0	-0.002	-0.005	0.008	0	0
ASN B:474	0.008	0.026	0.024	-0.007	-0.003	0.001	0.002	0.021	0.088	0.102	0.001	0.073	0.231	-0.031	0.186	0.119	-0.005	-0.046	-0.014	-0.003	0.026	-0.001	0.025	0	0.01	0.001	-0.001	0.001	0.002	0.005	0.036	-0.039	0.003	0.003	0.023	0.009	0	0.038	-0.003	-0.009	0.046	0.003	-0.01	-0.008	0.02	-0.011	-0.022	-0.003	0.001
TYR B:475	0.008	0.023	0.019	-0.007	-0.003	0.001	0.016	0.019	0.044	0.043	0.003	0.017	0.078	0.001	0.077	0.07	0.016	0.004	-0.006	-0.001	0.019	0	0.02	0.001	0.01	0.003	-0.001	0.001	0.003	-0.001	0.033	-0.024	0.004	0.005	0.026	0.012	0.003	0.028	0.004	-0.013	0.045	0.02	-0.001	-0.006	0.027	0.014	-0.025	-0.004	0.002
VAL B:476	0.004	0.014	0.013	-0.004	-0.001	0	0.006	0.008	0.037	0.04	0	0.023	0.084	-0.01	0.082	0.05	-0.004	-0.017	-0.007	-0.001	0.012	-0.001	0.013	0	0.006	0.001	-0.001	0.001	0.002	0	0.023	-0.023	0.002	0.003	0.017	0.008	0.001	0.026	0.002	-0.01	0.036	0.011	-0.003	-0.005	0.02	0.005	-0.021	-0.003	0.002
ALA B:477	0.004	0.016	0.015	-0.004	-0.002	0.001	0.009	0.009	0.037	0.04	0	0.023	0.09	-0.012	0.087	0.054	-0.005	-0.011	-0.006	-0.001	0.013	0	0.015	0.001	0.008	0.001	-0.001	0.001	0.002	-0.002	0.027	-0.026	0.003	0.003	0.022	0.01	0.001	0.032	0.002	-0.014	0.044	0.015	-0.004	-0.007	0.025	0.006	-0.028	-0.004	0.002
ILE B:478	0.007	0.025	0.023	-0.007	-0.003	0.001	0.014	0.018	0.053	0.052	0.001	0.029	0.106	-0.012	0.096	0.065	-0.003	-0.012	-0.007	-0.001	0.017	0	0.021	0.002	0.012	0.004	-0.001	0.001	0.004	-0.001	0.042	-0.031	0.006	0.007	0.038	0.017	0.006	0.041	0.007	-0.017	0.07	0.031	0.002	-0.006	0.046	0.034	-0.036	-0.007	0.005
ALA B:479	-0.003	-0.008	-0.005	0.002	0.001	0	-0.002	-0.007	-0.01	-0.008	-0.002	-0.003	-0.009	-0.008	-0.002	-0.033	-0.02	0.002	0.002	0.001	-0.007	0	-0.007	-0.001	-0.003	-0.001	0	0	-0.001	0	-0.008	0	-0.001	-0.002	-0.008	-0.003	-0.001	0	-0.003	0.003	-0.002	-0.01	-0.004	-0.001	-0.002	-0.015	0.001	0.001	-0.001
LEU B:480	-0.002	-0.005	-0.003	0.002	0.001	0	0	-0.005	-0.006	-0.004	-0.002	-0.001	0.003	-0.009	0.011	-0.022	-0.018	0.002	0.001	0.001	-0.005	0	-0.004	-0.001	-0.002	-0.001	0	0	-0.001	-0.001	-0.005	-0.003	-0.001	-0.001	-0.005	-0.002	-0.001	0.004	-0.003	-0.001	0.002	-0.007	-0.005	-0.002	0	-0.013	-0.005	0	0
MET B:481	-0.001	-0.002	0.001	0.001	0	0	0.004	-0.003	0.002	0.003	-0.002	0.002	0.017	-0.011	0.022	-0.014	-0.019	0.004	0.001	0.001	-0.003	0	-0.002	-0.001	0	-0.001	0	0	0	-0.002	0.003	-0.01	0	0	0.001	0.001	-0.001	0.017	-0.002	-0.006	0.022	0	-0.008	-0.004	0.014	-0.011	-0.019	-0.002	0.001
PHE B:482	-0.002	-0.007	-0.009	0.002	0.001	0	0.002	-0.004	-0.022	-0.022	0	-0.021	-0.051	0.009	-0.039	-0.024	0.008	0.019	0.002	0.001	-0.005	0	-0.007	0	-0.004	0	0	0	-0.001	-0.001	-0.016	0.016	-0.002	-0.002	-0.013	-0.006	-0.001	-0.024	0	0.009	-0.034	-0.009	0.006	0.005	-0.02	0.002	0.025	0.002	-0.001
GLY B:483	0	0	0	0	0	0	0.002	0	0	0	0	-0.002	0.001	-0.001	0.005	-0.002	-0.001	0.005	0	0	0	0	0	0	0	0	0	0	0	-0.001	0	-0.001	0	0	0	0	0	0.002	0	0	0.003	0	-0.001	-0.001	0.002	-0.002	-0.002	0	0
VAL B:484	0.002	0.011	0.013	-0.003	-0.001	0	0.006	0.004	0.027	0.027	-0.001	0.018	0.062	-0.013	0.068	0.022	-0.017	-0.011	-0.003	-0.001	0.007	-0.001	0.01	0	0.006	0.001	-0.001	0.001	0.002	-0.003	0.03	-0.031	0.003	0.004	0.026	0.014	0.002	0.045	0.006	-0.02	0.072	0.028	0	-0.009	0.051	0.033	-0.053	-0.009	0.005
GLN B:485	0.002	0.008	0.011	-0.002	-0.001	0	0.013	0.003	0.02	0.019	-0.001	0.008	0.045	-0.011	0.054	0.01	-0.015	0	-0.002	0	0.004	0	0.007	0	0.005	0.001	-0.001	0	0.001	-0.008	0.027	-0.029	0.003	0.003	0.024	0.015	0.002	0.049	0.006	-0.03	0.083	0.033	-0.001	-0.01	0.065	0.042	-0.077	-0.009	0.008
ALA B:486	0	-0.001	0	0	0	0	0.002	-0.001	0.001	0.001	-0.001	-0.001	0.003	-0.003	0.007	-0.009	-0.005	0.005	0	0	-0.001	0	-0.001	0	-0.001	0	0	0	0	-0.001	0.001	-0.006	0	0	-0.001	0.001	-0.001	0.009	-0.001	-0.003	0.015	-0.001	-0.004	-0.003	0.011	-0.009	-0.016	-0.002	0
VAL B:487	0	-0.001	0	0	0	0	0.002	-0.001	0	0	-0.001	-0.001	0.004	-0.003	0.01	-0.009	-0.006	0.004	0	0	-0.001	0	-0.001	0	0	0	0	0	0	-0.002	0.001	-0.007	0	0	0	0.001	-0.001	0.011	-0.001	-0.006	0.017	0	-0.005	-0.004	0.012	-0.007	-0.023	-0.003	0
ASP B:488	0.001	-0.005	-0.007	0.001	0.003	0	-0.334	-0.002	-0.008	-0.008	0.006	0.323	-0.021	0.007	-0.342	-0.012	0.007	-0.369	0.002	-0.002	0.003	-0.002	-0.004	0.001	-0.007	0.002	0.003	0.005	0.003	0.309	-0.009	0.014	0.001	0.002	-0.006	-0.003	0.002	-0.005	0.004	0.388	-0.018	-0.01	0.007	0.004	-0.011	-0.025	0.453	-0.002	-0.001
LEU B:489	0	-0.002	-0.002	0.001	0	0	0.003	-0.001	-0.005	-0.004	0	-0.007	-0.008	0.001	-0.005	-0.007	0.002	0.008	0	0	-0.001	0	-0.002	0	-0.001	0	0	0	0	-0.002	-0.006	0.002	-0.001	-0.001	-0.006	-0.003	-0.001	-0.001	-0.003	-0.001	0.001	-0.008	-0.007	-0.002	0.002	-0.024	-0.015	0	-0.001
ARG B:490	-0.001	0.001	0.003	0	-0.004	0	0.333	-0.001	0.001	0.001	-0.004	-0.313	0.007	-0.004	0.31	-0.003	-0.004	0.348	0	0.003	-0.004	0.001	0.001	-0.002	0.005	-0.002	-0.003	-0.004	-0.004	-0.305	0.001	-0.013	-0.001	-0.004	-0.002	-0.001	-0.004	0.005	-0.008	-0.38	0.021	-0.003	-0.015	-0.007	0.014	-0.007	-0.474	-0.001	-0.003
THR B:491	0	0.001	0.002	0	0	0	0.004	0	0.002	0.002	0	-0.002	0.006	-0.002	0.012	-0.002	-0.004	0.004	0	0	0	0	0.001	0	0.001	0	0	0	0	-0.004	0.005	-0.008	0	0	0.004	0.003	0	0.012	0.001	-0.01	0.022	0.006	-0.001	-0.003	0.018	0.009	-0.027	-0.004	0.002
TYR B:492	0	-0.001	-0.001	0	0	0	0.005	0	-0.003	-0.003	0	-0.007	-0.006	0.002	-0.003	-0.001	0.003	0.007	0	0	0	0	-0.001	0	0	0	0	0	0	-0.003	-0.004	0.005	0	0	-0.003	-0.002	0	-0.006	-0.002	-0.002	-0.008	-0.008	-0.003	0.001	-0.006	-0.017	-0.006	0.001	-0.001
LYS B:493	-0.002	0	0.001	0	-0.004	0	0.341	-0.001	-0.004	-0.003	-0.003	-0.324	-0.004	-0.001	0.304	0.003	0.001	0.348	0.001	0.002	-0.005	0.002	0	-0.001	0.004	-0.003	-0.003	-0.006	-0.004	-0.324	-0.007	-0.001	-0.002	-0.005	-0.008	-0.006	-0.005	-0.018	-0.011	-0.415	-0.017	-0.01	-0.015	-0.003	-0.018	-0.009	-0.51	0.004	-0.007
LYS B:494	-0.001	0	0.001	0	-0.003	0	0.292	0	-0.002	-0.002	-0.003	-0.283	-0.001	-0.002	0.273	0	0	0.314	0	0.002	-0.004	0.001	0	-0.001	0.003	-0.002	-0.002	-0.004	-0.003	-0.271	-0.003	-0.003	-0.001	-0.003	-0.004	-0.003	-0.003	-0.006	-0.006	-0.329	-0.002	-0.003	-0.01	-0.003	-0.003	-0.002	-0.389	0.001	-0.003
THR B:495	0	0	0	0	0	0	0.004	0	0	0	0	-0.004	0	0	0.005	0	0	0.005	0	0	0	0	0	0	0	0	0	0	0	-0.003	0	-0.001	0	0	0	0	0	0.001	0	-0.005	0.002	0	-0.001	0	0.002	-0.001	-0.008	0	0
GLY B:496	0	0	0	0	0	0	0.001	0	0	0	0	-0.001	0	0	0	0	0	0.001	0	0	0	0	0	0	0	0	0	0	0	0	0	0	0	0	0	0	0	0	0	0.001	0	0	0	0	0	0	0.002	0	0
HIS B:497	0	0	0	0	0	0	0.001	0	0	0.001	0	-0.001	0.002	-0.001	0.005	-0.002	-0.002	0.003	0	0	0	0	0	0	0	0	0	0	0	-0.001	0.001	-0.003	0	0	0.001	0.001	0	0.006	0	-0.003	0.011	0	-0.003	-0.003	0.008	-0.007	-0.017	-0.001	0.001
TYR B:498	0	0	-0.001	0	0	0	-0.004	0	-0.001	-0.001	0	0.002	-0.003	0.001	-0.007	0.002	0.002	-0.005	0	0	0	0	0	0	0	0	0	0	0	0.002	-0.002	0.004	0	0	-0.001	-0.001	0	-0.008	0	0.006	-0.014	-0.003	0.003	0.003	-0.011	0.001	0.022	0.002	-0.001
ASP B:499	0.002	0	-0.001	0	0.002	0	-0.291	0	0.003	0.002	0.005	0.293	0.002	0.002	-0.285	0	0.001	-0.33	0.001	-0.002	0.005	-0.002	0.001	0.001	-0.003	0.002	0.002	0.004	0.003	0.275	0.003	0.004	0.002	0.003	0.003	0.001	0.003	0.005	0.006	0.337	0	0.002	0.011	0.004	0.001	0.001	0.398	-0.002	0.001
ALA B:500	0	0	0	0	0	0	0.002	0	0	0	0	-0.002	0.001	-0.001	0.004	-0.001	-0.001	0.003	0	0	0	0	0	0	0	0	0	0	0	-0.002	0	-0.001	0	0	0	0	0	0.001	0	-0.004	0.002	-0.001	-0.001	0	0.001	-0.002	-0.006	0	0
ARG B:501	-0.002	0.001	0.001	0	-0.001	0	0.292	0.001	-0.004	-0.003	-0.005	-0.298	-0.003	-0.002	0.289	0	-0.001	0.339	-0.002	0.002	-0.005	0.002	-0.001	-0.001	0.003	-0.002	-0.002	-0.004	-0.004	-0.275	-0.003	-0.003	-0.002	-0.003	-0.003	-0.001	-0.002	-0.005	-0.005	-0.334	-0.001	-0.001	-0.01	-0.003	-0.002	0	-0.387	0.003	0
ALA B:502	0	0	0	0	0	0	0.002	0	0	0	0	-0.002	0	0	0.002	0	0	0.002	0	0	0	0	0	0	0	0	0	0	0	-0.002	0	0	0	0	0	0	0	0	0	-0.004	0	0	0	0	0	0	-0.005	0	0
CYS B:503	0	0	0	0	0	0	0.001	0	0	0	0	-0.001	0.001	0	0.003	-0.001	-0.001	0.002	0	0	0	0	0	0	0	0	0	0	0	-0.001	0	-0.001	0	0	0	0	0	0.001	0	-0.002	0.002	-0.002	-0.001	0	0.001	-0.003	-0.004	0	0
LEU B:504	0	0	0	0	0	0	0.004	0	0	0	0	-0.003	0.001	0	0.004	-0.001	-0.001	0.005	0	0	0	0	0	0	0	0	0	0	0	-0.003	0	-0.001	0	0	0	0	0	0	0	-0.003	0.001	-0.001	-0.001	0	0	-0.001	-0.004	0	0
SER B:505	0	0	0	0	0	0	-0.001	0	0	0.001	0	0.002	0.001	-0.001	0	-0.001	-0.001	-0.002	0	0	0	0	0	0	0	0	0	0	0	0.001	0	-0.001	0	0	0	0	0	0.001	0	0.002	0.001	0	0	0	0	-0.001	0.002	0	0
PRO B:506	0	0	0	0	0	0	-0.001	0	0	0	0	0.001	-0.001	0.001	-0.003	0.001	0.001	-0.002	0	0	0	0	0	0	0	0	0	0	0	0.001	0	0.001	0	0	0	0	0	-0.001	0	0.001	-0.001	0.001	0	0	0	0.001	0.002	0	0
ALA B:507	0	0	0	0	0	0	-0.001	0	0	0	0	0.002	0	0	-0.002	0	0	-0.003	0	0	0	0	0	0	0	0	0	0	0	0.001	0	0	0	0	0	0	0	0	0	0.001	0	0	0	0	0	0	0.001	0	0
THR B:508	0	0	0	0	0	0	-0.003	0	0.001	0.001	0	0.004	0.004	-0.001	0.001	-0.002	-0.002	-0.004	0	0	0	0	0	0	0	0	0	0	0	0.003	0.001	-0.001	0	0	0	0	0	0.002	0	0.003	0.002	-0.001	-0.001	0	0.001	-0.003	0.002	0	0
GLU B:509	0.002	0	-0.001	0	0.001	0	-0.289	0	0.004	0.003	0.005	0.296	0.004	0.002	-0.285	0	0	-0.345	0.002	-0.002	0.005	-0.002	0.001	0.001	-0.003	0.002	0.002	0.003	0.003	0.264	0.003	0.002	0.002	0.002	0.003	0.001	0.002	0.004	0.004	0.311	0	0.001	0.008	0.002	0.001	0	0.35	-0.002	0
ARG B:510	-0.001	0	0.001	0	-0.001	0.001	0.282	0	-0.002	-0.001	-0.006	-0.286	0.002	-0.004	0.286	-0.003	-0.003	0.341	-0.003	0.002	-0.004	0.001	0	-0.001	0.002	-0.001	-0.002	-0.002	-0.003	-0.25	-0.002	-0.004	-0.001	-0.002	-0.002	-0.001	-0.001	-0.002	-0.004	-0.286	0.002	-0.002	-0.007	-0.001	0	-0.003	-0.315	0.002	-0.001
LEU B:511	0	0.001	0.002	0	0	0	-0.001	0	0.007	0.008	0	0.009	0.02	-0.005	0.019	0	-0.009	-0.009	-0.001	0	0.001	0	0.001	0	0	0	0	0	0	0.002	0.004	-0.007	0	0	0.002	0.001	0	0.007	-0.001	-0.001	0.009	-0.002	-0.003	-0.002	0.004	-0.007	-0.007	-0.001	0
TYR B:512	0	0	0	0	0	0	-0.002	0	0	0	0	0.004	0.002	-0.001	-0.001	-0.002	-0.002	-0.005	0	0	0	0	0	0	0	0	0	0	0	0.002	0	-0.001	0	0	0	0	0	0.001	0	0.002	0.001	-0.001	-0.001	0	0	-0.002	0	0	0
SER B:513	0	-0.001	-0.001	0	0	0	-0.003	0	-0.003	-0.003	0	0	-0.008	0.003	-0.013	0	0.004	-0.001	0	0	0	0	0	0	0	0	0	0	0	0.003	-0.002	0.004	0	0	-0.001	-0.001	0	-0.004	0.001	0.006	-0.005	0.001	0.002	0.001	-0.003	0.004	0.012	0	0
ALA B:514	0	0	0.001	0	0	0	-0.001	0	0.003	0.004	0	0.006	0.012	-0.003	0.012	-0.002	-0.006	-0.006	0	0	0	0	0.001	0	0	0	0	0	0	0.002	0.001	-0.003	0	0	0	0	0	0.003	-0.001	0.001	0.003	-0.002	-0.002	-0.001	0.001	-0.004	-0.001	0	0
VAL B:515	0.002	0.006	0.006	-0.001	-0.001	0	-0.001	0.002	0.016	0.018	0	0.017	0.04	-0.006	0.039	0.021	-0.007	-0.017	-0.003	-0.001	0.006	-0.001	0.007	0	0.003	0	0	0	0.001	0.002	0.013	-0.016	0.001	0.001	0.01	0.005	-0.001	0.018	0.001	-0.006	0.025	0.007	-0.003	-0.005	0.014	0.001	-0.018	-0.003	0.001
ARG B:516	-0.003	-0.001	-0.001	0.001	-0.002	0	0.331	0	-0.012	-0.012	-0.006	-0.344	-0.021	0.001	0.307	-0.01	0.004	0.394	-0.001	0.003	-0.008	0.003	-0.003	-0.001	0.003	-0.003	-0.003	-0.005	-0.004	-0.307	-0.009	0.004	-0.003	-0.004	-0.008	-0.004	-0.002	-0.015	-0.007	-0.374	-0.011	-0.008	-0.011	0	-0.007	-0.004	-0.428	0.005	-0.001
HIS B:517	0	0	0	0	0	0	-0.001	0	0	-0.001	0	0	-0.001	0	-0.002	-0.001	0	0.001	0	0	0	0	0	0	0	0	0	0	0	0.002	0	0.001	0	0	0	0	0	-0.001	0	0.004	-0.001	0	0.001	0	0	0.001	0.007	0	0
VAL B:518	0	0	0	0	0	0	-0.001	0	0.001	0.002	0	0.005	0.008	-0.002	0.007	-0.003	-0.005	-0.005	0	0	0	0	0	0	0	0	0	0	0	0.001	0	-0.001	0	0	0	0	0	0.001	-0.001	0.001	0.001	-0.002	-0.001	0	0	-0.002	0	0	0
VAL B:519	-0.001	-0.006	-0.005	0.001	0	0	-0.003	-0.002	-0.014	-0.016	0	-0.009	-0.034	0.004	-0.04	-0.026	0.003	0.009	0.003	0.001	-0.005	0	-0.006	0	-0.003	0	0	0	0	0.002	-0.011	0.013	0	-0.001	-0.008	-0.004	0.001	-0.013	-0.001	0.009	-0.017	-0.007	0.002	0.004	-0.009	-0.002	0.016	0.001	-0.001
GLY B:520	0	0	0	0	0	0	0	0	0	0	0	0	-0.001	0	-0.002	0.001	0.001	0.001	0	0	0	0	0	0	0	0	0	0	0	0.001	0	0	0	0	0	0	0	0	0	0.003	0	0	0	0	0	0.001	0.004	0	0
GLN B:521	0	0	0	0	0	0	0.005	0	0	0	0	-0.008	-0.001	0	0.007	0	0	0.009	0	0	0	0	0	0	0	0	0	0	0	-0.005	0	0	0	0	0	0	0	0	0	-0.007	0	0	0	0	0	0	-0.005	0	0
LYS B:522	-0.003	0.001	0.001	0.001	-0.001	-0.001	0.298	0.001	-0.004	-0.002	-0.006	-0.311	0.001	-0.005	0.312	-0.005	-0.006	0.353	-0.003	0.001	-0.006	0.003	-0.001	0	0.003	-0.003	-0.002	-0.005	-0.004	-0.288	-0.002	-0.006	-0.003	-0.003	-0.003	0	-0.003	-0.001	-0.006	-0.356	0.005	-0.005	-0.014	-0.005	0.002	-0.008	-0.417	0.003	0.001
PRO B:523	0	0	-0.001	0	0	0	0.003	0	-0.002	-0.002	0	-0.005	-0.006	0.002	-0.005	0.001	0.003	0.005	0	0	0	0	0	0	0	0	0	0	0	-0.003	-0.002	0.004	0	0	-0.001	-0.001	0	-0.005	0	-0.002	-0.007	-0.001	0.001	0.002	-0.004	0.001	0.002	0.001	0
THR B:524	0	0	0	0	0	0	-0.003	0	0	0	0	0.003	0.001	0	-0.002	-0.001	0	-0.004	0	0	0	0	0	0	0	0	0	0	0	0.001	0	-0.001	0	0	0	0	0	0.001	0	0	0.002	-0.001	-0.001	-0.001	0.001	-0.004	-0.005	0	0
SER B:525	0	0	0	0	0	0	-0.003	0	0	0	0	0.003	0	0	-0.002	0	0	-0.003	0	0	0	0	0	0	0	0	0	0	0	0.003	0	0	0	0	0	0	0	0.001	0	0.005	0.001	-0.001	0	0	0.001	-0.002	0.005	0	0
ASP B:526	0.002	-0.001	0	0	0.002	0.001	-0.299	-0.001	0.003	0.003	0.004	0.3	0.002	0.003	-0.292	0.001	0.002	-0.326	0.001	-0.001	0.005	-0.003	0.001	0	-0.003	0.003	0.002	0.006	0.004	0.297	0.003	0.005	0.003	0.004	0.005	0.001	0.004	0.007	0.008	0.384	0.002	0.003	0.015	0.007	0.003	0.001	0.478	-0.002	0
ARG B:527	-0.003	0.002	0.002	0	-0.003	-0.002	0.336	0.001	-0.001	0	-0.005	-0.333	0.008	-0.007	0.339	-0.005	-0.009	0.36	-0.001	0.002	-0.005	0.004	0	-0.001	0.005	-0.005	-0.003	-0.007	-0.005	-0.339	0.001	-0.018	-0.004	-0.005	-0.002	0.002	-0.006	0.011	-0.01	-0.464	0.031	0.001	-0.029	-0.017	0.023	-0.009	-0.632	-0.001	0.002
PRO B:528	-0.001	-0.004	-0.005	0.001	0	0	-0.001	-0.001	-0.007	-0.007	0	-0.005	-0.015	0.003	-0.019	-0.009	0.005	0.004	0.001	0	-0.002	0	-0.004	0	-0.002	0	0	0	-0.001	0.002	-0.013	0.011	-0.002	-0.002	-0.013	-0.008	-0.001	-0.018	-0.006	0.01	-0.03	-0.022	-0.009	0.003	-0.026	-0.048	0.017	0.005	-0.004
TYR B:529	0	0	0	0	0	0	0	0	0	0	0	0.001	0.001	0	0	0	-0.001	-0.002	0	0	0	0	0	0	0	0	0	0	0	0	0.001	-0.002	0	0	0.001	0	0	0.004	0	-0.001	0.005	0.001	-0.003	-0.002	0.003	-0.005	-0.007	0	0
ILE B:530	0	-0.001	-0.001	0	0	0	0	0	-0.002	-0.002	0	-0.002	-0.002	-0.001	0.001	-0.007	-0.002	0.004	0	0	-0.001	0	-0.001	0	0	0	0	0	0	-0.001	0	-0.004	0	0	0	0.001	-0.001	0.011	0	-0.006	0.017	0.007	-0.007	-0.005	0.014	-0.002	-0.028	-0.002	0.001
TRP B:531	0	0.001	0.002	0	0	0	-0.003	0	0.002	0.002	0	0.005	0.008	-0.003	0.01	-0.002	-0.006	-0.003	0	0	0	0	0.001	0	0.001	0	0	0	0	0.001	0.008	-0.012	0	0.001	0.009	0.006	0	0.029	0.005	-0.011	0.044	0.028	0	-0.009	0.039	0.045	-0.041	-0.008	0.003
ASN B:532	0	0.003	0.006	-0.001	0	0	0.001	0	0.006	0.006	0	0.007	0.019	-0.006	0.024	0.004	-0.011	-0.005	0	0	0.001	0	0.003	0	0.004	0	0	0	0	-0.004	0.017	-0.021	0.001	0.002	0.022	0.012	0	0.047	0.01	-0.028	0.07	0.047	-0.002	-0.013	0.055	0.059	-0.071	-0.009	0.006
ASP B:533	0.004	0	0.002	-0.001	0.005	0.002	-0.449	-0.001	0.011	0.01	0.007	0.451	0.022	-0.001	-0.4	0.006	-0.009	-0.49	-0.002	-0.005	0.011	-0.005	0.003	0.002	-0.006	0.005	0.005	0.01	0.008	0.425	0.016	-0.003	0.005	0.008	0.02	0.009	0.004	0.031	0.02	0.565	0.004	0.014	0.025	-0.005	-0.01	-0.005	0.674	-0.014	-0.007
ASN B:534	-0.002	-0.01	-0.013	0.003	0.001	0	-0.01	-0.002	-0.013	-0.012	0	-0.004	-0.032	0.008	-0.044	-0.024	0.01	-0.003	0.002	0	-0.004	0	-0.011	-0.002	-0.01	-0.001	0.001	0	-0.002	0.004	-0.032	0.02	-0.005	-0.006	-0.043	-0.02	-0.007	-0.04	-0.02	0.017	-0.073	-0.059	-0.033	0.001	-0.064	-0.124	0.007	0.01	-0.009
GLU B:535	0.004	-0.004	-0.004	0	0.003	0.002	-0.372	-0.002	0.003	0.001	0.007	0.376	-0.007	0.008	-0.381	-0.002	0.009	-0.416	0.001	-0.002	0.007	-0.005	-0.001	0.001	-0.007	0.005	0.003	0.008	0.006	0.366	-0.003	0.018	0.004	0.005	-0.003	-0.004	0.006	-0.012	0.006	0.496	-0.027	-0.017	0.024	0.013	-0.019	-0.019	0.62	-0.004	-0.004
GLN B:536	0	-0.001	0	0	0	0	0.005	0	0	0	-0.001	-0.005	0.006	-0.003	0.013	-0.007	-0.006	0.01	0	0	-0.001	0	-0.001	0	0	0	0	0	0	-0.002	-0.002	-0.002	0	0	-0.002	-0.001	0	0.003	-0.003	0	0.002	-0.009	-0.007	0	-0.001	-0.021	0	0.001	0
GLY B:537	0	0.002	0.004	0	0	0	0.006	0	0.007	0.01	0	0.006	0.034	-0.009	0.041	0.014	-0.015	-0.005	-0.001	0	0.001	0	0.003	-0.001	0.002	-0.001	0	0	0	-0.005	0.007	-0.012	0	0	0.005	0.002	-0.001	0.016	-0.002	-0.014	0.017	0.002	-0.008	-0.004	0.007	-0.009	-0.021	0	0
LEU B:538	0.01	0.035	0.029	-0.01	-0.004	0.001	0.015	0.02	0.057	0.061	0.005	0.037	0.139	-0.01	0.135	0.127	0.025	-0.028	-0.011	-0.003	0.034	0.002	0.039	0.003	0.02	0.004	-0.002	0	0.004	-0.006	0.051	-0.039	0.005	0.007	0.048	0.018	0.003	0.052	0.007	-0.034	0.074	0.034	-0.005	-0.011	0.042	0.022	-0.057	-0.006	0.003
ASP B:539	-0.035	-0.13	-0.111	0.036	0.016	-0.003	-0.53	-0.082	-0.179	-0.2	-0.005	0.366	-0.531	0.061	-0.989	-0.469	-0.077	-0.562	0.033	-0.002	-0.111	-0.021	-0.146	-0.012	-0.088	-0.012	0.011	0.006	-0.005	0.421	-0.167	0.132	-0.014	-0.023	-0.163	-0.056	-0.009	-0.168	-0.014	0.585	-0.235	-0.1	0.037	0.032	-0.124	-0.05	0.65	0.006	-0.013
GLU B:540	0.003	-0.007	-0.007	0	0	0	-0.41	-0.007	0.002	0.001	0.013	0.452	-0.006	0.008	-0.457	-0.02	-0.006	-0.568	0.009	-0.004	0.006	-0.007	-0.005	0	-0.009	0.003	0.004	0.005	0.006	0.366	-0.005	0.008	0.004	0.001	-0.005	-0.003	0.001	-0.004	0.001	0.433	-0.013	-0.009	0.011	0.001	-0.008	-0.008	0.45	-0.006	-0.003
HIS B:541	-0.001	0	0.002	0	0	0	0.001	0	0.014	0.017	-0.001	0.011	0.041	-0.009	0.041	0.014	-0.013	-0.013	-0.002	0	0	-0.001	0	-0.001	0	-0.001	0	0	0	-0.003	0.003	-0.009	-0.001	-0.001	-0.001	0	-0.001	0.007	-0.003	-0.009	0.007	-0.003	-0.005	-0.002	0.002	-0.009	-0.013	0	0
ILE B:542	-0.002	-0.002	0.002	0.001	0.001	-0.001	0.003	-0.003	0.025	0.034	-0.002	0.022	0.092	-0.017	0.09	0.041	-0.017	-0.027	-0.008	-0.002	0	-0.003	-0.001	-0.003	-0.003	-0.004	0	0	-0.002	-0.005	-0.002	-0.016	-0.003	-0.003	-0.009	-0.004	-0.004	0.007	-0.008	-0.009	-0.001	-0.017	-0.012	-0.002	-0.007	-0.029	-0.01	0.002	-0.001
ALA B:543	-0.003	-0.008	-0.008	0.002	0	0	0.002	-0.004	-0.022	-0.024	-0.001	-0.019	-0.047	0.001	-0.037	-0.051	-0.017	0.014	0.005	0.001	-0.01	0.001	-0.01	0	-0.004	0	0	0	-0.001	-0.004	-0.012	0.013	-0.001	-0.001	-0.008	-0.003	0.001	-0.014	0	0	-0.015	-0.004	0.004	0.003	-0.006	0.004	0.004	0.001	0
ARG B:544	-0.004	0.001	0.001	0.002	0	-0.001	0.383	0.002	-0.005	0	-0.012	-0.411	0.016	-0.015	0.435	-0.012	-0.023	0.501	-0.006	0.004	-0.012	0.005	-0.003	-0.001	0.004	-0.004	-0.003	-0.005	-0.006	-0.349	-0.003	-0.008	-0.004	-0.003	-0.004	0	-0.002	-0.002	-0.006	-0.418	0.005	-0.004	-0.014	-0.001	0.003	-0.003	-0.449	0.006	0.002
ILE B:545	0.005	0.016	0.014	-0.004	-0.002	0	0.009	0.009	0.046	0.053	0.002	0.029	0.114	-0.01	0.113	0.075	0.006	-0.019	-0.01	-0.002	0.019	-0.001	0.017	0	0.006	0	-0.001	0	0.001	-0.004	0.022	-0.026	0.001	0.002	0.013	0.006	-0.001	0.023	-0.001	-0.016	0.028	0.003	-0.007	-0.006	0.013	-0.006	-0.026	-0.002	0.001
SER B:546	-0.003	-0.009	-0.008	0.002	0.001	0	0.001	-0.005	-0.024	-0.026	-0.001	-0.019	-0.049	0	-0.041	-0.049	-0.014	0.013	0.005	0.002	-0.011	0.001	-0.01	0	-0.003	0	0	0	-0.001	-0.004	-0.013	0.015	-0.001	-0.001	-0.007	-0.003	0.001	-0.014	0.001	0.001	-0.016	-0.002	0.004	0.004	-0.007	0.005	0.006	0.001	0
ALA B:547	0	-0.001	-0.001	0	0	0	0.003	0	-0.005	-0.006	0	-0.008	-0.014	0.002	-0.01	-0.01	0	0.008	0.001	0	-0.001	0	-0.001	0	0	0	0	0	0	-0.003	-0.001	0.002	0	0	0	0	0	-0.002	0	-0.004	-0.001	0.001	0.001	0	0	0.002	-0.004	0	0
ASP B:548	0.002	0.001	-0.001	-0.001	0	-0.001	-0.332	-0.001	0.011	0.013	0.009	0.361	0.023	0.001	-0.328	0.008	-0.002	-0.455	0.004	-0.004	0.008	-0.003	0.002	0.001	-0.003	0.002	0.002	0.003	0.004	0.289	0.004	-0.001	0.002	0.001	0.003	0.001	0.001	0.004	0.002	0.327	0	-0.002	0.006	-0.001	-0.001	-0.003	0.346	-0.004	-0.001
ILE B:549	-0.001	-0.002	-0.002	0	0	0	0.004	-0.001	-0.002	0	-0.001	-0.003	0.007	-0.006	0.013	-0.017	-0.012	0.004	0.001	0	-0.003	0	-0.002	0	-0.001	0	0	0	0	-0.004	-0.003	0.003	0	0	-0.002	-0.001	0	-0.003	0	-0.003	-0.004	-0.002	0.001	0.001	-0.002	0.001	-0.002	0	0
ALA B:550	0	-0.001	-0.001	0	0	0	0.004	0	-0.007	-0.01	0	-0.012	-0.025	0.005	-0.022	-0.005	0.007	0.015	0.001	0	-0.001	0	-0.001	0	0	0	0	0	0	-0.003	-0.001	0.003	0	0	0	0	0	-0.002	0.001	-0.004	-0.001	0.002	0.001	0	0	0.002	-0.004	0	0
ALA B:551	0	0	0	0	0	0	0.003	0	0	-0.001	0	-0.004	-0.002	0	0.001	0.001	0.001	0.004	0	0	0	0	0	0	0	0	0	0	0	-0.003	0	0	0	0	0	0	0	0	0	-0.004	0	0	0	0	0	0	-0.004	0	0
GLY B:552	0	0	0	0	0	0	0.004	0	0	0	0	-0.004	0	0	0.003	0	0	0.006	0	0	0	0	0	0	0	0	0	0	0	-0.003	0	0	0	0	0	0	0	0	0	-0.003	0	0	0	0	0	0	-0.003	0	0
GLY B:553	0	0	0	0	0	0	0.002	0	0	0	0	-0.003	0.001	0	0.004	-0.001	-0.001	0.003	0	0	0	0	0	0	0	0	0	0	0	-0.002	0	0	0	0	0	0	0	0	0	-0.004	0	0	0	0	0	0	-0.004	0	0
VAL B:554	0	0.001	0.001	0	0	0	0.002	0	0.006	0.008	-0.001	0.005	0.022	-0.006	0.029	-0.003	-0.011	-0.003	-0.001	0	0.001	0	0.001	0	0	0	0	0	0	-0.002	0.002	-0.005	0	0	0	0	0	0.004	-0.001	-0.004	0.004	-0.003	-0.002	-0.001	0.001	-0.005	-0.006	0	0
ILE B:555	0	0.001	0.001	0	0	0	0.002	0	0.006	0.008	-0.001	0.003	0.02	-0.006	0.025	-0.002	-0.008	0	-0.001	0	0	0	0.001	0	0	0	0	0	0	-0.002	0.002	-0.004	0	0	0	0	0	0.003	-0.001	-0.003	0.004	-0.003	-0.002	-0.001	0.001	-0.004	-0.005	0	0
VAL B:556	0	-0.001	-0.001	0	0	0	0.001	0	-0.004	-0.004	0	-0.005	-0.008	0.001	-0.005	-0.008	0	0.007	0.001	0	-0.001	0	-0.001	0	0	0	0	0	0	-0.001	-0.002	0.003	0	0	-0.001	0	0	-0.002	0	-0.001	-0.003	0	0.001	0.001	-0.001	0.002	0.001	0	0
GLN B:557	0	0	0	0	0	0	0.002	0	-0.002	-0.003	0	-0.005	-0.007	0.002	-0.005	0.001	0.003	0.007	0	0	0	0	0	0	0	0	0	0	0	-0.001	0	0.001	0	0	0	0	0	-0.001	0	0	-0.001	0.001	0.001	0	0	0.001	0.002	0	0
ALA B:558	0	0	0	0	0	0	0.003	0	0	-0.001	0	-0.004	-0.002	0	0.002	0	0.001	0.006	0	0	0	0	0	0	0	0	0	0	0	-0.002	0	0	0	0	0	0	0	0	0	-0.003	0	0	0	0	0	0	-0.003	0	0
VAL B:559	0	0	0	0	0	0	0.001	0	-0.001	-0.001	0	-0.002	-0.003	0.001	-0.002	-0.001	0.001	0.002	0	0	0	0	0	0	0	0	0	0	0	-0.001	0	0.001	0	0	0	0	0	-0.001	0	-0.001	-0.001	0	0	0	0	0.001	-0.001	0	0
GLN B:560	0	0	0	0	0	0	-0.004	0	0	0	0	0.004	-0.001	0	-0.004	0	0	-0.007	0	0	0	0	0	0	0	0	0	0	0	0.002	0	0	0	0	0	0	0	0	0	0.002	0	0	0	0	0	0	0.001	0	0
ASP B:561	0.001	0	-0.001	0	0	-0.001	-0.274	0	0.002	0.002	0.005	0.28	0.001	0.002	-0.274	0.001	0.001	-0.336	0.003	-0.002	0.004	-0.001	0	0.001	-0.002	0.001	0.002	0.002	0.002	0.24	0.002	0.002	0.001	0.001	0.002	0.001	0.001	0.002	0.003	0.268	-0.001	0.001	0.005	0	0	0.001	0.29	-0.002	0
ILE B:562	0	0	0	0	0	0	0.001	0	0	0	0	-0.002	0	0	0.002	-0.001	0	0.002	0	0	0	0	0	0	0	0	0	0	0	-0.001	0	0	0	0	0	0	0	0	0	-0.002	0	0	0	0	0	0	-0.003	0	0
LEU B:563	0.001	0.001	-0.002	0	0	-0.002	-0.288	0	0.002	0.002	0.006	0.295	0.001	0.002	-0.289	0.001	0.001	-0.364	0.003	-0.003	0.004	-0.001	0	0.001	-0.002	0.001	0.002	0.001	0.002	0.244	0.001	0.002	0.001	0.001	0.002	0.001	0.001	0.001	0.002	0.267	-0.002	0	0.005	-0.001	-0.001	0	0.282	-0.002	0
ASN C:25	NA	NA	NA	NA	NA	NA	NA	NA	NA	NA	NA	NA	NA	NA	NA	NA	NA	NA	NA	NA	NA	NA	NA	NA	NA	NA	NA	NA	NA	NA	NA	NA	NA	NA	NA	NA	NA	NA	NA	NA	NA	NA	NA	NA	NA	NA	NA	NA	NA
VAL C:26	0	0	0	0	0	0	0	0	0	0	0	0	0	0	0	0	0	0.001	0	0	0	0	0	0	0	0	0	0	0	0	0	0	0	0	0	0	0	0	0	0	0	0	0	0	0	0	0	0	0
ILE C:27	0	0	0	0	0	0	-0.001	0	0	0	0	0.001	0	0	-0.001	0	0	-0.002	0	0	0	0	0	0	0	0	0	0	0	0.001	0	0	0	0	0	0	0	0	0	0.001	0	0	0	0	0	0	0	0	0
ILE C:28	0	0	0	0	0	0	-0.001	0	0	0	0	0.001	0	0	-0.001	0	0	-0.002	0	0	0	0	0	0	0	0	0	0	0	0	0	0	0	0	0	0	0	0	0	0	0	0	0	0	0	0	0	0	0
GLY C:29	0	0	0	0	0	0	-0.001	0	0	0	0	0.001	0	0	-0.001	0	0	-0.001	0	0	0	0	0	0	0	0	0	0	0	0.001	0	0	0	0	0	0	0	0	0	0.001	0	0	0	0	0	0	0.001	0	0
ASN C:30	0	0	0	0	0	0	-0.003	0	0	0	0	0.003	0	0	-0.002	0	0	-0.003	0	0	0	0	0	0	0	0	0	0	0	0.002	0	0	0	0	0	0	0	0	0	0.002	0	0	0	0	0	0	0.003	0	0
GLN C:31	0	0	0	0	0	0	0	0	0	0	0	-0.001	0	0	0.001	0	0	0.002	0	0	0	0	0	0	0	0	0	0	0	0	0	0	0	0	0	0	0	0	0	0	0	0	0	0	0	0	0	0	0
LYS C:32	0	-0.001	0.002	0	-0.001	0.002	0.258	-0.001	0	0	-0.003	-0.248	0.001	0	0.24	0.001	0.001	0.287	-0.001	0.002	-0.002	0	0.001	-0.001	0.002	0	-0.002	-0.001	-0.001	-0.215	-0.001	-0.002	0	-0.001	-0.001	-0.002	-0.001	-0.001	-0.002	-0.229	0.001	-0.001	-0.003	0.001	0	-0.001	-0.239	0.001	-0.001
LEU C:33	0	0	0	0	0	0	-0.001	0	0	0	0	0.001	0	0	-0.001	0	0	-0.002	0	0	0	0	0	0	0	0	0	0	0	0.001	0	0	0	0	0	0	0	0	0	0.001	0	0	0	0	0	0	0.001	0	0
THR C:34	0	0	0	0	0	0	0	0	0	0	0	-0.001	0	0	0.001	0	0	0.002	0	0	0	0	0	0	0	0	0	0	0	0	0	0	0	0	0	0	0	0	0	0	0	0	0	0	0	0	0	0	0
ILE C:35	0	0	0	0	0	0	0	0	0.001	0.001	0	0	0.001	-0.001	0.002	-0.002	-0.001	0.001	0	0	0	0	0	0	0	0	0	0	0	0	0	0	0	0	0	0	0	0	0	0	0	0	0	0	0	0	0	0	0
ASN C:36	0	0	0	0	0	0	-0.002	0	0	0	0	0.001	0	0	-0.001	0	0	0	0	0	0	0	0	0	0	0	0	0	0	0.001	0	0	0	0	0	0	0	0	0	0.001	0	0	0	0	0	0	0.001	0	0
ASP C:37	0	0.001	-0.002	0	0.001	-0.002	-0.247	0.001	0	0	0.002	0.236	-0.001	0	-0.229	-0.001	-0.001	-0.27	0	-0.002	0.002	0.001	-0.001	0.001	-0.002	0	0.001	0	0.001	0.204	0.001	0.001	0	0	0.001	0.002	0	0.001	0.001	0.21	-0.001	0	0.002	-0.001	0	0	0.215	-0.001	0.001
VAL C:38	0	0	0	0	0	0	0	0	0	0	0	-0.001	0	0	0.001	-0.001	0	0.001	0	0	0	0	0	0	0	0	0	0	0	0	0	0	0	0	0	0	0	0	0	0	0	0	0	0	0	0	-0.001	0	0
ALA C:39	0	0	0	0	0	0	0	0	0	-0.001	0	-0.001	-0.001	0	0	0.001	0	0.001	0	0	0	0	0	0	0	0	0	0	0	0	0	0	0	0	0	0	0	0	0	0	0	0	0	0	0	0	0	0	0
ARG C:40	0	-0.001	0.002	0	-0.001	0.002	0.241	-0.001	0	0.001	-0.002	-0.229	0.001	0	0.222	0.001	0.001	0.261	0	0.002	-0.002	-0.001	0.001	-0.001	0.002	0	-0.001	0	-0.001	-0.199	-0.001	-0.001	0	0	-0.001	-0.002	0	-0.001	-0.001	-0.203	0.001	0	-0.002	0.001	0	0	-0.207	0.001	-0.001
VAL C:41	0	0	0	0	0	0	0	0	0	0	0	-0.001	0	0	0.001	-0.001	0	0.001	0	0	0	0	0	0	0	0	0	0	0	0	0	0	0	0	0	0	0	0	0	-0.001	0	0	0	0	0	0	-0.001	0	0
ALA C:42	0	0	0	0	0	0	0.001	0	0	-0.001	0	-0.001	-0.001	0	0	0.001	0	0.002	0	0	0	0	0	0	0	0	0	0	0	-0.001	0	0	0	0	0	0	0	0	0	-0.001	0	0	0	0	0	0	-0.001	0	0
ARG C:43	0.001	-0.002	0.002	0	-0.001	0.003	0.288	-0.002	0.001	0.001	-0.002	-0.27	0.002	0.001	0.259	0.001	0.002	0.309	0	0.002	-0.002	-0.001	0.001	-0.002	0.002	0.001	-0.002	0.001	-0.001	-0.227	-0.001	-0.001	0.001	0	-0.001	-0.002	0	0	-0.001	-0.228	0.002	0	-0.002	0.002	0.001	0	-0.228	0.001	-0.001
ASN C:44	0	0	0	0	0	0	0	0	0	0	0	0	0	0	0	0	0	0	0	0	0	0	0	0	0	0	0	0	0	0	0	0	0	0	0	0	0	0	0	0	0	0	0	0	0	0	0	0	0
GLY C:45	0	0	0	0	0	0	0.002	0	0	0	0	-0.002	0	0	0.002	0	0	0.002	0	0	0	0	0	0	0	0	0	0	0	-0.001	0	0	0	0	0	0	0	0	0	-0.001	0	0	0	0	0	0	-0.001	0	0
THR C:46	0	0	0	0	0	0	-0.001	0	0	0	0	0.001	0	0	-0.001	0	0	-0.001	0	0	0	0	0	0	0	0	0	0	0	0.001	0	0	0	0	0	0	0	0	0	0.001	0	0	0	0	0	0	0.001	0	0
LEU C:47	0	0	0	0	0	0	0	0	0	0	0	0.001	0	0	-0.001	0	0	-0.001	0	0	0	0	0	0	0	0	0	0	0	0	0	0	0	0	0	0	0	0	0	0	0	0	0	0	0	0	0	0	0
VAL C:48	0	0	0	0	0	0	0.001	0	0	0	0	-0.001	0	0	0.001	0	0	0.001	0	0	0	0	0	0	0	0	0	0	0	0	0	0	0	0	0	0	0	0	0	-0.001	0	0	0	0	0	0	-0.001	0	0
SER C:49	0	0	0	0	0	0	-0.001	0	0	0	0	0.001	0	0	-0.001	0	0	-0.002	0	0	0	0	0	0	0	0	0	0	0	0.001	0	0	0	0	0	0	0	0	0	0.001	0	0	0	0	0	0	0.001	0	0
LEU C:50	0	0	0	0	0	0	0.002	0	0	0	0	-0.002	0	0	0.001	0	0	0.002	0	0	0	0	0	0	0	0	0	0	0	-0.001	0	0	0	0	0	0	0	0	0	-0.002	0	0	0	0	0	0	-0.002	0	0
THR C:51	0	0	0	0	0	0	-0.002	0	0	0	0	0.001	0	0	-0.001	0	0	-0.001	0	0	0	0	0	0	0	0	0	0	0	0.001	0	0	0	0	0	0	0	0	0	0.002	0	0	0	0	0	0	0.002	0	0
ASN C:52	0	0	0	0	0	0	-0.001	0	0	0	0	0.001	0	0	0	0	0	0	0	0	0	0	0	0	0	0	0	0	0	0.001	0	0	0	0	0	0	0	0	0	0.001	0	0	0	0	0	0	0.002	0	0
ASN C:53	0	0	0	0	0	0	0	0	0	0	0	0	0	0	0	0	0	0.001	0	0	0	0	0	0	0	0	0	0	0	0.001	0	0	0	0	0	0	0	0	0	0.001	0	0	0	0	0	0	0.002	0	0
THR C:54	0	0	0	0	0	0	-0.002	0	0	0	0	0.001	0	0	-0.001	0	0	-0.001	0	0	0	0	0	0	0	0	0	0	0	0.002	0	0	0	0	0	0	0	0	0	0.002	0	0	0	0	0	0	0.002	0	0
ASP C:55	0	0.001	-0.001	0	0.001	-0.001	-0.22	0.001	0	0	0.002	0.21	0	0	-0.203	0	-0.001	-0.235	0	-0.001	0.002	0	-0.001	0.001	-0.002	0	0.001	0.001	0.001	0.19	0.001	0.001	0	0.001	0.001	0.001	0.001	0.001	0.002	0.204	0	0.001	0.002	0	0	0.001	0.217	-0.001	0.001
ILE C:56	0	0	0	0	0	0	-0.001	0	0	0	0	0.001	0	0	-0.001	0	0	-0.001	0	0	0	0	0	0	0	0	0	0	0	0.001	0	0	0	0	0	0	0	0	0	0.001	0	0	0	0	0	0	0.002	0	0
LEU C:57	0	0	0	0	0	0	-0.001	0	0	0	0	0.001	0	0	-0.001	0	0	-0.001	0	0	0	0	0	0	0	0	0	0	0	0.001	0	0	0	0	0	0	0	0	0	0.002	0	0	0	0	0	0	0.002	0	0
GLN C:58	0	0	0	0	0	0	-0.003	0	0	0	0	0.002	0	0	-0.002	0	0	-0.002	0	0	0	0	0	0	0	0	0	0	0	0.002	0	0	0	0	0	0	0	0	0	0.003	0	0	0	0	0	0	0.004	0	0
GLY C:59	0	0	0	0	0	0	-0.001	0	0	0	0	0.001	0	0	0	0	0	0	0	0	0	0	0	0	0	0	0	0	0	0.001	0	0	0	0	0	0	0	0	0	0.001	0	0	0	0	0	0	0.002	0	0
ILE C:60	0	0	0	0	0	0	-0.001	0	0	0	0	0.001	0	0	-0.001	0	0	-0.001	0	0	0	0	0	0	0	0	0	0	0	0.001	0	0	0	0	0	0	0	0	0	0.002	0	0	0	0	0	0	0.002	0	0
GLN C:61	0	0	0	0	0	0	0	0	0	0	0	0	0	0	0	0	0	0	0	0	0	0	0	0	0	0	0	0	0	0	0	0	0	0	0	0	0	0	0	0	0	0	0	0	0	0	0	0	0
ALA C:62	0	0	0	0	0	0	0	0	0	0	0	0	0	0	0	0	0	0	0	0	0	0	0	0	0	0	0	0	0	0.001	0	0	0	0	0	0	0	0	0	0.001	0	0	0	0	0	0	0.001	0	0
SER C:63	0	0	0	0	0	0	-0.001	0	0	0	0	0.001	0	0	-0.001	0	0	0	0	0	0	0	0	0	0	0	0	0	0	0.001	0	0	0	0	0	0	0	0	0	0.002	0	0	0	0	0	0	0.003	0	0
CYS C:64	0	0	0	0	0	0	0	0	0	0	0	0	0	0	0	0	0	0	0	0	0	0	0	0	0	0	0	0	0	0.001	0	0	0	0	0	0	0	0	0	0.001	0	0	0	0	0	0	0.002	0	0
ASP C:65	0	0.001	-0.001	0	0.002	-0.001	-0.225	0.001	0	0	0.001	0.21	0	0	-0.202	-0.001	-0.001	-0.228	0	-0.001	0.002	0	-0.001	0.001	-0.002	0	0.001	0.001	0.001	0.199	0.001	0.002	0	0.001	0.002	0.002	0.001	0.002	0.003	0.218	0	0.001	0.003	0	0.001	0.001	0.237	0	0.002
TYR C:66	0	0	0	0	0	0	0.001	0	0	0	0	-0.001	0	0	0.001	0	0	0.001	0	0	0	0	0	0	0	0	0	0	0	0	0	0	0	0	0	0	0	0	0	0	0	0	0	0	0	0	0.001	0	0
ILE C:67	0	0	0	0	0	0	-0.001	0	0	0	0	0	0	0	0	0	0	0	0	0	0	0	0	0	0	0	0	0	0	0.001	0	0	0	0	0	0	0	0	0	0.001	0	0	0	0	0	0	0.002	0	0
ASN C:68	0	0	0	0	0	0	-0.004	0	0	0	0	0.003	0	0	-0.003	0	0	-0.003	0	0	0	0	0	0	0	0	0	0	0	0.003	0	0	0	0	0	0	0	0	0	0.004	0	0	0	0	0	0	0.005	0	0
ASN C:69	0	0	0	0	0	0	-0.002	0	0	0	0	0.002	0	0	-0.001	0	0	-0.001	0	0	0	0	0	0	0	0	0	0	0	0.002	0	0	0	0	0	0	0	0	0	0.003	0	0	0	0	0	0	0.005	0	0
ALA C:70	0	0	0	0	0	0	0	0	0	0	0	0	0	0	0	0	0	0.001	0	0	0	0	0	0	0	0	0	0	0	0	0	0	0	0	0	0	0	0	0	0.001	0	0	0	0	0	0	0.002	0	0
VAL C:71	0	0	0	0	0	0	-0.001	0	0	0	0	0	0	0	0	0	0	0	0	0	0	0	0	0	0	0	0	0	0	0.001	0	0	0	0	0	0	0	0	0	0.001	0	0	0	0	0	0	0.002	0	0
GLU C:72	0	0.001	-0.001	0	0.002	-0.001	-0.23	0.001	0	0	0.001	0.212	0	0	-0.203	-0.001	-0.001	-0.226	0	-0.001	0.002	0	-0.001	0.001	-0.002	0	0.001	0.001	0.001	0.208	0.002	0.002	0	0.002	0.002	0.002	0.001	0.003	0.003	0.231	0.001	0.002	0.003	0.001	0.001	0.002	0.257	0	0.003
SER C:73	0	0	0	0	0	0	0	0	0	0	0	0	0	0	0	0	0	0	0	0	0	0	0	0	0	0	0	0	0	0.001	0	0	0	0	0	0	0	0	0	0.001	0	0	0	0	0	0	0.002	0	0
GLY C:74	0	0	0	0	0	0	-0.001	0	0	0	0	0.001	0	0	-0.001	0	0	-0.001	0	0	0	0	0	0	0	0	0	0	0	0.001	0	0	0	0	0	0	0	0	0	0.002	0	0	0	0	0	0	0.003	0	0
GLU C:75	0	0.001	-0.001	0	0.002	-0.001	-0.256	0.001	0.001	0	0.002	0.237	0	0	-0.228	-0.001	-0.001	-0.258	0	-0.002	0.002	0	-0.001	0.001	-0.002	0.001	0.002	0.002	0.002	0.23	0.002	0.002	0	0.002	0.003	0.003	0.002	0.003	0.004	0.263	0.001	0.002	0.005	0.001	0.002	0.002	0.296	0	0.003
PRO C:76	0	0	0	0	0	0	0.001	0	0	0	0	0	0	0	0	0	0	-0.001	0	0	0	0	0	0	0	0	0	0	0	-0.001	0	0	0	0	0	0	0	0	0	0	0	0	0	0	0	0	0	0	0
ILE C:77	0	0	0	0	0	0	0	0	0.001	0.001	0	0	0.001	-0.001	0.002	-0.001	-0.001	0.001	0	0	0	0	0	0	0	0	0	0	0	0	0	-0.001	0	0	0	0	0	0.001	0	-0.001	0.002	-0.002	-0.001	0	0.001	-0.003	-0.002	0	0
TYR C:78	0	0	0	0	0	0	0	0	0	0	0	0	-0.001	0	-0.001	0.001	0	0	0	0	0	0	0	0	0	0	0	0	0	-0.001	0	0.001	0	0	0	0	0	-0.001	0	-0.001	-0.002	0.001	0	0	-0.001	0.002	-0.001	0	0
GLY C:79	0	0	0	0	0	0	0.001	0	0	0	0	-0.001	0	0	0.001	0	0	0.001	0	0	0	0	0	0	0	0	0	0	0	-0.001	0	0	0	0	0	0	0	0	0	-0.002	0	0	0	0	0	0	-0.002	0	0
VAL C:80	0	0	0	0	0	0	0	0	-0.001	-0.001	0	-0.001	-0.001	0.001	-0.001	0.001	0.001	0.001	0	0	0	0	0	0	0	0	0	0	0	0	0	0.001	0	0	0	0	0	-0.001	0	0	-0.002	0.001	0.001	0	-0.001	0.002	0.001	0	0
THR C:81	0	0	0	0	0	0	0.001	0	0	0	0	-0.001	0	0	0	0.001	0	0.001	0	0	0	0	0	0	0	0	0	0	0	0	0	0	0	0	0	0	0	-0.001	0	0	-0.001	0.001	0	0	0	0.001	0	0	0
SER C:82	0	0	0	0	0	0	0.003	0	0	0	0	-0.002	0	0	0.002	0	0	0.002	0	0	0	0	0	0	0	0	0	0	0	-0.003	0	0	0	0	0	0	0	0	0	-0.005	0.001	-0.001	0	0	0	-0.002	-0.007	0	0
GLY C:83	0	0	0	0	0	0	0.003	0	0	0	0	-0.002	0	0	0.001	0	0	0.001	0	0	0	0	0	0	0	0	0	0	0	-0.002	0	0	0	0	0	0	0	0	0	-0.002	0	0	0	0	0	0	-0.002	0	0
PHE C:84	0	0	0	0	0	0	-0.002	0	0	0	0	0.001	0	0	-0.001	0	0	-0.001	0	0	0	0	0	0	0	0	0	0	0	0.002	0	0	0	0	0	0	0	0	0	0.003	0	0	0	0	0	0	0.003	0	0
GLY C:85	0	0	0	0	0	0	0.003	0	0	0	0	-0.003	0	0	0.003	0	0	0.003	0	0	0	0	0	0	0	0	0	0	0	-0.002	0	0	0	0	0	0	0	0	0	-0.001	0.001	-0.001	0	0	0	-0.002	0	0	0
GLY C:86	0	0	0	0	0	0	0.002	0	0	0	0	-0.001	0	0	0.001	0.001	0	0.002	0	0	0	0	0	0	0	0	0	0	0	0	0	0	0	0	0	0	0	0	0	0.001	-0.001	0.001	0	0	0	0.001	0.003	0	0
MET C:87	0	0	0	0	0	0	0.004	0	0	0	0	-0.003	0	0	0.003	0	0	0.004	0	0	0	0	0	0	0	0	0	0	0	-0.003	0	-0.001	0	0	0	0	0	0.001	0	-0.003	0.002	-0.002	-0.001	0	0.001	-0.003	-0.004	0	0
ALA C:88	0	0	0	0	0	0	0.004	0	0	0	0	-0.003	-0.001	0	0.002	0.001	0	0.004	0	0	0	0	0	0	0	0	0	0	0	-0.002	0	0.001	0	0	0	0	0	-0.001	0	-0.002	-0.001	0	0	0	-0.001	0.001	-0.001	0	0
ASN C:89	0	0	0	0	0	0	0.002	0	0	0	0	-0.001	0	0	0.001	0	0	0.001	0	0	0	0	0	0	0	0	0	0	0	-0.002	0	0	0	0	0	0	0	-0.001	0	-0.004	-0.001	0.001	0	0	-0.001	0.001	-0.005	0	0
VAL C:90	0	0	0	0	0	0	0.001	0	0	0	0	0	0	0	0	0	0	0	0	0	0	0	0	0	0	0	0	0	0	-0.001	0	0	0	0	0	0	0	0	0	-0.002	-0.001	0	0	0	0	0	-0.003	0	0
ALA C:91	0	0	0	0	0	0	-0.002	0	0	0	0	0.001	0	0	-0.001	0	0	-0.001	0	0	0	0	0	0	0	0	0	0	0	0.001	0	0	0	0	0	0	0	0	0	0.001	0	0	0	0	0	0	0.001	0	0
ILE C:92	0	0	0	0	0	0	0	0	0	0	0	0	0	0	0	0	0	-0.001	0	0	0	0	0	0	0	0	0	0	0	0	0	0	0	0	0	0	0	0	0	0	0	0	0	0	0	0	0	0	0
SER C:93	0	0	0	0	0	0	-0.002	0	0	0	0	0.002	0	0	-0.001	0	0	-0.002	0	0	0	0	0	0	0	0	0	0	0	0.001	0	0	0	0	0	0	0	0	0	0	0	0	0	0	0	0	-0.001	0	0
ARG C:94	0	0	0.001	-0.001	-0.003	0.001	0.239	-0.001	0	0	-0.001	-0.219	0	0	0.21	0.001	0.001	0.232	0.001	0.001	-0.002	0	0.001	-0.001	0.002	0	-0.002	-0.002	-0.001	-0.219	-0.002	-0.002	0	-0.002	-0.002	-0.003	-0.002	-0.003	-0.004	-0.247	-0.001	-0.002	-0.004	-0.001	-0.002	-0.002	-0.277	-0.001	-0.003
GLU C:95	0	0.001	-0.001	0.001	0.003	-0.001	-0.255	0.002	0	0	0.001	0.23	-0.001	0	-0.219	-0.001	-0.001	-0.241	-0.001	-0.002	0.002	0	-0.001	0.001	-0.002	0	0.002	0.002	0.001	0.232	0.002	0.002	-0.001	0.002	0.003	0.003	0.002	0.004	0.004	0.261	0.001	0.002	0.004	0.001	0.002	0.003	0.292	0.001	0.004
GLN C:96	0	0	0	0	0	0	-0.004	0	0	0	0	0.003	0	0	-0.003	0	0	-0.003	0	0	0	0	0	0	0	0	0	0	0	0.002	0	0	0	0	0	0	0	0	0	0.001	0	0	0	0	0	0	0	0	0
ALA C:97	0	0	0	0	0	0	-0.002	0	0	0	0	0.002	0	0	-0.002	0	0	-0.002	0	0	0	0	0	0	0	0	0	0	0	0.001	0	0	0	0	0	0	0	0	0	0.001	0	0	0	0	0	0	0.001	0	0
SER C:98	0	0	0	0	0	0	-0.001	0	0	0	0	0.001	0	0	-0.001	0	0	-0.001	0	0	0	0	0	0	0	0	0	0	0	0.001	0	0	0	0	0	0	0	0	0	0.001	0	0	0	0	0	0	0.001	0	0
GLU C:99	0	0.001	-0.002	0.001	0.003	-0.002	-0.268	0.002	0	0	0	0.239	-0.001	-0.001	-0.226	-0.002	-0.001	-0.251	-0.001	-0.002	0.002	0.001	-0.001	0.001	-0.002	0	0.002	0.001	0.001	0.235	0.002	0.002	-0.001	0.002	0.002	0.003	0.001	0.003	0.003	0.255	0.001	0.001	0.003	-0.001	0.001	0.001	0.274	0	0.003
LEU C:100	0	0.001	0.001	0	0	0	-0.002	0	0.006	0.005	-0.001	0.005	0.007	-0.004	0.007	-0.006	-0.004	-0.003	0	0	0	0	0	0	0	0	0	0	0	0.001	0.004	-0.009	0	0	0.001	0.002	0	0.008	-0.002	-0.002	0.014	-0.006	-0.003	-0.002	0.007	-0.01	-0.01	-0.001	0
GLN C:101	0	0	0	0	0	0	-0.004	0	-0.001	-0.001	0	0.002	-0.001	0.001	-0.005	0.001	0.001	-0.004	0	0	0	0	0	0	0	0	0	0	0	0.002	-0.001	0.002	0	0	0	0	0	-0.002	0	0.001	-0.003	0	0.001	0	-0.002	0.002	0.002	0	0
THR C:102	0	0	0	0	0	0	-0.002	0	0	0	0	0.002	0	0	-0.001	-0.001	0	-0.002	0	0	0	0	0	0	0	0	0	0	0	0.001	0	-0.001	0	0	0	0	0	0.001	0	0	0.001	-0.002	0	0	0	-0.002	-0.001	0	0
ASN C:103	0	0	0.001	0	0	0	-0.001	0	0.004	0.003	-0.001	0.002	0.005	-0.003	0.006	-0.004	-0.002	0	0	0	0	0	0	0	0	0	0	0	0	0	0.003	-0.006	0	0	0	0.001	0	0.005	-0.001	-0.002	0.009	-0.005	-0.002	-0.001	0.004	-0.007	-0.008	-0.001	0
LEU C:104	0	0.001	0.001	0	0	0	-0.003	0	0.005	0.004	-0.001	0.005	0.006	-0.003	0.004	-0.003	-0.003	-0.003	0	0	0	0	0	0	0	0	0	0	0	0.002	0.003	-0.005	0	0	0	0.001	0	0.005	-0.001	0	0.007	-0.003	-0.002	-0.001	0.003	-0.005	-0.004	-0.001	0
VAL C:105	0	0	-0.001	0	0	0	-0.003	0	-0.002	-0.002	0	0.001	-0.003	0.001	-0.005	0.001	0.001	-0.002	0	0	0	0	0	0	0	0	0	0	0	0.002	-0.001	0.002	0	0	0	0	0	-0.002	0	0.002	-0.004	0.001	0.001	0	-0.002	0.002	0.003	0	0
TRP C:106	0	0	0	0	0	0	-0.004	0	-0.001	-0.001	0	0.003	-0.001	0	-0.004	0.001	0	-0.003	0	0	0	0	0	0	0	0	0	0	0	0.002	0	0.001	0	0	0	0	0	-0.001	0	0.002	-0.001	0.001	0	0	-0.001	0.001	0.001	0	0
PHE C:107	0	0	-0.001	0	0	0	-0.003	0	-0.003	-0.003	0	0	-0.004	0.002	-0.006	0.003	0.002	-0.002	0	0	0	0	0	0	0	0	0	0	0	0.002	-0.002	0.004	0	0	0	-0.001	0	-0.004	0.001	0.003	-0.008	0.004	0.002	0.001	-0.004	0.006	0.006	0	0
LEU C:108	0	0	-0.001	0	0	0	-0.004	0	-0.002	-0.002	0	0.002	-0.002	0.001	-0.005	0.001	0.001	-0.003	0	0	0	0	0	0	0	0	0	0	0	0.002	-0.001	0.002	0	0	0	0	0	-0.002	0.001	0.002	-0.004	0.002	0.001	0	-0.002	0.003	0.004	0	0
LYS C:109	0.001	-0.002	0.003	-0.001	-0.003	0.003	0.315	-0.003	0.004	0.003	0	-0.273	0.004	0	0.261	-0.001	0.001	0.291	0.002	0.002	-0.002	-0.001	0.002	-0.002	0.003	0.001	-0.002	0	-0.001	-0.258	-0.001	-0.004	0.001	-0.001	-0.002	-0.003	-0.001	0	-0.003	-0.267	0.003	-0.004	-0.003	0.002	0	-0.004	-0.276	0.001	-0.002
THR C:110	0	0	0	0	0	0	-0.003	0	-0.001	0	0	0.002	-0.001	0	-0.003	-0.001	0	-0.003	0	0	0	0	0	0	0	0	0	0	0	0.002	-0.001	0.001	0	0	0	0	0	-0.001	0	0.003	-0.001	-0.001	0	0	-0.001	0	0.004	0	0
GLY C:111	0	0	0	0	0	0	-0.001	0	0	0	0	-0.001	0	0	0	0	0	0.002	0	0	0	0	0	0	0	0	0	0	0	0.001	0	0	0	0	0	0	0	0	0	0.001	0	0	0	0	0	0	0.001	0	0
ALA C:112	0	0	0	0	0	0	0.002	0	0	0	0	-0.001	0	0	0	0	0	0	0	0	0	0	0	0	0	0	0	0	0	-0.001	0	0	0	0	0	0	0	0	0	-0.001	0	0	0	0	0	0	0	0	0
GLY C:113	0	0	0	0	0	0	0.005	0	0	0	0	-0.004	0	0	0.004	0	0	0.005	0	0	0	0	0	0	0	0	0	0	0	-0.002	0	0	0	0	0	0	0	0	0	-0.002	0	0	0	0	0	0	-0.001	0	0
ASN C:114	0	0	0	0	0	0	-0.001	0	0	0	0	0	0	0	0	0	0	0.002	0	0	0	0	0	0	0	0	0	0	0	0.002	0	0	0	0	0	0	0	0	0	0.002	0	0	0	0	0	0	0.003	0	0
LYS C:115	0.001	-0.002	0.003	-0.001	-0.003	0.004	0.326	-0.003	0.002	0.002	0	-0.285	0.002	0.001	0.269	0.002	0.003	0.307	0.002	0.003	-0.002	-0.002	0.002	-0.002	0.003	0.001	-0.002	0	-0.001	-0.258	-0.002	-0.002	0.001	-0.001	-0.002	-0.003	0	-0.001	-0.002	-0.26	0.002	-0.001	-0.001	0.003	0	-0.001	-0.261	0.001	-0.002
LEU C:116	0	0	0	0	0	0	0.002	0	0	0	0	-0.002	0	0	0.002	-0.001	0	0.003	0	0	0	0	0	0	0	0	0	0	0	-0.001	0	0	0	0	0	0	0	0	0	-0.001	0	0	0	0	0	0	-0.001	0	0
PRO C:117	0	0	0	0	0	0	0	0	-0.003	-0.002	0.001	-0.001	-0.003	0.002	-0.003	0.003	0.001	0	0	0	0	0	0	0	0	0	0	0	0	0.001	0	0.001	0	0	0	0	0	0	0	0.001	0	0.001	0	0	0	0.001	0.002	0	0
LEU C:118	0	0	0	0	0	0	0	0	0	0	0	0	0	0	0	0	0	0	0	0	0	0	0	0	0	0	0	0	0	0	0	0	0	0	0	0	0	0	0	0.001	0	0	0	0	0	0	0.001	0	0
ALA C:119	0	0	0	0	0	0	0.002	0	0.001	0.001	0	-0.001	0.001	0	0.002	-0.001	0	0.002	0	0	0	0	0	0	0	0	0	0	0	-0.001	0	0	0	0	0	0	0	0	0	0	0	0	0	0	0	0	0	0	0
ASP C:120	-0.001	0.002	-0.002	0	0.002	-0.004	-0.31	0.003	-0.001	-0.001	0.002	0.285	-0.001	-0.001	-0.272	-0.002	-0.003	-0.325	0	-0.003	0.002	0.001	-0.001	0.002	-0.003	-0.001	0.002	0	0.001	0.243	0.001	0.001	-0.001	0.001	0.001	0.002	0	0.001	0.002	0.246	-0.002	0	0.002	-0.003	-0.001	0	0.248	-0.001	0.001
VAL C:121	0	0	0	0	0	0	0.001	0	0.001	0.001	0	0	0.002	-0.001	0.002	-0.002	-0.001	0	0	0	0	0	0	0	0	0	0	0	0	0	0	-0.001	0	0	0	0	0	0	0	0	0.001	-0.001	0	0	0	-0.001	0	0	0
ARG C:122	0.001	-0.001	0.002	0	-0.001	0.003	0.264	-0.002	0	0.001	-0.001	-0.243	0.001	0.001	0.233	0.001	0.002	0.271	0	0.002	-0.002	-0.001	0.001	-0.001	0.002	0.001	-0.002	0	-0.001	-0.215	-0.001	-0.001	0.001	-0.001	-0.001	-0.002	0	-0.001	-0.001	-0.218	0.001	0	-0.002	0.002	0	0	-0.222	0.001	-0.001
ALA C:123	0	0	0	0	0	0	0.002	0	0.001	0.001	0	-0.001	0.001	-0.001	0.003	-0.001	0	0.002	0	0	0	0	0	0	0	0	0	0	0	-0.001	0	0	0	0	0	0	0	0	0	-0.001	0	0	0	0	0	0	0	0	0
ALA C:124	0	0	0	0	0	0	0.002	0	0	0	0	-0.001	0	0	0.001	0	0	0.001	0	0	0	0	0	0	0	0	0	0	0	-0.001	0	0	0	0	0	0	0	0	0	0	0	0	0	0	0	0	0	0	0
MET C:125	0	0	0	0	0	0	0.001	0	0	0	0	-0.001	0	0	0.001	0	0	0.002	0	0	0	0	0	0	0	0	0	0	0	0	0	0	0	0	0	0	0	0	0	0	0	0	0	0	0	0	0.001	0	0
LEU C:126	0	0	0	0	0	0	0.002	0	0.001	0.001	0	-0.001	0.001	0	0.002	-0.001	0	0.002	0	0	0	0	0	0	0	0	0	0	0	-0.001	0	0	0	0	0	0	0	0	0	0	0	0	0	0	0	0	0	0	0
LEU C:127	0	0	0	0	0	0	0.002	0	-0.001	-0.001	0	-0.002	-0.001	0.001	0	0.001	0.001	0.002	0	0	0	0	0	0	0	0	0	0	0	-0.001	0	0.001	0	0	0	0	0	0	0	-0.001	0	0	0	0	0	0.001	0	0	0
ARG C:128	0	-0.001	0.002	0	-0.002	0.003	0.29	-0.002	0.001	0.001	-0.002	-0.266	0.002	0	0.255	0.001	0.001	0.299	0	0.002	-0.002	-0.001	0.001	-0.002	0.003	0	-0.002	-0.001	-0.001	-0.239	-0.001	-0.002	0	-0.001	-0.002	-0.003	-0.001	-0.002	-0.003	-0.253	0.002	-0.001	-0.003	0.001	0	-0.002	-0.265	0.001	-0.002
ALA C:129	0	0	0	0	0	0	0.001	0	0	-0.001	0	-0.001	-0.001	0	0	0.001	0	0.001	0	0	0	0	0	0	0	0	0	0	0	0	0	0	0	0	0	0	0	0	0	0	0	0.001	0	0	0	0	0.001	0	0
ASN C:130	0	0	0	0	0	0	0.005	0	0	0	0	-0.005	0	0	0.004	0.001	0	0.006	0	0	0	0	0	0	0	0	0	0	0	-0.003	0	0	0	0	0	0	0	0	0	-0.003	0	0	0	0	0	0	-0.003	0	0
SER C:131	0	0	0	0	0	0	0.003	0	0	0	0	-0.002	0	0	0.002	0	0	0.002	0	0	0	0	0	0	0	0	0	0	0	-0.002	0	0	0	0	0	0	0	0	0	-0.001	0	0	0	0	0	0	-0.001	0	0
HIS C:132	0	0	0	0	0	0	0.002	0	0	0	0	-0.001	0	0	0.001	0	0	0.001	0	0	0	0	0	0	0	0	0	0	0	-0.001	0	0	0	0	0	0	0	0	0	0	0	0	0	0	0	0	0	0	0
MET C:133	0	0	0	0	0	0	0.001	0	0	0	0	-0.001	0	0	0.001	0	0	0.002	0	0	0	0	0	0	0	0	0	0	0	-0.001	0	0	0	0	0	0	0	0	0	-0.001	0	0	0	0	0	0	0	0	0
ARG C:134	0	-0.001	0.001	0	-0.001	0.002	0.25	-0.001	0	0	-0.002	-0.238	0	0	0.23	0.001	0.001	0.269	0	0.002	-0.002	0	0.001	-0.001	0.002	0	-0.002	-0.001	-0.001	-0.214	-0.001	-0.002	0	-0.001	-0.002	-0.002	-0.001	-0.002	-0.002	-0.232	0.001	-0.001	-0.003	0	0	-0.001	-0.248	0.001	-0.001
GLY C:135	0	0	0	0	0	0	0.001	0	0	0	0	-0.001	0	0	0.001	0	0	0.001	0	0	0	0	0	0	0	0	0	0	0	-0.001	0	0	0	0	0	0	0	0	0	0	0	0	0	0	0	0	0	0	0
ALA C:136	0	0	0	0	0	0	0	0	0	0	0	0	0	0	0	0	0	0	0	0	0	0	0	0	0	0	0	0	0	0.001	0	0	0	0	0	0	0	0	0	0.001	0	0	0	0	0	0	0.002	0	0
SER C:137	0	0	0	0	0	0	-0.001	0	0	0	0	0.001	0	0	-0.001	0	0	-0.001	0	0	0	0	0	0	0	0	0	0	0	0.001	0	0	0	0	0	0	0	0	0	0.001	0	0	0	0	0	0	0.001	0	0
GLY C:138	0	0	0	0	0	0	-0.001	0	0	0	0	0.001	0	0	-0.001	0	0	-0.001	0	0	0	0	0	0	0	0	0	0	0	0.001	0	0	0	0	0	0	0	0	0	0.001	0	0	0	0	0	0	0.002	0	0
ILE C:139	0	0	0	0	0	0	0.001	0	0	0	0	-0.001	0	0	0.001	0	0	0.001	0	0	0	0	0	0	0	0	0	0	0	-0.001	0	0	0	0	0	0	0	0	0	-0.001	0	0	0	0	0	0	-0.001	0	0
ARG C:140	0	-0.001	0.001	0	-0.002	0.002	0.24	-0.002	0	0	-0.001	-0.219	0.001	0	0.21	0.001	0.001	0.236	0.001	0.002	-0.002	0	0.001	-0.001	0.002	0	-0.002	-0.001	-0.001	-0.209	-0.001	-0.002	0.001	-0.001	-0.002	-0.002	-0.001	-0.002	-0.002	-0.224	0	-0.001	-0.002	0.001	-0.001	-0.001	-0.239	0	-0.002
LEU C:141	0	0	0	0	0	0	-0.001	0	0	0	0	0.001	0	0	-0.001	0	0	-0.001	0	0	0	0	0	0	0	0	0	0	0	0.001	0	0	0	0	0	0	0	0	0	0.001	0	0	0	0	0	0	0	0	0
GLU C:142	0	0.001	-0.001	0	0.002	-0.002	-0.233	0.002	0	0	0.001	0.214	-0.001	0	-0.205	-0.001	-0.001	-0.231	-0.001	-0.002	0.001	0.001	-0.001	0.001	-0.002	0	0.001	0.001	0.001	0.202	0.001	0.001	-0.001	0.001	0.001	0.002	0.001	0.002	0.002	0.214	0	0.001	0.002	-0.001	0.001	0.001	0.226	0	0.002
LEU C:143	0	0	0	0	0	0	-0.001	0	0	0	0	0.001	0	0	0	-0.001	0	0	0	0	0	0	0	0	0	0	0	0	0	0	0	0	0	0	0	0	0	0	0	0	0	-0.001	0	0	0	0	-0.001	0	0
ILE C:144	0	0	0	0	0	0	-0.001	0	0	0	0	0.001	0	0	-0.001	0	0	-0.001	0	0	0	0	0	0	0	0	0	0	0	0.001	0	0	0	0	0	0	0	0	0	0	0	0	0	0	0	0	0	0	0
LYS C:145	0	-0.001	0.001	0	-0.001	0.002	0.226	-0.001	0	0	-0.001	-0.21	0.001	0	0.202	0.001	0.001	0.23	0	0.001	-0.001	-0.001	0.001	-0.001	0.002	0	-0.001	0	-0.001	-0.193	-0.001	-0.001	0	-0.001	-0.001	-0.002	-0.001	-0.001	-0.002	-0.203	0	-0.001	-0.002	0.001	0	-0.001	-0.213	0	-0.001
ARG C:146	0	-0.001	0.002	0	-0.002	0.002	0.247	-0.002	0.001	0.001	-0.001	-0.224	0.001	0	0.215	0	0.001	0.242	0.001	0.002	-0.002	-0.001	0.001	-0.001	0.002	0	-0.002	0	-0.001	-0.21	-0.001	-0.002	0.001	-0.001	-0.002	-0.002	-0.001	-0.001	-0.002	-0.221	0.001	-0.001	-0.002	0.001	0	-0.001	-0.232	0	-0.002
MET C:147	0	0	0	0	0	0	-0.002	0	0	0	0	0.001	0	0	-0.002	0	0	-0.002	0	0	0	0	0	0	0	0	0	0	0	0.001	0	0	0	0	0	0	0	0	0	0	0	0	0	0	0	0	0	0	0
GLU C:148	0	0.001	-0.001	0	0.001	-0.002	-0.232	0.001	0	0	0.001	0.215	-0.001	0	-0.208	-0.001	-0.001	-0.237	0	-0.002	0.001	0.001	-0.001	0.001	-0.002	0	0.001	0	0.001	0.196	0.001	0.001	0	0.001	0.001	0.002	0	0.001	0.002	0.204	-0.001	0.001	0.002	-0.001	0	0.001	0.212	-0.001	0.001
ILE C:149	0	0	0	0	0	0	0	0	0	0	0	0	0	0	0	0	0	0	0	0	0	0	0	0	0	0	0	0	0	-0.001	0	0	0	0	0	0	0	0	0	-0.001	0	0	0	0	0	0	-0.001	0	0
PHE C:150	0	0	0	0	0	0	0.001	0	0	0	0	-0.001	0	0	0	0	0	0.001	0	0	0	0	0	0	0	0	0	0	0	-0.001	0	0	0	0	0	0	0	0	0	-0.001	0	0	0	0	0	0	-0.001	0	0
LEU C:151	0	0	0	0	0	0	0	0	0	0	0	0	0	0	0	0	0	0	0	0	0	0	0	0	0	0	0	0	0	0	0	0	0	0	0	0	0	0	0	0	0	0	0	0	0	0	-0.001	0	0
ASN C:152	0	0	0	0	0	0	-0.001	0	0	0	0	0.001	0	0	-0.001	0	0	-0.002	0	0	0	0	0	0	0	0	0	0	0	0	0	0	0	0	0	0	0	0	0	0	0	0	0	0	0	0	-0.001	0	0
ALA C:153	0	0	0	0	0	0	0.001	0	0	0	0	-0.001	0	0	0	0	0	0.001	0	0	0	0	0	0	0	0	0	0	0	-0.001	0	0	0	0	0	0	0	0	0	-0.001	0	0	0	0	0	0	-0.001	0	0
GLY C:154	0	0	0	0	0	0	0	0	0	0	0	0	0	0	0	0	0	0	0	0	0	0	0	0	0	0	0	0	0	0	0	0	0	0	0	0	0	0	0	0	0	0	0	0	0	0	0	0	0
VAL C:155	0	0	0	0	0	0	0	0	0	0	0	0	0	0	0	0	0	0	0	0	0	0	0	0	0	0	0	0	0	0	0	0	0	0	0	0	0	0	0	0	0	0	0	0	0	0	0	0	0
THR C:156	0	0	0	0	0	0	0.002	0	0.002	0.001	0	-0.001	0.002	-0.001	0.004	-0.002	-0.001	0.002	0	0	0	0	0	0	0	0	0	0	0	-0.001	0	-0.001	0	0	0	0	0	0	0	-0.001	0.001	-0.001	0	0	0	-0.001	-0.002	0	0
PRO C:157	0	0	0	0	0	0	-0.001	0	-0.001	-0.001	0	0.001	-0.001	0.001	-0.003	0.001	0.001	-0.002	0	0	0	0	0	0	0	0	0	0	0	0	0	0.001	0	0	0	0	0	0	0	0	-0.001	0.001	0	0	0	0.001	0	0	0
TYR C:158	0	0	0	0	0	0	0.001	0	0	0	0	-0.001	0	0	0.001	0	0	0.001	0	0	0	0	0	0	0	0	0	0	0	0	0	0	0	0	0	0	0	0	0	0.001	0	0	0	0	0	0	0.001	0	0
VAL C:159	0	0	0	0	0	0	0.001	0	0.001	0.001	0	0	0.001	-0.001	0.002	-0.002	0	0.001	0	0	0	0	0	0	0	0	0	0	0	-0.001	0	0	0	0	0	0	0	0	0	-0.002	0	-0.001	0	0	0	0	-0.002	0	0
TYR C:160	0	0	0	0	0	0	0.003	0	0	0	0	-0.002	0	0	0.001	0.001	0	0.001	0	0	0	0	0	0	0	0	0	0	0	-0.002	0	0	0	0	0	0	0	0	0	-0.002	0	0	0	0	0	0	-0.001	0	0
GLU C:161	-0.001	0.003	-0.003	0.001	0.003	-0.005	-0.383	0.004	0	-0.001	0.001	0.338	-0.001	-0.003	-0.315	-0.005	-0.004	-0.379	-0.002	-0.004	0.003	0.002	-0.002	0.003	-0.004	-0.001	0.003	-0.001	0.001	0.286	0.002	0.001	-0.001	0.001	0.002	0.003	0	0.001	0.002	0.286	-0.002	-0.001	0.002	-0.004	-0.001	0	0.283	-0.002	0.001
PHE C:162	0	0	0	0	0	0	0.005	0	-0.003	-0.002	0	-0.006	-0.003	0.002	0.001	0.002	0.001	0.006	0	0	0	0	0	0	0	0	0	0	0	-0.003	0	0.001	0	0	0	0	0	-0.001	0	-0.003	-0.001	0.001	0	0	0	0.001	-0.003	0	0
GLY C:163	0	0	0	0	0	0	0.001	0	0.001	0.001	0	-0.001	0.001	0	0.002	-0.001	0	0.002	0	0	0	0	0	0	0	0	0	0	0	0	0	0	0	0	0	0	0	0	0	0	0	-0.001	0	0	0	-0.001	0.001	0	0
SER C:164	0	0	0.001	0	0	0	-0.002	0	0.007	0.006	-0.001	0.006	0.008	-0.004	0.005	-0.006	-0.004	-0.005	0	0	0	0	0	0	0	0	0	0	0	0	0.001	-0.003	0	0	0	0	0	0.002	-0.001	-0.001	0.003	-0.004	-0.001	0	0.001	-0.004	-0.003	0	0
ILE C:165	0	0	0	0	0	0	-0.002	0	0.004	0.004	-0.001	0.004	0.006	-0.003	0.003	-0.002	-0.002	-0.005	0	0	0	0	0	0	0	0	0	0	0	0.001	0.001	-0.002	0	0	0	0	0	0.001	0	0	0.001	-0.002	-0.001	0	0	-0.002	-0.001	0	0
GLY C:166	0	0	0	0	0	0	-0.001	0	-0.002	-0.002	0	0	-0.002	0.001	-0.004	0.002	0.001	-0.003	0	0	0	0	0	0	0	0	0	0	0	0	0	0.001	0	0	0	0	0	-0.001	0	0.001	-0.001	0.001	0	0	0	0.001	0.001	0	0
MDO C:167	NA	NA	NA	NA	NA	NA	NA	NA	NA	NA	NA	NA	NA	NA	NA	NA	NA	NA	NA	NA	NA	NA	NA	NA	NA	NA	NA	NA	NA	NA	NA	NA	NA	NA	NA	NA	NA	NA	NA	NA	NA	NA	NA	NA	NA	NA	NA	NA	NA
ASP C:170	0	0.002	-0.001	0	0.002	-0.003	-0.312	0.002	0.01	0.009	0	0.29	0.012	-0.007	-0.256	-0.01	-0.008	-0.321	-0.001	-0.003	0.003	0.001	-0.001	0.002	-0.003	0	0.002	0.001	0.002	0.254	0.005	-0.005	-0.001	0.001	0.002	0.004	0	0.007	0.001	0.268	0.006	-0.006	0.001	-0.003	0.003	-0.007	0.276	-0.002	0.002
LEU C:171	0	0	0.001	0	0	0	0.004	0	0.004	0.003	-0.001	-0.001	0.005	-0.002	0.008	-0.003	-0.002	0.003	0	0	0	0	0	0	0	0	0	0	0	-0.003	0.002	-0.003	0	0	0	0	0	0.003	-0.001	-0.004	0.004	-0.003	-0.001	-0.001	0.002	-0.004	-0.006	0	0
VAL C:172	0	0.003	0.004	-0.001	0	0	0.005	0.001	0.023	0.018	-0.003	0.007	0.025	-0.01	0.028	-0.008	-0.01	0	-0.001	0	0.001	0	0.001	0	0.001	0	0	0	0	-0.002	0.009	-0.015	0.001	0	0.002	0.002	0	0.011	-0.003	-0.006	0.017	-0.008	-0.004	-0.002	0.007	-0.011	-0.012	-0.001	0
PRO C:173	0	-0.001	-0.002	0	0	0	0.002	-0.001	-0.006	-0.005	0.001	-0.005	-0.007	0.001	-0.004	-0.002	0.002	0.005	0	0	0	0	-0.001	0	0	0	0	0	0	-0.002	-0.003	0.004	0	0	-0.001	-0.001	0	-0.003	0	-0.001	-0.005	-0.001	0.001	0.001	-0.002	0.001	0.001	0	0
LEU C:174	0	0	-0.001	0	0	0	0.002	0	-0.005	-0.004	0.001	-0.005	-0.006	0.002	-0.003	0.003	0.002	0.004	0	0	0	0	0	0	0	0	0	0	0	-0.002	-0.001	0.002	0	0	0	0	0	-0.002	0	-0.002	-0.002	0.002	0.001	0	-0.001	0.002	-0.001	0	0
SER C:175	0	0	0	0	0	0	0.003	0	-0.001	-0.001	0	-0.003	-0.001	0.001	0.001	0	0.001	0.004	0	0	0	0	0	0	0	0	0	0	0	-0.002	0	0.001	0	0	0	0	0	-0.001	0	-0.002	-0.001	0	0	0	0	0.001	-0.001	0	0
TYR C:176	0	0	0	0	0	0	0.002	0	-0.001	-0.001	0	-0.002	-0.001	0.001	0	0.001	0.001	0.002	0	0	0	0	0	0	0	0	0	0	0	-0.001	0	0.001	0	0	0	0	0	-0.001	0	-0.001	-0.001	0.001	0	0	0	0.001	0	0	0
ILE C:177	0	0	0	0	0	0	0.003	0	0.001	0.001	0	-0.002	0.001	-0.001	0.004	-0.002	-0.001	0.003	0	0	0	0	0	0	0	0	0	0	0	-0.002	0	-0.001	0	0	0	0	0	0.001	0	-0.002	0.001	-0.001	0	0	0	-0.001	-0.003	0	0
THR C:178	0	0	0	0	0	0	0.004	0	0	0	0	-0.003	-0.001	0	0.002	0	0	0.003	0	0	0	0	0	0	0	0	0	0	0	-0.003	0	0	0	0	0	0	0	0	0	-0.003	0	-0.001	0	0	0	0	-0.002	0	0
GLY C:179	0	0	0	0	0	0	0.003	0	0	0	0	-0.003	0	0	0.002	0	0	0.003	0	0	0	0	0	0	0	0	0	0	0	-0.002	0	0	0	0	0	0	0	0	0	-0.002	0	0	0	0	0	0	-0.002	0	0
SER C:180	0	0	0	0	0	0	0.003	0	0	0	0	-0.003	0	0	0.002	0	0	0.003	0	0	0	0	0	0	0	0	0	0	0	-0.002	0	0	0	0	0	0	0	0	0	-0.002	0	0	0	0	0	0	-0.002	0	0
LEU C:181	0	0	0	0	0	0	0.003	0	-0.001	-0.001	0	-0.003	-0.001	0	0.001	0.001	0	0.003	0	0	0	0	0	0	0	0	0	0	0	-0.002	0	0.001	0	0	0	0	0	0	0	-0.002	0	0.001	0	0	0	0.001	-0.002	0	0
ILE C:182	0	0	0	0	0	0	0.002	0	-0.001	0	0	-0.002	-0.001	0	0.001	0.001	0	0.002	0	0	0	0	0	0	0	0	0	0	0	-0.002	0	0.001	0	0	0	0	0	0	0	-0.002	-0.001	0.001	0	0	0	0.001	-0.001	0	0
GLY C:183	0	0	0	0	0	0	0.002	0	0	0	0	-0.002	0	0	0.002	0	0	0.002	0	0	0	0	0	0	0	0	0	0	0	-0.001	0	0	0	0	0	0	0	0	0	-0.001	0	0	0	0	0	0	-0.001	0	0
LEU C:184	0	0	0	0	0	0	0.002	0	0	0	0	-0.002	0	0	0.002	0	0	0.002	0	0	0	0	0	0	0	0	0	0	0	-0.001	0	0	0	0	0	0	0	0	0	-0.001	0	0	0	0	0	0	-0.001	0	0
ASP C:185	-0.001	0.001	-0.002	0.001	0.003	-0.002	-0.284	0.003	-0.001	-0.001	0	0.248	-0.002	-0.001	-0.235	-0.002	-0.002	-0.26	-0.001	-0.002	0.001	0.001	-0.001	0.002	-0.003	0	0.002	0	0.001	0.239	0.002	0.002	-0.001	0.001	0.002	0.003	0.001	0.002	0.002	0.249	0	0.001	0.002	-0.002	0	0.001	0.259	0	0.002
PRO C:186	0	0	0	0	0	0	-0.001	0	0	0	0	0.001	0	0	-0.001	0	0	-0.001	0	0	0	0	0	0	0	0	0	0	0	0	0	0	0	0	0	0	0	0	0	0	0	0	0	0	0	0	-0.001	0	0
SER C:187	0	0	0	0	0	0	-0.003	0	0	0	0	0.002	0	0	-0.002	0	0	-0.002	0	0	0	0	0	0	0	0	0	0	0	0.002	0	0	0	0	0	0	0	0	0	0.001	0	0	0	0	0	0	0.001	0	0
PHE C:188	0	0	0	0	0	0	0.003	0	0	0	0	-0.002	0	0	0.002	0	0	0.003	0	0	0	0	0	0	0	0	0	0	0	-0.002	0	0	0	0	0	0	0	0	0	-0.002	0	0	0	0	0	0	-0.002	0	0
LYS C:189	0.001	-0.001	0.002	-0.001	-0.003	0.003	0.284	-0.003	0.002	0.002	0	-0.249	0.002	0.001	0.237	0.001	0.002	0.262	0.001	0.002	-0.001	-0.001	0.001	-0.002	0.002	0.001	-0.002	0	-0.001	-0.235	-0.001	-0.002	0.001	-0.001	-0.002	-0.003	0	-0.001	-0.002	-0.238	0.001	-0.001	-0.001	0.002	0	-0.001	-0.242	0	-0.002
VAL C:190	0	0	0	0	0	0	0	0	0	0	0	-0.001	0	0	0	0	0	0.001	0	0	0	0	0	0	0	0	0	0	0	0	0	0	0	0	0	0	0	0	0	0	0	0	0	0	0	0	0	0	0
ASP C:191	-0.001	0.002	-0.002	0	0.002	-0.003	-0.273	0.002	-0.001	-0.001	0	0.246	-0.002	-0.001	-0.236	-0.001	-0.002	-0.268	-0.001	-0.002	0.001	0.001	-0.001	0.001	-0.002	-0.001	0.002	0	0.001	0.221	0.001	0.001	-0.001	0	0.001	0.002	0	0.001	0.001	0.223	-0.001	0	0.001	-0.002	0	0	0.224	-0.001	0.001
PHE C:192	0	0	0	0	0	0	0	0	0	0	0	0	0	0	0	0	0	0.001	0	0	0	0	0	0	0	0	0	0	0	0	0	0	0	0	0	0	0	0	0	0	0	0	0	0	0	0	0	0	0
ASN C:193	0	0	0	0	0	0	-0.001	0	0	0	0	0.001	0	0	-0.001	0	0	-0.001	0	0	0	0	0	0	0	0	0	0	0	0	0	0	0	0	0	0	0	0	0	0	0	0	0	0	0	0	0	0	0
GLY C:194	0	0	0	0	0	0	0	0	0	0	0	0	0	0	0	0	0	0	0	0	0	0	0	0	0	0	0	0	0	0	0	0	0	0	0	0	0	0	0	0	0	0	0	0	0	0	0	0	0
LYS C:195	0.001	-0.001	0.002	0	-0.002	0.002	0.246	-0.002	0.001	0.001	0	-0.223	0.001	0.001	0.214	0.001	0.002	0.239	0.001	0.002	-0.001	-0.001	0.001	-0.001	0.002	0.001	-0.001	0	-0.001	-0.204	-0.001	-0.001	0.001	0	-0.001	-0.002	0	-0.001	-0.001	-0.204	0.001	0	-0.001	0.002	0	0	-0.205	0.001	-0.001
GLU C:196	-0.001	0.002	-0.002	0.001	0.003	-0.003	-0.29	0.003	-0.002	-0.002	0	0.255	-0.002	-0.001	-0.242	-0.002	-0.002	-0.27	-0.001	-0.002	0.001	0.001	-0.002	0.002	-0.002	-0.001	0.002	0	0.001	0.235	0.001	0.001	-0.001	0.001	0.001	0.003	0	0.001	0.002	0.236	-0.001	0	0.001	-0.003	0	0.001	0.236	-0.001	0.002
MET C:197	0	0	0	0	0	0	-0.002	0	0	0	0	0.002	0	0	-0.002	0	0	-0.002	0	0	0	0	0	0	0	0	0	0	0	0.001	0	0	0	0	0	0	0	0	0	0.001	0	0	0	0	0	0	0.001	0	0
ASP C:198	-0.001	0.001	-0.002	0.001	0.002	-0.002	-0.26	0.002	-0.001	-0.001	0	0.231	-0.001	-0.001	-0.22	-0.002	-0.002	-0.244	-0.001	-0.002	0.001	0.001	-0.001	0.001	-0.002	-0.001	0.002	0	0.001	0.218	0.001	0.001	-0.001	0.001	0.001	0.002	0	0.001	0.002	0.223	-0.001	0.001	0.001	-0.002	0	0.001	0.229	0	0.002
ALA C:199	0	0	0	0	0	0	0.003	0	0	0	0	-0.002	0	0	0.002	-0.001	0	0.002	0	0	0	0	0	0	0	0	0	0	0	-0.002	0	0	0	0	0	0	0	0	0	-0.002	0	-0.001	0	0	0	0	-0.002	0	0
PRO C:200	0	0	0	0	0	0	0.002	0	0	0	0	-0.002	0	0	0.001	0.001	0	0.002	0	0	0	0	0	0	0	0	0	0	0	-0.002	0	0	0	0	0	0	0	0	0	-0.002	0	0.001	0	0	0	0.001	-0.001	0	0
THR C:201	0	0	0	0	0	0	0.003	0	0	0	0	-0.003	0	0	0.002	0	0	0.003	0	0	0	0	0	0	0	0	0	0	0	-0.002	0	0	0	0	0	0	0	0	0	-0.002	0	0	0	0	0	0	-0.002	0	0
ALA C:202	0	0	0	0	0	0	0.003	0	0	0	0	-0.002	0	0	0.002	0	0	0.002	0	0	0	0	0	0	0	0	0	0	0	-0.002	0	0	0	0	0	0	0	0	0	-0.002	0	0	0	0	0	0	-0.002	0	0
LEU C:203	0	0	0	0	0	0	0.002	0	0	0	0	-0.002	0	0	0.001	0	0	0.002	0	0	0	0	0	0	0	0	0	0	0	-0.002	0	0	0	0	0	0	0	0	0	-0.002	0	0	0	0	0	0	-0.002	0	0
ARG C:204	0.001	-0.001	0.001	-0.001	-0.002	0.002	0.245	-0.002	0.001	0.001	0	-0.218	0.001	0.001	0.208	0.001	0.001	0.229	0.001	0.002	-0.001	-0.001	0.001	-0.001	0.002	0	-0.001	0	-0.001	-0.208	-0.001	-0.001	0.001	-0.001	-0.001	-0.002	0	-0.001	-0.002	-0.214	0	-0.001	-0.001	0.001	0	-0.001	-0.22	0	-0.002
GLN C:205	0	0	0	0	0	0	0	0	0	0	0	0	0	0	0	0	0	0	0	0	0	0	0	0	0	0	0	0	0	0	0	0	0	0	0	0	0	0	0	0	0	0	0	0	0	0	0	0	0
LEU C:206	0	0	0	0	0	0	0.002	0	0	0	0	-0.001	0	0	0.001	0	0	0.001	0	0	0	0	0	0	0	0	0	0	0	-0.001	0	0	0	0	0	0	0	0	0	-0.001	0	0	0	0	0	0	-0.001	0	0
ASN C:207	0	0	0	0	0	0	0	0	0	0	0	0	0	0	0	0	0	0	0	0	0	0	0	0	0	0	0	0	0	0	0	0	0	0	0	0	0	0	0	0	0	0	0	0	0	0	0	0	0
LEU C:208	0	0	0	0	0	0	0	0	0	0	0	0	0	0	0	0	0	0	0	0	0	0	0	0	0	0	0	0	0	0	0	0	0	0	0	0	0	0	0	0	0	0	0	0	0	0	0	0	0
SER C:209	0	0	0	0	0	0	-0.002	0	0	0	0	0.002	0	0	-0.002	0	0	-0.002	0	0	0	0	0	0	0	0	0	0	0	0.001	0	0	0	0	0	0	0	0	0	0.001	0	0	0	0	0	0	0.001	0	0
PRO C:210	0	0	0	0	0	0	0.002	0	0	0	0	-0.002	0	0	0.002	0	0	0.002	0	0	0	0	0	0	0	0	0	0	0	-0.002	0	0	0	0	0	0	0	0	0	-0.002	0	0	0	0	0	0	-0.001	0	0
LEU C:211	0	0	0	0	0	0	-0.002	0	0	0	0	0.001	0	0	-0.001	0	0	-0.001	0	0	0	0	0	0	0	0	0	0	0	0.001	0	0	0	0	0	0	0	0	0	0.001	0	0	0	0	0	0	0.001	0	0
THR C:212	0	0	0	0	0	0	0	0	0	0	0	0	0	0	0	0	0	0	0	0	0	0	0	0	0	0	0	0	0	0	0	0	0	0	0	0	0	0	0	0	0	0	0	0	0	0	0	0	0
LEU C:213	0	0	0	0	0	0	0	0	0	0	0	-0.001	0	0	0.001	0	0	0.001	0	0	0	0	0	0	0	0	0	0	0	0	0	0	0	0	0	0	0	0	0	0	0	0	0	0	0	0	0.001	0	0
LEU C:214	0	0	0	0	0	0	-0.003	0	0	0	0	0.002	0	0	-0.002	0	0	-0.003	0	0	0	0	0	0	0	0	0	0	0	0.002	0	0	0	0	0	0	0	0	0	0.002	0	-0.001	0	0	0	-0.001	0.001	0	0
PRO C:215	0	0	0	0	0	0	0.003	0	0	0	0	-0.002	0	0	0.002	0	0	0.002	0	0	0	0	0	0	0	0	0	0	0	-0.002	0	0	0	0	0	0	0	0	0	-0.003	0	0	0	0	0	0	-0.003	0	0
LYS C:216	0	-0.001	0.002	0	-0.002	0.002	0.273	-0.002	0.001	0.001	-0.002	-0.251	0.002	-0.001	0.242	0	0.001	0.278	0	0.002	-0.002	0	0.001	-0.001	0.003	0	-0.002	-0.001	-0.002	-0.234	-0.002	-0.003	0	-0.002	-0.002	-0.003	-0.001	-0.002	-0.003	-0.256	0.002	-0.003	-0.004	0	0	-0.003	-0.277	0.001	-0.002
GLU C:217	0	0.001	-0.002	0	0.002	-0.002	-0.255	0.002	0	0	0.001	0.233	0	-0.001	-0.222	-0.002	-0.001	-0.252	-0.001	-0.002	0.002	0	-0.001	0.001	-0.002	0	0.002	0.001	0.001	0.219	0.002	0.001	-0.001	0.001	0.002	0.002	0.001	0.002	0.003	0.236	0	0.001	0.003	-0.001	0.001	0.001	0.251	0	0.002
GLY C:218	0	0	0	0	0	0	-0.001	0	0.001	0.001	0	0.002	0.001	-0.001	0.001	-0.002	-0.001	-0.002	0	0	0	0	0	0	0	0	0	0	0	0	0	-0.001	0	0	0	0	0	0.001	0	-0.001	0.002	-0.002	-0.001	0	0.001	-0.002	-0.002	0	0
LEU C:219	0	0	0	0	0	0	-0.002	0	0	0	0	0.002	0.001	0	-0.001	-0.001	0	-0.002	0	0	0	0	0	0	0	0	0	0	0	0.001	0	0	0	0	0	0	0	0	0	0	0	-0.001	0	0	0	-0.001	0	0	0
ALA C:220	0	0	0	0	0	0	-0.002	0	-0.001	-0.001	0	0.001	-0.001	0.001	-0.003	0.001	0.001	-0.002	0	0	0	0	0	0	0	0	0	0	0	0.001	0	0.001	0	0	0	0	0	-0.001	0	0.001	-0.001	0.001	0	0	-0.001	0.001	0.001	0	0
MET C:221	0	0	0	0	0	0	0	0	0	0	0	0	0	0	0	0	0	-0.001	0	0	0	0	0	0	0	0	0	0	0	-0.001	0	0	0	0	0	0	0	0	0	-0.001	0	0	0	0	0	0	-0.001	0	0
MET C:222	0	0	0	0	0	0	-0.004	0	0	0	0	0.003	0	0	-0.004	0	0	-0.004	0	0	0	0	0	0	0	0	0	0	0	0.003	0	0	0	0	0	0	0	0	0	0.003	-0.001	0	0	0	0	0	0.002	0	0
ASN C:223	0	0	0	0	0	0	0.001	0	0.001	0.001	0	0	0.001	-0.001	0.001	-0.001	0	-0.001	0	0	0	0	0	0	0	0	0	0	0	-0.001	0	0	0	0	0	0	0	0	0	-0.002	0	-0.001	0	0	0	-0.001	-0.004	0	0
GLY C:224	0	0	0	0	0	0	-0.003	0	0.001	0.001	0	0.002	0.001	-0.001	0	-0.002	-0.001	-0.002	0	0	0	0	0	0	0	0	0	0	0	0.002	0	0	0	0	0	0	0	0	0	0.002	0	-0.001	0	0	0	-0.001	0.002	0	0
THR C:225	0	0	0	0	0	0	0	0	0	0	0	0	0	0	0	0	0	0	0	0	0	0	0	0	0	0	0	0	0	0	0	0	0	0	0	0	0	0	0	-0.001	0	0	0	0	0	0	-0.001	0	0
SER C:226	0	0	0.001	0	0	0	-0.002	0	0.005	0.005	-0.001	0.005	0.007	-0.004	0.006	-0.005	-0.003	-0.004	0	0	0	0	0	0	0	0	0	0	0	0.001	0.001	-0.003	0	0	0	0	0	0.002	-0.001	0	0.002	-0.003	-0.001	0	0.001	-0.003	-0.001	0	0
VAL C:227	0	0.001	0.002	0	0	0	0.002	0.001	0.015	0.014	-0.002	0.007	0.019	-0.008	0.019	-0.007	-0.008	-0.003	0	0	0	0	0.001	0	0	0	0	0	0	-0.001	0.004	-0.008	0	0	0	0.001	0	0.005	-0.002	-0.003	0.006	-0.005	-0.002	-0.001	0.002	-0.005	-0.006	0	0
MET C:228	0	0	0	0	0	0	-0.001	0	0.002	0.002	0	0.002	0.003	-0.002	0.002	-0.003	-0.002	-0.003	0	0	0	0	0	0	0	0	0	0	0	0	0	0	0	0	0	0	0	0	0	0	0	-0.001	0	0	0	0	-0.001	0	0
THR C:229	0	0	0	0	0	0	0	0	0.001	0.002	0	0.001	0.002	-0.002	0.002	-0.004	-0.001	-0.002	0	0	0	0	0	0	0	0	0	0	0	-0.001	0	0	0	0	0	0	0	0	0	-0.001	0	-0.001	0	0	0	0	-0.002	0	0
GLY C:230	0	0	0	0	0	0	0.001	0	-0.004	-0.004	0.001	-0.003	-0.005	0.002	-0.005	0.003	0.002	0.001	0	0	0	0	0	0	0	0	0	0	0	-0.001	-0.001	0.002	0	0	0	0	0	-0.001	0	-0.001	-0.001	0.002	0	0	0	0.001	-0.001	0	0
ILE C:231	0	0.001	0.002	0	0	0	0.002	0.001	0.015	0.014	-0.002	0.005	0.018	-0.007	0.019	-0.006	-0.007	-0.002	0	0	0	0	0.001	0	0	0	0	0	0	-0.002	0.003	-0.006	0	0	0	0	0	0.003	-0.001	-0.003	0.004	-0.003	-0.001	-0.001	0.001	-0.003	-0.004	0	0
ALA C:232	0	0	0	0	0	0	0	0	-0.002	-0.002	0	-0.001	-0.002	0.001	-0.002	0	0.001	0	0	0	0	0	0	0	0	0	0	0	0	-0.001	-0.001	0.001	0	0	0	0	0	-0.001	0	-0.001	-0.001	0.001	0	0	0	0.001	-0.001	0	0
ALA C:233	0	0	0	0	0	0	0	0	-0.001	-0.001	0	0	-0.002	0.001	-0.002	0	0.001	-0.001	0	0	0	0	0	0	0	0	0	0	0	0	0	0	0	0	0	0	0	0	0	-0.001	0	0	0	0	0	0	-0.001	0	0
ASN C:234	0	0	0	0	0	0	0.005	0	0.002	0.002	0	-0.002	0.002	-0.001	0.005	-0.002	-0.001	0.003	0	0	0	0	0	0	0	0	0	0	0	-0.003	0	0	0	0	0	0	0	0	0	-0.004	0	0	0	0	0	0	-0.004	0	0
CYS C:235	0	0	0	0	0	0	0	0	0	0.001	0	0	0.001	-0.001	0	-0.001	0	0	0	0	0	0	0	0	0	0	0	0	0	0	0	0	0	0	0	0	0	0	0	-0.001	0	0	0	0	0	0	-0.001	0	0
VAL C:236	0	0	0	0	0	0	0	0	0.001	0.001	0	0.001	0.002	-0.001	0.002	-0.002	-0.001	-0.001	0	0	0	0	0	0	0	0	0	0	0	0	0	0	0	0	0	0	0	0	0	-0.001	0	0	0	0	0	0	-0.001	0	0
TYR C:237	0	0	0	0	0	0	0.001	0	0	0.001	0	0	0.001	0	0.001	-0.001	0	0	0	0	0	0	0	0	0	0	0	0	0	-0.001	0	0	0	0	0	0	0	0	0	-0.001	0	0	0	0	0	0	-0.001	0	0
ASP C:238	-0.001	0.002	-0.002	0	0.001	-0.004	-0.295	0.002	-0.001	-0.001	0.002	0.278	-0.002	-0.001	-0.268	-0.001	-0.002	-0.323	0	-0.003	0.002	0.001	-0.001	0.002	-0.002	-0.001	0.002	-0.001	0.001	0.23	0.001	0.001	-0.001	0	0.001	0.002	0	0	0.001	0.23	-0.002	0	0.002	-0.002	-0.001	0	0.228	-0.001	0.001
THR C:239	0	0	0	0	0	0	-0.002	0	0.004	0.005	-0.001	0.004	0.006	-0.003	0.005	-0.004	-0.003	-0.004	0	0	0	0	0	0	0	0	0	0	0	0.001	0	-0.001	0	0	0	0	0	0	0	0	0	-0.001	0	0	0	0	0	0	0
GLN C:240	0	0	0	0	0	0	0.004	0	-0.003	-0.003	0	-0.004	-0.004	0.002	-0.001	0.002	0.002	0.005	0	0	0	0	0	0	0	0	0	0	0	-0.003	0	0.001	0	0	0	0	0	0	0	-0.003	0	0	0	0	0	0	-0.004	0	0
ILE C:241	0	0	0	0	0	0	0.001	0	0.004	0.005	-0.001	0.002	0.006	-0.003	0.007	-0.004	-0.003	-0.001	0	0	0	0	0	0	0	0	0	0	0	-0.001	0	-0.001	0	0	0	0	0	0	0	-0.001	0	-0.001	0	0	0	0	-0.001	0	0
LEU C:242	0	0	0	0	0	0	0.001	0	-0.001	-0.001	0	-0.001	-0.001	0	-0.001	-0.001	0.001	0.001	0	0	0	0	0	0	0	0	0	0	0	-0.001	0	0	0	0	0	0	0	0	0	-0.001	0	0	0	0	0	0	-0.001	0	0
THR C:243	0	0	0	0	0	0	-0.001	0	0	0	0	0.002	0	0	-0.002	-0.001	0	-0.003	0	0	0	0	0	0	0	0	0	0	0	0.001	0	0	0	0	0	0	0	0	0	0	0	0	0	0	0	0	0	0	0
ALA C:244	0	0	0	0	0	0	0	0	0.001	0.001	0	0.001	0.001	-0.001	0.001	-0.001	0	-0.001	0	0	0	0	0	0	0	0	0	0	0	0	0	0	0	0	0	0	0	0	0	-0.001	0	0	0	0	0	0	-0.001	0	0
ILE C:245	0	0	0	0	0	0	0.001	0	0.004	0.005	-0.001	0.001	0.006	-0.003	0.007	-0.004	-0.002	0	0	0	0	0	0	0	0	0	0	0	0	-0.001	0	-0.001	0	0	0	0	0	0	0	-0.001	0	0	0	0	0	0	-0.001	0	0
ALA C:246	0	0	0	0	0	0	0.001	0	0.001	0.002	0	0	0.002	-0.001	0.002	-0.002	-0.001	0	0	0	0	0	0	0	0	0	0	0	0	-0.001	0	0	0	0	0	0	0	0	0	-0.001	0	0	0	0	0	0	-0.001	0	0
MET C:247	0	0	0	0	0	0	-0.001	0	0.003	0.004	-0.001	0.003	0.005	-0.002	0.004	-0.004	-0.002	-0.003	0	0	0	0	0	0	0	0	0	0	0	0	0	-0.001	0	0	0	0	0	0	0	0	0	0	0	0	0	0	-0.001	0	0
GLY C:248	0	0	0	0	0	0	0.001	0	0	0	0	0	0	0	0	0	0	0	0	0	0	0	0	0	0	0	0	0	0	-0.001	0	0	0	0	0	0	0	0	0	-0.001	0	0	0	0	0	0	-0.001	0	0
VAL C:249	0	0	0	0	0	0	0.001	0	0.008	0.01	-0.002	0.003	0.011	-0.004	0.014	-0.007	-0.004	-0.001	0	0	0	0	0	0	0	0	0	0	0	-0.001	0	-0.001	0	0	0	0	0	0	0	-0.001	0	-0.001	0	0	0	0	-0.001	0	0
HIS C:250	0	0	0	0	0	0	0.003	0	0	0	0	-0.002	0.001	0	0.002	-0.001	0	0.002	0	0	0	0	0	0	0	0	0	0	0	-0.002	0	0	0	0	0	0	0	0	0	-0.002	0	0	0	0	0	0	-0.003	0	0
ALA C:251	0	0	0	0	0	0	0	0	0.002	0.003	0	0.001	0.003	-0.002	0.004	-0.003	-0.002	-0.001	0	0	0	0	0	0	0	0	0	0	0	0	0	0	0	0	0	0	0	0	0	-0.001	0	0	0	0	0	0	-0.001	0	0
LEU C:252	0	0	0	0	0	0	0.001	0	-0.001	-0.001	0	-0.001	-0.001	0	-0.001	0	0	0.001	0	0	0	0	0	0	0	0	0	0	0	-0.001	0	0	0	0	0	0	0	0	0	-0.001	0	0	0	0	0	0	-0.001	0	0
ASP C:253	-0.001	0.002	-0.002	0	-0.001	-0.004	-0.294	0.001	-0.001	0	0.003	0.294	-0.001	-0.002	-0.287	-0.002	-0.003	-0.354	0.001	-0.003	0.002	0.002	-0.001	0.002	-0.002	-0.001	0.002	-0.002	0.001	0.225	0	0.001	0	0	0	0.001	-0.001	-0.001	0	0.216	-0.002	-0.001	0.001	-0.003	-0.001	0	0.207	-0.002	0
ILE C:254	0	0	0	0	0	0	0	0	-0.002	-0.002	0	-0.001	-0.002	0	-0.002	-0.001	0.001	0	0	0	0	0	0	0	0	0	0	0	0	0	0	0	0	0	0	0	0	0	0	0	0	0	0	0	0	0	-0.001	0	0
GLN C:255	0	0	0	0	0	0	0.003	0	-0.002	-0.003	0	-0.004	-0.003	0.001	-0.001	0.002	0.001	0.005	0	0	0	0	0	0	0	0	0	0	0	-0.002	0	0	0	0	0	0	0	0	0	-0.002	0	0	0	0	0	0	-0.003	0	0
ALA C:256	0	0	0	0	0	0	0.001	0	0.001	0.001	0	-0.001	0.001	-0.001	0.002	-0.001	0	0.001	0	0	0	0	0	0	0	0	0	0	0	-0.001	0	0	0	0	0	0	0	0	0	-0.001	0	0	0	0	0	0	-0.001	0	0
LEU C:257	0	0	0	0	0	0	0	0	-0.002	-0.003	0	-0.001	-0.003	0.001	-0.004	0.002	0.001	0	0	0	0	0	0	0	0	0	0	0	0	0	0	0	0	0	0	0	0	0	0	0	0	0	0	0	0	0	0	0	0
ASN C:258	0	0	0	0	0	0	0.002	0	-0.001	-0.001	0	-0.002	-0.001	0.001	0	0.002	0.001	0.002	0	0	0	0	0	0	0	0	0	0	0	-0.001	0	0	0	0	0	0	0	0	0	-0.001	0	0	0	0	0	0	-0.001	0	0
GLY C:259	0	0	0	0	0	0	0.003	0	0	0	0	-0.003	0	0	0.003	0	0	0.005	0	0	0	0	0	0	0	0	0	0	0	-0.002	0	0	0	0	0	0	0	0	0	-0.002	0	0	0	0	0	0	-0.002	0	0
THR C:260	0	0	0	0	0	0	-0.002	0	0	0.001	0	0.001	0.001	0	0	-0.001	0	-0.002	0	0	0	0	0	0	0	0	0	0	0	0.001	0	0	0	0	0	0	0	0	0	0.001	0	0	0	0	0	0	0.001	0	0
ASN C:261	0	0	0	0	0	0	-0.002	0	0	0	0	0.003	0	0	-0.003	0	0	-0.004	0	0	0	0	0	0	0	0	0	0	0	0.002	0	0	0	0	0	0	0	0	0	0.002	0	0	0	0	0	0	0.002	0	0
GLN C:262	0	0	0	0	0	0	-0.002	0	0	0	0	0.003	0	0	-0.003	-0.001	0	-0.005	0	0	0	0	0	0	0	0	0	0	0	0.002	0	0	0	0	0	0	0	0	0	0.002	0	0	0	0	0	0	0.002	0	0
SER C:263	0	0	0	0	0	0	0.001	0	0	0	0	-0.001	0	0	0.001	0	0	0.002	0	0	0	0	0	0	0	0	0	0	0	-0.001	0	0	0	0	0	0	0	0	0	0	0	0	0	0	0	0	0	0	0
PHE C:264	0	0	0	0	0	0	0	0	-0.001	-0.002	0	-0.001	-0.003	0.001	-0.003	0.002	0.001	0.001	0	0	0	0	0	0	0	0	0	0	0	0	0	0	0	0	0	0	0	0	0	0	0	0	0	0	0	0	0	0	0
HIS C:265	0	0	0	0	0	0	-0.005	0	0.001	0.003	0	0.007	0.003	-0.002	-0.001	-0.004	-0.002	-0.009	0	0	0	0	0	0	0	0	0	0	0	0.004	0	0	0	0	0	0	0	0	0	0.004	0	0	0	0	0	0	0.004	0	0
PRO C:266	0	0	0	0	0	0	-0.001	0	-0.001	-0.001	0	0	-0.002	0.001	-0.003	0.002	0.001	-0.001	0	0	0	0	0	0	0	0	0	0	0	0.001	0	0	0	0	0	0	0	0	0	0.001	0	0	0	0	0	0	0.001	0	0
PHE C:267	0	0	0	0	0	0	-0.001	0	0	0.001	0	0.001	0.001	0	0	-0.001	0	-0.002	0	0	0	0	0	0	0	0	0	0	0	0.001	0	0	0	0	0	0	0	0	0	0.001	0	0	0	0	0	0	0.001	0	0
ILE C:268	0	0	0	0	0	0	-0.001	0	0	0.001	0	0.002	0.002	-0.001	0.001	-0.002	-0.001	-0.002	0	0	0	0	0	0	0	0	0	0	0	0.001	0	0	0	0	0	0	0	0	0	0.001	0	0	0	0	0	0	0.001	0	0
HIS C:269	0	0	0	0	0	0	-0.003	0	-0.001	-0.002	0	0.002	-0.003	0.001	-0.007	0.003	0.001	-0.004	0	0	0	0	0	0	0	0	0	0	0	0.002	0	0	0	0	0	0	0	0	0	0.003	0	0	0	0	0	0	0.003	0	0
ASN C:270	0	0	0	0	0	0	-0.002	0	0	0	0	0.002	0	0	-0.002	0.001	0	-0.003	0	0	0	0	0	0	0	0	0	0	0	0.002	0	0	0	0	0	0	0	0	0	0.002	0	0	0	0	0	0	0.003	0	0
SER C:271	0	0	0	0	0	0	0	0	0	0	0	0	0.001	0	0.001	-0.001	0	0	0	0	0	0	0	0	0	0	0	0	0	0	0	0	0	0	0	0	0	0	0	0	0	0	0	0	0	0	0.001	0	0
LYS C:272	0	-0.002	0.002	0.001	0.001	0.004	0.302	0	0	0.002	-0.008	-0.317	0.005	-0.003	0.321	-0.005	-0.001	0.416	-0.005	0.003	-0.004	-0.001	0	-0.001	0.002	0.001	-0.002	0.001	-0.002	-0.238	0	-0.001	0	0	-0.001	-0.001	0	0.001	-0.001	-0.239	0.002	0	-0.002	0.002	0.001	0	-0.235	0.002	0
PRO C:273	0	0	0	0	0	0	0.001	0	-0.002	-0.003	0	-0.003	-0.005	0.002	-0.004	0.003	0.002	0.004	0	0	0	0	0	0	0	0	0	0	0	-0.001	0	0	0	0	0	0	0	0	0	0	0	0	0	0	0	0	0	0	0
HIS C:274	0	0	0	0	0	0	0.004	0	0	0	0	-0.004	0	0	0.003	0.002	0	0.007	0	0	0	0	0	0	0	0	0	0	0	-0.003	0	0	0	0	0	0	0	0	0	-0.004	0	0	0	0	0	0	-0.004	0	0
PRO C:275	0	0	0	0	0	0	0.002	0	-0.001	-0.001	0	-0.003	-0.001	0.001	0	0.001	0.001	0.004	0	0	0	0	0	0	0	0	0	0	0	-0.001	0	0	0	0	0	0	0	0	0	-0.002	0	0	0	0	0	0	-0.002	0	0
GLY C:276	0	0	0	0	0	0	0.002	0	0.001	0.001	0	-0.002	0.002	-0.001	0.004	-0.002	-0.001	0.003	0	0	0	0	0	0	0	0	0	0	0	-0.002	0	0	0	0	0	0	0	0	0	-0.002	0	0	0	0	0	0	-0.002	0	0
GLN C:277	0	0	0	0	0	0	-0.002	0	0.002	0.003	0	0.003	0.004	-0.002	0.003	-0.003	-0.002	-0.004	0	0	0	0	0	0	0	0	0	0	0	0.001	0	0	0	0	0	0	0	0	0	0.001	0	0	0	0	0	0	0.001	0	0
LEU C:278	0	0	0	0	0	0	0.001	0	-0.001	-0.001	0	-0.001	-0.002	0.001	-0.001	0.001	0.001	0.002	0	0	0	0	0	0	0	0	0	0	0	-0.001	0	0	0	0	0	0	0	0	0	-0.001	0	0	0	0	0	0	-0.001	0	0
TRP C:279	0	0	0	0	0	0	0	0	0	0.001	0	0	0.001	-0.001	0.002	-0.002	-0.001	0	0	0	0	0	0	0	0	0	0	0	0	0	0	0	0	0	0	0	0	0	0	-0.001	0	0	0	0	0	0	-0.001	0	0
ALA C:280	0	0	0	0	0	0	0.002	0	0	0	0	-0.002	-0.001	0	0.002	0	0	0.004	0	0	0	0	0	0	0	0	0	0	0	-0.001	0	0	0	0	0	0	0	0	0	-0.002	0	0	0	0	0	0	-0.002	0	0
ALA C:281	0	0	0	0	0	0	0.001	0	-0.001	-0.001	0	-0.002	-0.002	0.001	-0.001	0.001	0.001	0.002	0	0	0	0	0	0	0	0	0	0	0	-0.001	0	0	0	0	0	0	0	0	0	-0.001	0	0	0	0	0	0	-0.001	0	0
ASP C:282	0	0.001	-0.002	0	-0.001	-0.003	-0.244	0.001	0	0	0.004	0.247	-0.001	0	-0.245	0	-0.001	-0.298	0.002	-0.002	0.002	0.001	0	0.001	-0.001	-0.001	0.001	-0.001	0.001	0.198	0	0.001	0	0	0	0.001	0	0	0.001	0.198	-0.002	0	0.001	-0.002	-0.001	0	0.196	-0.001	0
GLN C:283	0	0	0	0	0	0	0.002	0	0	0.001	0	-0.002	0.001	-0.001	0.004	-0.001	0	0.004	0	0	0	0	0	0	0	0	0	0	0	-0.002	0	0	0	0	0	0	0	0	0	-0.003	0	0	0	0	0	0	-0.003	0	0
MET C:284	0	0	0	0	0	0	0.002	0	0.002	0.002	0	-0.002	0.003	-0.002	0.007	-0.003	-0.001	0.004	0	0	0	0	0	0	0	0	0	0	0	-0.002	0	0	0	0	0	0	0	0	0	-0.002	0	0	0	0	0	0	-0.002	0	0
ILE C:285	0	0	0	0	0	0	0.001	0	-0.001	-0.001	0	-0.001	-0.002	0.001	-0.001	0.002	0.001	0.002	0	0	0	0	0	0	0	0	0	0	0	-0.001	0	0	0	0	0	0	0	0	0	-0.001	0	0	0	0	0	0	-0.001	0	0
SER C:286	0	0	0	0	0	0	0.002	0	0	0	0	-0.002	0	0	0.001	0	0	0.002	0	0	0	0	0	0	0	0	0	0	0	-0.001	0	0	0	0	0	0	0	0	0	-0.002	0	0	0	0	0	0	-0.002	0	0
LEU C:287	0	0	0	0	0	0	0.002	0	0	0	0	-0.002	0	0	0.001	0	0	0.003	0	0	0	0	0	0	0	0	0	0	0	-0.001	0	0	0	0	0	0	0	0	0	-0.001	0	0	0	0	0	0	-0.001	0	0
LEU C:288	0	0	0	0	0	0	0.001	0	0	0	0	-0.001	0	0	0.001	0	0	0.002	0	0	0	0	0	0	0	0	0	0	0	-0.001	0	0	0	0	0	0	0	0	0	-0.001	0	0	0	0	0	0	-0.001	0	0
ALA C:289	0	0	0	0	0	0	-0.001	0	0	0	0	0.001	0	0	0	0	0	0	0	0	0	0	0	0	0	0	0	0	0	0	0	0	0	0	0	0	0	0	0	0	0	0	0	0	0	0	0	0	0
ASN C:290	0	0	0	0	0	0	0.002	0	0	0	0	-0.002	0	0	0.002	0	0	0.002	0	0	0	0	0	0	0	0	0	0	0	-0.001	0	0	0	0	0	0	0	0	0	-0.001	0	0	0	0	0	0	-0.001	0	0
SER C:291	0	0	0	0	0	0	0.001	0	0	0	0	-0.001	0	0	0.001	0	0	0.001	0	0	0	0	0	0	0	0	0	0	0	-0.001	0	0	0	0	0	0	0	0	0	-0.001	0	0	0	0	0	0	-0.001	0	0
GLN C:292	0	0	0	0	0	0	-0.002	0	0	0	0	0.002	0	0	-0.002	0	0	-0.002	0	0	0	0	0	0	0	0	0	0	0	0.001	0	0	0	0	0	0	0	0	0	0.001	0	0	0	0	0	0	0.001	0	0
LEU C:293	0	0	0	0	0	0	-0.001	0	0	0	0	0.001	0	0	-0.001	0	0	-0.002	0	0	0	0	0	0	0	0	0	0	0	0.001	0	0	0	0	0	0	0	0	0	0	0	0	0	0	0	0	0	0	0
VAL C:294	0	0	0	0	0	0	0.002	0	0	0	0	-0.003	0	0	0.002	0	0	0.004	0	0	0	0	0	0	0	0	0	0	0	-0.002	0	0	0	0	0	0	0	0	0	-0.002	0	0	0	0	0	0	-0.001	0	0
ARG C:295	0.001	-0.002	0.002	0.001	0.002	0.003	0.26	0	0	0	-0.004	-0.272	0.001	0	0.272	0.001	0.001	0.332	-0.003	0.002	-0.002	-0.001	0.001	-0.001	0.001	0.001	-0.001	0.002	-0.001	-0.206	0	0	0	0.001	0	-0.001	0.001	0.001	0	-0.198	0.002	0.001	-0.001	0.002	0.001	0.001	-0.19	0.002	0
ASP C:296	0	0.001	-0.001	0	-0.001	-0.003	-0.231	0	0	0	0.003	0.238	-0.001	0	-0.237	0	-0.001	-0.285	0.002	-0.002	0.002	0.001	0	0.001	-0.001	-0.001	0.001	-0.001	0.001	0.187	0	0	0	0	0	0.001	0	-0.001	0	0.183	-0.001	0	0.001	-0.002	-0.001	0	0.178	-0.001	0
GLU C:297	-0.001	0.002	-0.002	-0.001	-0.002	-0.003	-0.254	0	0	0	0.004	0.266	-0.001	0	-0.267	0	-0.001	-0.326	0.003	-0.002	0.002	0.001	0	0.001	-0.001	-0.001	0.001	-0.001	0.001	0.203	0	0	0	0	0	0.001	-0.001	-0.001	0	0.196	-0.002	-0.001	0.001	-0.002	-0.001	0	0.189	-0.001	0
LEU C:298	0	0	0	0	0	0	0	0	0	0	0	0	0	0	0	0	0	-0.001	0	0	0	0	0	0	0	0	0	0	0	0	0	0	0	0	0	0	0	0	0	0	0	0	0	0	0	0	0	0	0
ASP C:299	0	0.001	-0.001	0	-0.001	-0.002	-0.225	0	0	0	0.003	0.234	0	0	-0.235	0	-0.001	-0.282	0.003	-0.001	0.002	0.001	0	0.001	-0.001	-0.001	0.001	-0.001	0.001	0.184	0	0	0	0	0	0	0	-0.001	0	0.181	-0.001	0	0.001	-0.001	-0.001	0	0.176	-0.001	0
GLY C:300	0	0	0	0	0	0	0	0	0	0	0	0.001	0	0	-0.001	0	0	-0.001	0	0	0	0	0	0	0	0	0	0	0	0	0	0	0	0	0	0	0	0	0	0	0	0	0	0	0	0	0	0	0
LYS C:301	0	-0.001	0.001	0.001	0.001	0.002	0.227	0	0	0	-0.004	-0.24	0	0	0.241	0	0	0.291	-0.003	0.001	-0.002	-0.001	0	-0.001	0.001	0.001	-0.001	0.001	-0.001	-0.186	0	0	0	0	0	0	0	0.001	0	-0.183	0.001	0	-0.001	0.001	0.001	0	-0.178	0.001	0
HIS C:302	0	0	0	0	0	0	0.001	0	0	0	0	-0.001	0	0	0.001	0	0	0	0	0	0	0	0	0	0	0	0	0	0	-0.001	0	0	0	0	0	0	0	0	0	0	0	0	0	0	0	0	0	0	0
ASP C:303	-0.001	0.001	-0.001	-0.001	-0.001	-0.003	-0.231	0	0	0	0.003	0.242	0	0	-0.244	0	-0.001	-0.29	0.003	-0.001	0.001	0.001	0	0.001	-0.001	-0.001	0.001	-0.001	0.001	0.187	0	0	0	-0.001	0	0	-0.001	-0.001	0	0.18	-0.002	-0.001	0.001	-0.002	-0.001	0	0.173	-0.001	0
TYR C:304	0	0	0	0	0	0	0.002	0	0	0	0	-0.002	0	0	0.002	0	0	0.003	0	0	0	0	0	0	0	0	0	0	0	-0.001	0	0	0	0	0	0	0	0	0	-0.001	0	0	0	0	0	0	-0.001	0	0
ARG C:305	0.001	-0.001	0.001	0	0.001	0.003	0.235	0	0	0	-0.003	-0.243	0.001	0	0.243	0	0.001	0.289	-0.002	0.002	-0.001	-0.001	0	-0.001	0.001	0.001	-0.001	0.001	-0.001	-0.189	0	0	0	0	0	-0.001	0.001	0.001	0	-0.182	0.002	0	-0.001	0.002	0.001	0	-0.176	0.001	0
ASP C:306	-0.001	0.002	-0.002	-0.001	-0.002	-0.003	-0.258	0.001	-0.001	-0.001	0.003	0.268	-0.001	-0.001	-0.269	0	-0.002	-0.321	0.002	-0.002	0.001	0.002	-0.001	0.001	-0.001	-0.001	0.001	-0.002	0.001	0.203	0	0	0	-0.001	0	0.001	-0.001	-0.001	0	0.192	-0.002	-0.001	0	-0.002	-0.001	-0.001	0.183	-0.001	0
HIS C:307	0	0	0	0	0	0	0.003	0	0	0	0	-0.004	0	0	0.004	0	0	0.005	0	0	0	0	0	0	0	0	0	0	0	-0.002	0	0	0	0	0	0	0	0	0	-0.002	0	0	0	0	0	0	-0.001	0	0
GLU C:308	-0.001	0.002	-0.002	-0.001	-0.002	-0.003	-0.253	0	0	0	0.004	0.271	-0.001	0	-0.275	0	-0.001	-0.33	0.004	-0.002	0.001	0.001	0	0.001	-0.001	-0.001	0.001	-0.002	0.001	0.203	0	0	0	-0.001	0	0	-0.001	-0.001	0	0.192	-0.002	-0.001	0.001	-0.002	-0.001	-0.001	0.182	-0.001	0
LEU C:309	0	0	0	0	0	0	-0.001	0	0	0	0	0.002	0	0	-0.002	0	0	-0.002	0	0	0	0	0	0	0	0	0	0	0	0.001	0	0	0	0	0	0	0	0	0	0.001	0	0	0	0	0	0	0	0	0
ILE C:310	0	0	0	0	0	0	0.002	0	0	0	0	-0.002	0	0	0.003	-0.001	0	0.003	0	0	0	0	0	0	0	0	0	0	0	-0.001	0	0	0	0	0	0	0	0	0	-0.001	0	0	0	0	0	0	-0.001	0	0
GLN C:311	0	0	0	0	0	0	-0.003	0	0	0	0	0.004	0	0	-0.004	-0.001	0	-0.007	0	0	0	0	0	0	0	0	0	0	0	0.002	0	0	0	0	0	0	0	0	0	0.002	0	0	0	0	0	0	0.001	0	0
ASP C:312	-0.001	0.002	-0.002	-0.001	-0.002	-0.004	-0.279	0.001	0	0	0.005	0.291	-0.001	0	-0.29	-0.001	-0.002	-0.362	0.003	-0.002	0.002	0.002	-0.001	0.001	-0.001	-0.001	0.001	-0.002	0.001	0.218	0	0	0	-0.001	0	0.001	-0.001	-0.001	0	0.209	-0.002	-0.001	0.001	-0.002	-0.001	-0.001	0.201	-0.002	0
ARG C:313	0.001	-0.002	0.003	0.001	0.002	0.005	0.32	-0.001	0.003	0.004	-0.006	-0.334	0.006	0	0.339	0.001	0.001	0.426	-0.004	0.003	-0.002	-0.002	0.001	-0.002	0.001	0.002	-0.002	0.002	-0.001	-0.241	0	-0.001	0	0.001	0	-0.001	0.001	0.001	0	-0.228	0.003	0.001	-0.001	0.003	0.002	0.001	-0.215	0.002	0
TYR C:314	0.011	0.023	0.013	-0.005	-0.003	0.003	0.021	0.045	0.127	0.126	0.017	0.038	0.142	0.023	0.11	0.059	0.002	0.019	-0.009	-0.003	0.024	-0.003	0.012	-0.001	0.002	0.001	0	0.001	0.001	0.003	0.014	-0.02	0	0	0.001	0.001	-0.001	0.005	-0.003	0	0.004	-0.005	-0.002	-0.001	0	-0.003	0	0	0
SER C:315	0	0	0	0	0	0	0.001	0	0.001	0.003	0	0	0.003	-0.002	0.006	-0.004	-0.001	0.001	0	0	0	0	0	0	0	0	0	0	0	0	0	0	0	0	0	0	0	0	0	0	0	0	0	0	0	0	0.001	0	0
LEU C:316	0	0	0	0	0	0	0.001	0	-0.003	-0.005	0.001	-0.003	-0.005	0.002	-0.005	0.002	0.002	0.003	0	0	0	0	0	0	0	0	0	0	0	0	0	0	0	0	0	0	0	0	0	0	0	0	0	0	0	0	0	0	0
ARG C:317	0.001	-0.002	0.002	0.001	0.002	0.004	0.301	0	0.001	0.002	-0.007	-0.318	0.004	-0.002	0.323	-0.003	0	0.411	-0.005	0.003	-0.003	-0.002	0.001	-0.001	0.001	0.001	-0.002	0.002	-0.001	-0.233	0	-0.001	0	0.001	0	-0.001	0.001	0.001	0	-0.225	0.002	0.001	-0.001	0.002	0.001	0.001	-0.215	0.002	0
CYS C:318	0	0	0	0	0	0	0	0	0.002	0.003	0	0.002	0.004	-0.001	0.004	-0.002	-0.002	-0.002	0	0	0	0	0	0	0	0	0	0	0	0	0	0	0	0	0	0	0	0	0	0	0	0	0	0	0	0	0.001	0	0
LEU C:319	0	0.002	0.002	0	0	0	-0.002	0.002	0.027	0.033	-0.003	0.015	0.043	-0.009	0.043	-0.006	-0.013	-0.013	-0.003	0	0.002	-0.001	0.001	0	0	0	0	0	0	0.002	0.002	-0.006	0	0	0	0	0	0.002	-0.001	0.001	0.001	-0.003	-0.001	0	0	-0.002	0.001	0	0
PRO C:320	0	-0.001	0	0	0	0	-0.001	-0.001	-0.002	0	0	0.001	0	-0.003	0.001	-0.008	-0.002	-0.001	0	0	-0.001	0	0	0	0	0	0	0	0	0.001	-0.001	0.001	0	0	0	0	0	0	0	0.001	0	0	0	0	0	0	0.001	0	0
GLN C:321	0	0	0	0	0	0	-0.003	0	-0.001	0.001	0	0.003	0.002	-0.003	0	-0.007	-0.002	-0.004	0	0	0	0	0	0	0	0	0	0	0	0.002	0	0.001	0	0	0	0	0	0	0	0.002	0	0	0	0	0	0	0.002	0	0
TYR C:322	0	0	0	0	0	0	-0.003	0	0.002	0.003	0	0.004	0.003	-0.002	0.001	-0.004	-0.002	-0.006	0	0	0	0	0	0	0	0	0	0	0	0.002	0	0	0	0	0	0	0	0	0	0.003	0	0	0	0	0	0	0.003	0	0
LEU C:323	0	0	0	0	0	0	-0.002	0	-0.006	-0.007	0.001	-0.002	-0.01	0.002	-0.01	0	0.003	0.001	0.001	0	0	0	0	0	0	0	0	0	0	0.001	0	0.001	0	0	0	0	0	0	0	0.001	0	0.001	0	0	0	0	0.002	0	0
GLY C:324	0	0	0	0	0	0	0.001	0	0.008	0.011	-0.002	0.003	0.015	-0.005	0.018	-0.005	-0.006	0	-0.001	0	0	0	0	0	0	0	0	0	0	0	0.001	-0.002	0	0	0	0	0	0	0	0	0	-0.001	0	0	0	-0.001	0	0	0
PRO C:325	0	-0.001	-0.001	0	0	0	-0.001	-0.001	-0.009	-0.009	0.001	-0.004	-0.013	0.001	-0.012	-0.005	0.002	0.003	0.001	0	-0.001	0	-0.001	0	0	0	0	0	0	0.001	-0.001	0.003	0	0	0	0	0	-0.001	0	0.001	-0.001	0.001	0	0	0	0.001	0.002	0	0
ILE C:326	0	0	0	0	0	0	0	0	0.005	0.006	-0.001	0.002	0.008	-0.004	0.01	-0.005	-0.004	0	0	0	0	0	0	0	0	0	0	0	0	0	0	-0.001	0	0	0	0	0	0	0	0.001	0	-0.001	0	0	0	0	0.001	0	0
VAL C:327	0	0	0	0	0	0	0	0	-0.002	-0.002	0	-0.002	-0.003	0	-0.002	-0.002	0.001	0.003	0	0	0	0	0	0	0	0	0	0	0	0	0	0.001	0	0	0	0	0	0	0	0	0	0	0	0	0	0	0.001	0	0
ASP C:328	0	0.001	-0.003	0	0	-0.003	-0.29	0.001	-0.007	-0.009	0.006	0.287	-0.013	0.005	-0.299	0.005	0.004	-0.36	0.003	-0.003	0.003	0.001	-0.001	0.002	-0.002	-0.001	0.002	0	0.001	0.23	0	0.003	0	0	0.001	0.001	0	0	0.001	0.235	-0.002	0.001	0.002	-0.002	-0.001	0	0.235	-0.002	0
GLY C:329	0	0	0	0	0	0	0.001	0	0.001	0.001	0	-0.001	0.001	-0.001	0.003	-0.001	0	0.003	0	0	0	0	0	0	0	0	0	0	0	0	0	0	0	0	0	0	0	0	0	0	0	0	0	0	0	0	0.001	0	0
ILE C:330	0	0	0	0	0	0	0	0	0.003	0.003	-0.001	0.001	0.005	-0.002	0.006	-0.004	-0.002	0.001	0	0	0	0	0	0	0	0	0	0	0	0	0	-0.001	0	0	0	0	0	0	0	0	0	-0.001	0	0	0	0	0.001	0	0
SER C:331	0	0	0	0	0	0	0.003	0	-0.001	-0.002	0	-0.004	-0.002	0.001	0.001	0.002	0.001	0.006	0	0	0	0	0	0	0	0	0	0	0	-0.001	0	0	0	0	0	0	0	0	0	-0.001	0	0	0	0	0	0	-0.001	0	0
GLN C:332	0	0	0	0	0	0	0.005	0	0.003	0.004	-0.001	-0.002	0.006	-0.003	0.01	-0.004	-0.003	0.005	0	0	0	0	0	0	0	0	0	0	0	-0.003	0	-0.001	0	0	0	0	0	0	0	-0.003	0	-0.001	0	0	0	0	-0.003	0	0
ILE C:333	0	0	0	0	0	0	0.001	0	-0.001	0	0	-0.001	-0.001	0	0.001	-0.002	0	0.003	0	0	0	0	0	0	0	0	0	0	0	0	0	0	0	0	0	0	0	0	0	0	0	0	0	0	0	0	0.001	0	0
ALA C:334	0	0	0	0	0	0	0	0	-0.002	-0.003	0	-0.002	-0.004	0.002	-0.003	0.002	0.002	0.002	0	0	0	0	0	0	0	0	0	0	0	0	0	0.001	0	0	0	0	0	0	0	0	0	0.001	0	0	0	0	0.001	0	0
LYS C:335	0	-0.001	0.002	0	0	0.003	0.274	-0.001	0	0	-0.004	-0.27	0.001	-0.001	0.264	-0.001	0.001	0.327	-0.002	0.002	-0.003	-0.001	0.001	-0.001	0.002	0	-0.002	0	-0.002	-0.223	-0.001	-0.002	0	-0.001	-0.001	-0.001	0	-0.001	-0.002	-0.233	0.002	0	-0.003	0.001	0.001	0	-0.238	0.002	-0.001
GLN C:336	0	0	0	0	0	0	0	0	0.001	0.001	0	0	0.001	-0.001	0.002	-0.001	-0.001	0.002	0	0	0	0	0	0	0	0	0	0	0	0	0	0	0	0	0	0	0	0	0	0	0	0	0	0	0	0	-0.001	0	0
ILE C:337	0	0	0.001	0	0	0	0.001	0	0.005	0.005	-0.001	0.002	0.007	-0.003	0.009	-0.003	-0.003	0.001	0	0	0	0	0	0	0	0	0	0	0	0	0.001	-0.002	0	0	0	0	0	0.001	0	0	0.002	-0.002	-0.001	0	0	-0.002	0	0	0
GLU C:338	0	0.001	-0.002	0	0.001	-0.003	-0.265	0.001	-0.001	-0.002	0.003	0.254	-0.003	0.001	-0.25	0.001	0	-0.299	0.001	-0.002	0.002	0.001	-0.001	0.001	-0.002	0	0.002	0	0.001	0.216	0.001	0.002	0	0.001	0.001	0.002	0	0.001	0.002	0.225	-0.002	0.001	0.002	-0.001	0	0.001	0.23	-0.001	0.001
ILE C:339	0	0	0	0	0	0	0.002	0	0.002	0.002	0	-0.001	0.004	-0.002	0.006	-0.003	-0.002	0.003	0	0	0	0	0	0	0	0	0	0	0	-0.001	0	-0.001	0	0	0	0	0	0.001	0	-0.001	0.001	-0.001	0	0	0	-0.001	-0.001	0	0
GLU C:340	0	0.001	-0.002	0	0.002	-0.003	-0.303	0.002	-0.001	-0.001	0.003	0.285	-0.002	0	-0.275	-0.002	-0.001	-0.333	0	-0.003	0.003	0.001	-0.001	0.002	-0.003	0	0.002	0.001	0.002	0.247	0.001	0.002	0	0.001	0.002	0.002	0.001	0.001	0.003	0.262	-0.002	0.001	0.004	-0.002	0	0.001	0.274	-0.002	0.001
ILE C:341	0	0	0	0	0	0	0	0	-0.002	-0.002	0	-0.002	-0.003	0.001	-0.003	0.001	0.002	0.002	0	0	0	0	0	0	0	0	0	0	0	0	0	0.001	0	0	0	0	0	-0.001	0	0	-0.001	0.001	0	0	0	0.001	0.001	0	0
ASN C:342	0	0	0	0	0	0	0.004	0	-0.001	-0.001	0	-0.004	-0.001	0.001	0.002	0.002	0.001	0.006	0	0	0	0	0	0	0	0	0	0	0	-0.003	0	0	0	0	0	0	0	0	0	-0.002	0	0.001	0	0	0	0	-0.002	0	0
SER C:343	0	0	0	0	0	0	-0.001	0	0	0	0	0.001	0	0	0	0	0	0	0	0	0	0	0	0	0	0	0	0	0	0.001	0	0	0	0	0	0	0	0	0	0.001	0	0	0	0	0	0	0	0	0
VAL C:344	0	0	0	0	0	0	-0.001	0	0	0	0	0.001	0.001	0	0	-0.001	0	-0.002	0	0	0	0	0	0	0	0	0	0	0	0.001	0	0	0	0	0	0	0	0	0	0.001	0	-0.001	0	0	0	-0.001	0.001	0	0
THR C:345	0	0	0	0	0	0	-0.004	0	0	0	0	0.003	0	0	-0.004	0	0	-0.004	0	0	0	0	0	0	0	0	0	0	0	0.003	0	0	0	0	0	0	0	0	0	0.003	0	0	0	0	0	0	0.003	0	0
ASP C:346	0	0.001	-0.002	0	0.002	-0.002	-0.277	0.002	0	0	0.002	0.257	-0.001	0	-0.246	-0.001	-0.001	-0.289	0	-0.002	0.002	0	-0.001	0.001	-0.003	0	0.002	0.001	0.002	0.234	0.002	0.002	0	0.001	0.002	0.002	0.001	0.002	0.003	0.254	-0.001	0.001	0.004	-0.001	0	0.001	0.271	-0.001	0.002
ASN C:347	0	0	0	0	0	0	0.002	0	0.001	0.001	0	-0.001	0.001	-0.001	0.003	-0.002	-0.001	0.001	0	0	0	0	0	0	0	0	0	0	0	-0.002	0	-0.001	0	0	0	0	0	0.001	0	-0.003	0.001	-0.002	-0.001	0	0	-0.003	-0.005	0	0
PRO C:348	0	0	0	0	0	0	0.001	0	0	0	0	-0.001	0	0	0.001	-0.001	0	0.002	0	0	0	0	0	0	0	0	0	0	0	-0.001	0	0	0	0	0	0	0	0	0	-0.002	0	-0.001	0	0	0	-0.001	-0.002	0	0
LEU C:349	0	0	0	0	0	0	0	0	0	0	0	0	-0.001	0	-0.001	0.001	0	0	0	0	0	0	0	0	0	0	0	0	0	0.001	0	0.001	0	0	0	0	0	0	0	0.002	-0.001	0.001	0	0	0	0.001	0.003	0	0
ILE C:350	0	0	0	0	0	0	0	0	0	0	0	0	0	0	0	0	0	-0.001	0	0	0	0	0	0	0	0	0	0	0	0	0	0	0	0	0	0	0	0	0	-0.001	0	0	0	0	0	0	-0.001	0	0
ASP C:351	0	0.001	-0.001	0	0.002	-0.001	-0.244	0.001	0.001	0	0.002	0.232	0	0	-0.224	0	0	-0.261	0	-0.002	0.002	0	0	0.001	-0.002	0	0.002	0.001	0.002	0.214	0.002	0.002	0	0.001	0.002	0.002	0.001	0.002	0.003	0.237	0	0.001	0.004	0	0.001	0.001	0.259	-0.001	0.002
VAL C:352	0	0	0	0	0	0	0.001	0	0	0	0	-0.001	0	0	0.001	0	0	0.001	0	0	0	0	0	0	0	0	0	0	0	0	0	0	0	0	0	0	0	0	0	0	0	0	0	0	0	0	0.001	0	0
ASP C:353	0	0.001	-0.001	0	0.001	-0.001	-0.226	0.001	0	0	0.002	0.216	0	0	-0.209	0	0	-0.241	0	-0.001	0.002	0	0	0.001	-0.002	0	0.001	0.001	0.001	0.2	0.001	0.002	0	0.001	0.002	0.002	0.001	0.002	0.002	0.219	0	0.001	0.003	0	0.001	0.001	0.238	0	0.001
ASN C:354	0	0	0	0	0	0	0.003	0	0	0	0	-0.003	0	0	0.002	0	0	0.003	0	0	0	0	0	0	0	0	0	0	0	-0.002	0	0	0	0	0	0	0	0	0	-0.001	0	0	0	0	0	0	-0.001	0	0
GLN C:355	0	0	0	0	0	0	-0.001	0	0	0	0	0.001	0	0	-0.001	0	0	-0.001	0	0	0	0	0	0	0	0	0	0	0	0.001	0	0	0	0	0	0	0	0	0	0.001	0	0	0	0	0	0	0.001	0	0
ALA C:356	0	0	0	0	0	0	0.001	0	0	0	0	-0.001	0	0	0.001	0	0	0.001	0	0	0	0	0	0	0	0	0	0	0	-0.001	0	0	0	0	0	0	0	0	0	-0.002	0	0	0	0	0	0	-0.003	0	0
SER C:357	0	0	0	0	0	0	0	0	0	0	0	0	0	0	0	0	0	-0.001	0	0	0	0	0	0	0	0	0	0	0	0	0	0	0	0	0	0	0	0	0	0.001	0	0	0	0	0	0	0.001	0	0
TYR C:358	0	0	0	0	0	0	0	0	0	0	0	0	0	0	0.001	0	0	0	0	0	0	0	0	0	0	0	0	0	0	0	0	0	0	0	0	0	0	0	0	-0.001	0	-0.001	0	0	0	-0.001	-0.002	0	0
HIS C:359	0	0	0	0	0	0	-0.003	0	0	0	0	0.003	0	0	-0.003	0	0	-0.004	0	0	0	0	0	0	0	0	0	0	0	0.002	0	0	0	0	0	0	0	0	0	0.002	0	0	0	0	0	0	0.002	0	0
GLY C:360	0	0	0	0	0	0	-0.002	0	0	0	0	0.002	0	0	-0.001	0	0	-0.001	0	0	0	0	0	0	0	0	0	0	0	0.002	0	0	0	0	0	0	0	0	0	0.003	0	0	0	0	0	0	0.004	0	0
GLY C:361	0	0	0	0	0	0	-0.003	0	0.001	0.001	0	0.003	0.002	-0.001	-0.001	-0.002	-0.001	-0.004	0	0	0	0	0	0	0	0	0	0	0	0.002	0	-0.001	0	0	0	0	0	0	0	0.001	0.001	-0.001	0	0	0	-0.001	0.001	0	0
ASN C:362	0	0	0	0	0	0	-0.004	0	0.002	0.002	0	0.006	0.004	-0.002	0	-0.003	-0.002	-0.007	0	0	0	0	0	0	0	0	0	0	0	0.002	0.001	-0.001	0	0	0	0	0	0.001	0	0.002	0.001	-0.002	0	0	0	-0.002	0.001	0	0
PHE C:363	0	0	0	0	0	0	-0.001	0	-0.001	-0.001	0	0	-0.002	0	-0.003	0	0.001	-0.001	0	0	0	0	0	0	0	0	0	0	0	0	-0.001	0.001	0	0	0	0	0	-0.001	0	0	-0.001	0	0	0	-0.001	0.001	-0.001	0	0
LEU C:364	0	0	0	0	0	0	0.004	0	0.004	0.004	-0.001	-0.001	0.007	-0.003	0.009	-0.004	-0.003	0.002	0	0	0	0	0	0	0	0	0	0	0	-0.003	0.001	-0.002	0	0	0	0	0	0.001	-0.001	-0.003	0.002	-0.002	-0.001	0	0	-0.002	-0.004	0	0
GLY C:365	0	0	0	0	0	0	0	0	0	0	0	0.001	0.001	0	0	0	0	-0.001	0	0	0	0	0	0	0	0	0	0	0	0	0	0	0	0	0	0	0	0	0	-0.001	0	0	0	0	0	0	-0.001	0	0
GLN C:366	0	0.002	0.003	0	0	0	-0.001	0.002	0.024	0.025	-0.003	0.013	0.039	-0.013	0.035	-0.006	-0.014	-0.006	-0.001	0	0.001	0	0.001	0	0	0	0	0	0	0.001	0.005	-0.01	0	0	0.001	0.001	0	0.007	-0.002	-0.002	0.008	-0.006	-0.003	-0.001	0.003	-0.007	-0.004	0	0
TYR C:367	0	0	0	0	0	0	-0.004	0	-0.001	-0.001	0	0.003	-0.002	0	-0.005	-0.001	0.001	-0.005	0	0	0	0	0	0	0	0	0	0	0	0.002	0	0.001	0	0	0	0	0	-0.001	0	0.002	-0.001	0	0	0	0	0.001	0.002	0	0
VAL C:368	0	0.001	0.002	0	0	0	-0.001	0.001	0.016	0.016	-0.002	0.009	0.022	-0.008	0.019	-0.005	-0.008	-0.007	-0.001	0	0	0	0.001	0	0	0	0	0	0	0	0.003	-0.005	0	0	0	0	0	0.003	-0.001	-0.002	0.004	-0.004	-0.001	-0.001	0.001	-0.004	-0.003	0	0
GLY C:369	0	0	0	0	0	0	-0.001	0	0.001	0.001	0	0.002	0.002	-0.001	0	-0.002	-0.001	-0.003	0	0	0	0	0	0	0	0	0	0	0	0	0	0	0	0	0	0	0	0	0	-0.001	0	0	0	0	0	0	-0.002	0	0
MET C:370	0	0	-0.001	0	0	0	-0.005	0	-0.003	-0.002	0	0.003	-0.004	0.001	-0.006	-0.001	0.001	-0.005	0	0	0	0	0	0	0	0	0	0	0	0.002	-0.001	0.001	0	0	0	0	0	-0.001	0	0.002	-0.001	0.001	0	0	0	0.001	0.002	0	0
GLY C:371	0	0	0	0	0	0	-0.001	0	0.006	0.006	-0.001	0.005	0.008	-0.004	0.006	-0.004	-0.003	-0.005	0	0	0	0	0	0	0	0	0	0	0	0	0	-0.001	0	0	0	0	0	0	0	0	0.001	-0.001	0	0	0	-0.001	-0.001	0	0
MET C:372	0	0.002	0.002	0	0	0	0.002	0.002	0.022	0.022	-0.003	0.009	0.03	-0.008	0.025	-0.003	-0.009	-0.004	-0.001	0	0.001	0	0.001	0	0	0	0	0	0	-0.001	0.003	-0.005	0	0	0	0	0	0.003	-0.001	-0.002	0.003	-0.003	-0.001	0	0.001	-0.003	-0.003	0	0
ASP C:373	-0.001	0.001	-0.006	0	0.002	-0.005	-0.393	0.001	-0.013	-0.011	0.006	0.363	-0.018	0	-0.364	-0.01	-0.001	-0.451	0.001	-0.004	0.003	0.002	-0.003	0.003	-0.004	-0.001	0.003	0	0.002	0.292	-0.002	0.008	0	0	0.001	0.002	0	-0.003	0.003	0.3	-0.008	0.002	0.004	-0.003	-0.003	0.003	0.299	-0.003	0.001
HIS C:374	0	0.002	0.002	0	0	0	-0.002	0.002	0.017	0.018	-0.002	0.01	0.024	-0.005	0.019	0.001	-0.006	-0.01	-0.001	0	0.001	0	0.001	0	0	0	0	0	0	0	0.002	-0.005	0	0	0	0	0	0.002	-0.001	-0.002	0.002	-0.002	-0.001	0	0	-0.002	-0.004	0	0
LEU C:375	0	0.002	0.002	0	0	0	0.002	0.002	0.022	0.023	-0.003	0.009	0.029	-0.007	0.025	-0.002	-0.008	-0.006	-0.001	0	0.001	0	0.001	0	0	0	0	0	0	-0.001	0.003	-0.005	0	0	0	0	0	0.002	-0.001	-0.002	0.003	-0.003	-0.001	0	0.001	-0.002	-0.003	0	0
ARG C:376	0.001	-0.002	0.004	0	-0.002	0.006	0.391	-0.003	0.014	0.017	-0.007	-0.358	0.022	-0.005	0.362	-0.004	-0.002	0.439	-0.001	0.004	-0.003	-0.002	0.002	-0.003	0.004	0.001	-0.003	0.001	-0.002	-0.288	-0.001	-0.003	0.001	0	-0.002	-0.003	0	0	-0.002	-0.291	0.003	0	-0.003	0.004	0.001	0	-0.287	0.003	-0.001
TYR C:377	0	0	0	0	0	0	0.001	0	-0.002	-0.006	0.001	-0.002	-0.007	0.003	-0.004	0.004	0.002	0.002	0	0	0	0	0	0	0	0	0	0	0	-0.001	0	-0.001	0	0	0	0	0	0	0	-0.002	0	0	0	0	0	0	-0.003	0	0
TYR C:378	0	-0.001	-0.001	0	0	0	-0.001	-0.001	-0.001	0	0	0.001	-0.002	-0.001	-0.003	-0.005	-0.001	-0.004	0	0	0	0	0	0	0	0	0	0	0	0	-0.001	0.001	0	0	0	0	0	-0.001	0	0	-0.001	0	0	0	0	0.001	-0.001	0	0
ILE C:379	0	0.002	0.002	0	0	0	0.003	0.002	0.025	0.027	-0.004	0.008	0.033	-0.009	0.03	-0.005	-0.009	-0.004	-0.001	0	0.001	0	0.001	0	0	0	0	0	0	-0.001	0.002	-0.005	0	0	0	0	0	0.001	-0.001	-0.002	0.001	-0.002	-0.001	0	0	-0.001	-0.003	0	0
GLY C:380	0	0	0	0	0	0	0.002	0	-0.007	-0.007	0.001	-0.004	-0.009	0.003	-0.007	0.001	0.003	0.004	0	0	0	0	0	0	0	0	0	0	0	-0.001	0	0.001	0	0	0	0	0	0	0	-0.002	0	0.001	0	0	0	0	-0.002	0	0
LEU C:381	0	0	0	0	0	0	0	0	0.003	0.006	-0.001	0.002	0.006	-0.004	0.007	-0.008	-0.003	-0.002	0	0	0	0	0	0	0	0	0	0	0	-0.001	0	0	0	0	0	0	0	0	0	-0.001	0	0	0	0	0	0	-0.001	0	0
LEU C:382	0	-0.001	-0.001	0	0	0	0.001	-0.001	-0.009	-0.01	0.001	-0.004	-0.013	0.002	-0.011	-0.002	0.004	0.002	0.001	0	0	0	0	0	0	0	0	0	0	-0.001	-0.001	0.002	0	0	0	0	0	-0.001	0	-0.001	-0.001	0.001	0	0	0	0.001	-0.001	0	0
ALA C:383	0	0	0	0	0	0	0.003	0	-0.005	-0.006	0.001	-0.004	-0.007	0.003	-0.005	0.003	0.003	0.004	0	0	0	0	0	0	0	0	0	0	0	-0.002	0	0.001	0	0	0	0	0	0	0	-0.002	0	0	0	0	0	0	-0.002	0	0
LYS C:384	0.001	-0.002	0.012	0.002	0.002	0.009	0.517	0.021	0.375	0.446	-0.082	-0.418	0.439	-0.085	0.79	-0.061	-0.105	0.598	-0.028	0.006	-0.008	-0.01	0.003	-0.007	0.002	0.001	-0.003	0.004	-0.002	-0.336	0.004	-0.019	0	0.001	-0.004	-0.003	0.002	0.004	-0.001	-0.312	0.006	-0.005	-0.001	0.006	0.003	0	-0.287	0.004	0.001
HIS C:385	0	0	0	0	0	0	0.003	0	0.008	0.011	-0.002	0.001	0.012	-0.005	0.014	-0.008	-0.005	0	0	0	0	0	0	0	0	0	0	0	0	-0.002	0	-0.001	0	0	0	0	0	0	0	-0.002	0	0	0	0	0	0	-0.002	0	0
LEU C:386	0	0	0	0	0	0	0.002	0	0.003	0.005	-0.001	0	0.004	-0.002	0.006	-0.004	-0.002	0.001	0	0	0	0	0	0	0	0	0	0	0	-0.001	0	0	0	0	0	0	0	0	0	-0.001	0	0	0	0	0	0	-0.002	0	0
ASP C:387	-0.002	0.003	-0.003	-0.001	-0.001	-0.006	-0.361	0.003	0.005	0.007	0.002	0.357	0.006	-0.006	-0.336	-0.009	-0.007	-0.438	0.001	-0.004	0.002	0.003	-0.002	0.002	-0.002	-0.002	0.002	-0.003	0.001	0.261	0	0	-0.001	-0.001	0	0.001	-0.001	-0.001	0	0.246	-0.003	-0.001	0.001	-0.004	-0.002	-0.001	0.233	-0.002	0
VAL C:388	0	0	0	0	0	0	0.001	0	0.011	0.015	-0.002	0.004	0.016	-0.005	0.018	-0.008	-0.006	-0.002	-0.001	0	0	0	0	0	0	0	0	0	0	-0.001	0	-0.001	0	0	0	0	0	0	0	-0.001	0	0	0	0	0	0	-0.001	0	0
GLN C:389	0	0	0	0	0	0	-0.001	0	0.002	0.003	-0.001	0.003	0.002	-0.002	0.001	-0.005	-0.001	-0.005	0	0	0	0	0	0	0	0	0	0	0	0.001	0	0	0	0	0	0	0	0	0	0	0	0	0	0	0	0	-0.001	0	0
ILE C:390	0	0.001	0.001	0	0	0	0.003	0.002	0.022	0.025	-0.003	0.005	0.026	-0.007	0.029	-0.007	-0.008	-0.002	-0.001	0	0.001	0	0.001	0	0	0	0	0	0	-0.001	0.001	-0.003	0	0	0	0	0	0.001	0	-0.002	0.001	-0.001	0	0	0	-0.001	-0.002	0	0
ALA C:391	0	-0.001	0	0	0	0	0.002	-0.001	-0.009	-0.009	0.001	-0.005	-0.011	0.002	-0.008	0	0.003	0.006	0.001	0	0	0	0	0	0	0	0	0	0	-0.001	-0.001	0.001	0	0	0	0	0	0	0	-0.001	0	0.001	0	0	0	0	-0.001	0	0
LEU C:392	0	0	0	0	0	0	0.001	0	-0.005	-0.006	0.001	-0.002	-0.006	0.001	-0.005	-0.001	0.002	0.003	0	0	0	0	0	0	0	0	0	0	0	-0.001	0	0.001	0	0	0	0	0	0	0	-0.001	0	0	0	0	0	0	-0.001	0	0
LEU C:393	0	0	0	0	0	0	0.002	0	-0.007	-0.009	0.001	-0.004	-0.009	0.003	-0.009	0.003	0.004	0.005	0	0	0	0	0	0	0	0	0	0	0	-0.001	0	0.001	0	0	0	0	0	0	0	-0.001	0	0	0	0	0	0	-0.001	0	0
ALA C:394	0	0	0	0	0	0	0.002	0	-0.001	-0.001	0	-0.003	-0.001	0.001	0	0.001	0.001	0.004	0	0	0	0	0	0	0	0	0	0	0	-0.001	0	0	0	0	0	0	0	0	0	-0.001	0	0	0	0	0	0	-0.001	0	0
SER C:395	0	0	0	0	0	0	0.002	0	0.003	0.005	-0.001	-0.001	0.004	-0.002	0.009	-0.005	-0.002	0.002	0	0	0	0	0	0	0	0	0	0	0	-0.001	0	0	0	0	0	0	0	0	0	0	0	0	0	0	0	0	0	0	0
PRO C:396	0	0	0	0	0	0	0.002	0	-0.004	-0.006	0.001	-0.004	-0.005	0.002	-0.005	0.004	0.002	0.003	0	0	0	0	0	0	0	0	0	0	0	-0.001	0	0	0	0	0	0	0	0	0	-0.001	0	0	0	0	0	0	-0.001	0	0
GLU C:397	-0.002	0.003	-0.003	-0.001	-0.002	-0.005	-0.321	0.001	-0.002	-0.003	0.004	0.331	-0.003	-0.001	-0.331	0	-0.003	-0.401	0.002	-0.003	0.001	0.003	-0.001	0.002	-0.001	-0.002	0.002	-0.003	0.001	0.239	0	0	0	-0.001	0	0.001	-0.001	-0.002	-0.001	0.221	-0.003	-0.001	0	-0.003	-0.001	-0.001	0.206	-0.002	0
PHE C:398	0	0	0	0	0	0	0.002	0	-0.001	-0.002	0	-0.003	-0.002	0.001	-0.001	0.003	0.001	0.003	0	0	0	0	0	0	0	0	0	0	0	-0.001	0	0	0	0	0	0	0	0	0	-0.001	0	0	0	0	0	0	-0.001	0	0
SER C:399	0	0	0	0	0	0	0.002	0	0	-0.001	0	-0.002	-0.001	0	0.001	0.001	0	0.002	0	0	0	0	0	0	0	0	0	0	0	-0.001	0	0	0	0	0	0	0	0	0	-0.001	0	0	0	0	0	0	-0.001	0	0
ASN C:400	0	0	0	0	0	0	0.001	0	0	0	0	-0.001	0	0	0.001	0	0	0.001	0	0	0	0	0	0	0	0	0	0	0	-0.001	0	0	0	0	0	0	0	0	0	-0.001	0	0	0	0	0	0	-0.001	0	0
GLY C:401	0	0	0	0	0	0	0.002	0	0	0	0	-0.002	0	0	0.002	0	0	0.003	0	0	0	0	0	0	0	0	0	0	0	-0.001	0	0	0	0	0	0	0	0	0	-0.001	0	0	0	0	0	0	-0.001	0	0
LEU C:402	0	0	0	0	0	0	-0.002	0	0	0	0	0.002	0	0	-0.002	-0.001	0	-0.003	0	0	0	0	0	0	0	0	0	0	0	0.001	0	0	0	0	0	0	0	0	0	0.001	0	0	0	0	0	0	0	0	0
PRO C:403	0	0	0	0	0	0	-0.001	0	0	0	0	0.001	0	0	-0.001	0	0	-0.002	0	0	0	0	0	0	0	0	0	0	0	0.001	0	0	0	0	0	0	0	0	0	0.001	0	0	0	0	0	0	0.001	0	0
PRO C:404	0	0	0	0	0	0	0.002	0	0.003	0.004	-0.001	-0.002	0.003	-0.002	0.007	-0.004	-0.001	0.004	0	0	0	0	0	0	0	0	0	0	0	-0.001	0	0	0	0	0	0	0	0	0	-0.001	0	0	0	0	0	0	-0.001	0	0
SER C:405	0	0	0	0	0	0	0.002	0	0.001	0.002	0	-0.002	0.001	-0.001	0.004	-0.002	-0.001	0.004	0	0	0	0	0	0	0	0	0	0	0	-0.001	0	0	0	0	0	0	0	0	0	-0.001	0	0	0	0	0	0	-0.001	0	0
LEU C:406	0	0	0	0	0	0	0	0	-0.003	-0.004	0.001	-0.002	-0.003	0.002	-0.003	0.002	0.001	0.003	0	0	0	0	0	0	0	0	0	0	0	0	0	0	0	0	0	0	0	0	0	0	0	0	0	0	0	0	0	0	0
LEU C:407	0	0	0	0	0	0	0.001	0	0	0	0	-0.001	0	0	0	0	0	0	0	0	0	0	0	0	0	0	0	0	0	-0.001	0	0	0	0	0	0	0	0	0	-0.001	0	0	0	0	0	0	0	0	0
GLY C:408	0	0	0	0	0	0	0.001	0	0	0	0	0	0	0	0	0	0	0	0	0	0	0	0	0	0	0	0	0	0	-0.001	0	0	0	0	0	0	0	0	0	-0.001	0	0	0	0	0	0	-0.001	0	0
ASN C:409	0	0	0	0	0	0	-0.001	0	0	0	0	0.001	0	0	-0.002	0	0	-0.002	0	0	0	0	0	0	0	0	0	0	0	0.001	0	0	0	0	0	0	0	0	0	0	0	0	0	0	0	0	0	0	0
ARG C:410	0.001	-0.002	0.002	0	0.001	0.004	0.257	-0.001	0.001	0.001	-0.001	-0.257	0.002	0.001	0.255	0.001	0.002	0.293	-0.001	0.002	-0.001	-0.002	0.001	-0.001	0.001	0.001	-0.001	0.002	0	-0.201	0	0	0	0.001	0	-0.001	0.001	0.001	0	-0.187	0.002	0.001	0	0.002	0.001	0	-0.177	0.001	0
GLU C:411	-0.001	0.002	-0.002	0	-0.001	-0.003	-0.25	0.001	-0.002	-0.002	0	0.245	-0.002	-0.002	-0.242	-0.001	-0.002	-0.27	0	-0.002	0	0.002	-0.001	0.001	-0.001	-0.001	0.001	-0.002	0	0.197	0	0	-0.001	-0.001	0	0.001	-0.001	-0.001	0	0.181	-0.002	-0.001	0	-0.002	-0.001	0	0.171	-0.001	0
ARG C:412	0.001	-0.002	0.002	0	0	0.004	0.267	-0.002	0.002	0.002	0	-0.257	0.002	0.002	0.252	0.001	0.002	0.281	0	0.002	0	-0.002	0.001	-0.001	0.001	0.002	-0.001	0.002	0	-0.207	0	0	0.001	0.001	0	-0.001	0.001	0.001	0	-0.191	0.002	0.001	0	0.003	0.001	0	-0.18	0.001	0
LYS C:413	0.001	-0.002	0.002	0	0.001	0.004	0.266	-0.001	0.002	0.002	0	-0.263	0.002	0.002	0.26	0.001	0.002	0.291	0	0.002	0	-0.002	0.001	-0.001	0.001	0.002	-0.001	0.002	0	-0.207	0	0	0.001	0.001	0	-0.001	0.001	0.001	0	-0.189	0.002	0.001	0	0.002	0.001	0.001	-0.177	0.001	0
VAL C:414	0	0	0	0	0	0	-0.003	0	0.002	0.003	-0.001	0.004	0.002	-0.001	0	-0.003	-0.001	-0.004	0	0	0	0	0	0	0	0	0	0	0	0.002	0	0	0	0	0	0	0	0	0	0.002	0	0	0	0	0	0	0.001	0	0
ASN C:415	0	0	0	0	0	0	0.003	0	0	0.001	0	-0.002	0	0	0.002	-0.001	0	0.002	0	0	0	0	0	0	0	0	0	0	0	-0.002	0	0	0	0	0	0	0	0	0	-0.002	0	0	0	0	0	0	-0.002	0	0
MET C:416	0	0	0	0	0	0	-0.002	0	-0.01	-0.01	0.002	-0.001	-0.009	0.004	-0.014	0.006	0.004	-0.002	0	0	0	0	0	0	0	0	0	0	0	0.001	-0.001	0.002	0	0	0	0	0	0	0	0.001	0	0	0	0	0	0	0.001	0	0
GLY C:417	0	0	0	0	0	0	-0.003	0	0	0	0	0.002	0	0	-0.002	0	0	-0.002	0	0	0	0	0	0	0	0	0	0	0	0.002	0	0	0	0	0	0	0	0	0	0.001	0	0	0	0	0	0	0.001	0	0
LEU C:418	0	0	0	0	0	0	-0.003	0	0	0	0	0.002	0	0	-0.001	0	0	-0.003	0	0	0	0	0	0	0	0	0	0	0	0.001	0	0	0	0	0	0	0	0	0	0.001	0	0	0	0	0	0	0.001	0	0
LYS C:419	0	0	0	0	0	0	-0.002	0.001	-0.003	-0.004	0.002	0.001	-0.001	0.003	-0.006	0.007	0.002	-0.002	0	0	0	0	0	0	0	0	0	0	0	0.001	0	0	0	0	0	0	0	0	0	0.001	0	0	0	0	0	0	0.001	0	0
GLY C:420	0	0	0	0	0	0	-0.004	0	0.002	0.002	0	0.004	0.001	-0.001	-0.001	-0.002	-0.001	-0.005	0	0	0	0	0	0	0	0	0	0	0	0.002	0	0	0	0	0	0	0	0	0	0.002	0	0	0	0	0	0	0.002	0	0
LEU C:421	0	0.001	0.001	0	0	0	-0.002	0.001	0.029	0.03	-0.005	0.012	0.029	-0.011	0.029	-0.014	-0.011	-0.009	-0.001	0	0.001	0	0.001	0	0	0	0	0	0	0.002	0.002	-0.004	0	0	0	0	0	0.001	0	0.002	0.001	-0.002	0	0	0	-0.001	0.002	0	0
GLN C:422	0.001	0.003	0.002	0	0	0	0	0.004	0.032	0.033	-0.004	0.01	0.034	-0.006	0.033	-0.003	-0.009	-0.006	-0.002	0	0.002	-0.001	0.001	0	0	0	0	0	0	0.001	0.003	-0.006	0	0	0	0	0	0.001	-0.001	0.001	0.001	-0.002	0	0	0	-0.001	0.002	0	0
ILE C:423	0.001	0.004	0.004	-0.001	0	0	0	0.007	0.053	0.051	-0.006	0.018	0.053	-0.011	0.046	-0.006	-0.014	-0.012	-0.002	0	0.003	-0.001	0.002	0	0	0	0	0	0	0.002	0.005	-0.009	0	0	0	0	0	0.002	-0.001	0.001	0.002	-0.003	-0.001	0	0	-0.002	0.001	0	0
CYS C:424	0	0	0	0	0	0	-0.006	0	0.004	0.004	-0.001	0.007	0.005	-0.002	0	-0.001	-0.002	-0.008	0	0	0	0	0	0	0	0	0	0	0	0.003	0	-0.001	0	0	0	0	0	0	0	0.003	0	-0.001	0	0	0	0	0.003	0	0
GLY C:425	0	0	0	0	0	0	-0.003	0	0	0.001	0	0.003	0.001	-0.001	-0.002	-0.001	0	-0.004	0	0	0	0	0	0	0	0	0	0	0	0.002	0	0	0	0	0	0	0	0	0	0.002	0	0	0	0	0	0	0.002	0	0
ASN C:426	0	0	0	0	0	0	-0.009	0	0.01	0.013	-0.003	0.012	0.009	-0.007	0	-0.01	-0.004	-0.017	0	0	0	0	0	0	0	0	0	0	0	0.004	0	0	0	0	0	0	0	0	0	0.004	0	0	0	0	0	0	0.004	0	0
SER C:427	0	-0.001	-0.001	0	0	0	-0.005	-0.002	-0.009	-0.008	0	0	-0.01	-0.001	-0.011	-0.005	0.002	-0.003	0.001	0	-0.001	0	-0.001	0	0	0	0	0	0	0.002	-0.001	0.002	0	0	0	0	0	-0.001	0	0.003	-0.001	0.001	0	0	0	0	0.003	0	0
ILE C:428	0.001	0.003	0.003	-0.001	0	0	-0.001	0.005	0.035	0.034	-0.004	0.014	0.04	-0.008	0.032	-0.001	-0.01	-0.009	-0.002	0	0.002	0	0.001	0	0	0	0	0	0	0.002	0.004	-0.007	0	0	0	0	0	0.002	-0.001	0.002	0.002	-0.003	-0.001	0	0	-0.002	0.002	0	0
MET C:429	0.005	0.015	0.012	-0.003	-0.002	0.001	0.012	0.023	0.103	0.101	-0.005	0.033	0.123	-0.008	0.1	0.027	-0.014	-0.005	-0.007	-0.002	0.011	-0.002	0.008	-0.001	0.002	0.001	0	0.001	0.001	0.001	0.015	-0.021	0.001	0.001	0.002	0.002	-0.001	0.009	-0.003	-0.001	0.009	-0.007	-0.003	-0.002	0.002	-0.006	-0.001	0	0
PRO C:430	-0.003	-0.007	-0.005	0.002	0.001	-0.001	-0.011	-0.011	-0.023	-0.018	-0.004	-0.004	-0.028	-0.011	-0.026	-0.029	-0.004	-0.009	0.003	0.001	-0.005	0.001	-0.004	0	-0.001	0	0	0	0	0.002	-0.007	0.009	0	0	-0.001	-0.001	0	-0.004	0.001	0.004	-0.004	0.002	0.001	0.001	-0.001	0.003	0.004	0	0
LEU C:431	0	0.002	0.002	0	0	0	-0.001	0.003	0.039	0.038	-0.007	0.016	0.043	-0.014	0.033	-0.01	-0.013	-0.01	-0.001	0	0.001	0	0.001	0	0	0	0	0	0	0.002	0.003	-0.006	0	0	0	0	0	0.002	-0.001	0.002	0.002	-0.003	-0.001	0	0	-0.002	0.002	0	0
LEU C:432	-0.001	-0.003	-0.003	0.001	0	0	-0.004	-0.005	-0.021	-0.017	0.001	-0.005	-0.023	-0.002	-0.018	-0.012	0.002	0	0.002	0	-0.002	0	-0.002	0	0	0	0	0	0	0.001	-0.004	0.006	0	0	0	0	0	-0.002	0.001	0.003	-0.003	0.002	0.001	0	0	0.002	0.003	0	0
THR C:433	0	0	0	0	0	0	0.002	-0.001	-0.012	-0.012	0.003	-0.006	-0.014	0.005	-0.011	0.004	0.005	0.002	0	0	0	0	0	0	0	0	0	0	0	-0.001	0	0.001	0	0	0	0	0	0	0	0.001	0	0.001	0	0	0	0	0.001	0	0
PHE C:434	0.013	0.029	0.021	-0.008	-0.003	0.003	0.028	0.06	0.158	0.161	0.005	0.05	0.237	0.024	0.163	0.145	0.066	0.232	-0.016	-0.004	0.033	-0.002	0.02	-0.001	0.005	0.001	-0.001	0.001	0.001	0.002	0.021	-0.025	0.001	0.001	0.006	0.002	-0.001	0.012	-0.004	-0.002	0.012	-0.006	-0.004	-0.002	0.003	-0.006	-0.002	0	0
TYR C:435	0	0.001	0.001	0	0	0	0	0.001	0.024	0.025	-0.005	0.009	0.031	-0.011	0.025	-0.007	-0.01	-0.004	-0.001	0	0	0	0	0	0	0	0	0	0	0.001	0.002	-0.004	0	0	0	0	0	0.001	-0.001	0.002	0.001	-0.002	0	0	0	-0.001	0.002	0	0
GLY C:436	0	0	0	0	0	0	0.002	0	-0.003	-0.002	0.001	-0.002	-0.002	0	-0.001	-0.002	0.001	0.002	0	0	0	0	0	0	0	0	0	0	0	0	0	0.001	0	0	0	0	0	0	0	0.001	0	0	0	0	0	0	0.001	0	0
ASN C:437	0	0	0	0	0	0	-0.002	0	0.01	0.01	-0.002	0.004	0.016	-0.005	0.014	-0.001	-0.005	0.003	-0.001	0	0	0	0	0	0	0	0	0	0	0.001	0.001	-0.002	0	0	0	0	0	0.001	0	0	0.001	-0.002	0	0	0	-0.001	0	0	0
SER C:438	0	0	0	0	0	0	-0.011	0	0.011	0.011	-0.002	0.015	0.016	-0.007	0.003	-0.007	-0.006	-0.016	0	0	0	0	0	0	0	0	0	0	0	0.005	0.001	-0.002	0	0	0	0	0	0.001	0	0.004	0	-0.002	0	0	0	-0.001	0.003	0	0
ILE C:439	0	0.002	0.003	0	0	0	-0.003	0.003	0.03	0.028	-0.005	0.017	0.042	-0.014	0.029	-0.006	-0.013	-0.01	-0.001	0	0.001	0	0.001	0	0	0	0	0	0	0.003	0.005	-0.008	0	0	0.001	0.001	0	0.005	-0.002	0.002	0.006	-0.005	-0.002	-0.001	0.002	-0.005	0.001	0	0
ALA C:440	0	-0.001	-0.001	0	0	0	-0.003	-0.002	-0.005	-0.004	0	0	-0.003	-0.002	-0.004	-0.007	-0.001	0.001	0	0	-0.001	0	-0.001	0	0	0	0	0	0	0.002	-0.002	0.002	0	0	0	0	0	-0.001	0	0.004	-0.002	-0.001	0	0	-0.001	0	0.005	0	0
ASP C:441	-0.002	0	-0.01	0.001	0.002	-0.006	-0.461	0	-0.039	-0.038	0.013	0.41	-0.061	0.014	-0.448	-0.006	0.01	-0.533	0.002	-0.006	0.004	0.002	-0.005	0.004	-0.006	-0.001	0.004	0	0.003	0.331	-0.004	0.014	0	0.001	0.001	0.003	0	-0.007	0.005	0.344	-0.014	0.006	0.007	-0.004	-0.005	0.007	0.342	-0.004	0.001
ARG C:442	-0.011	-0.029	-0.002	0.008	0.002	0.002	0.483	-0.039	0.073	0.074	-0.041	-0.426	0.144	-0.094	0.511	-0.096	-0.098	0.524	0.004	0.009	-0.03	-0.003	-0.014	-0.007	-0.002	-0.004	-0.004	-0.002	-0.007	-0.365	-0.02	-0.013	-0.004	-0.006	-0.023	-0.012	-0.004	0.003	-0.013	-0.379	0	-0.031	-0.012	0.007	-0.006	-0.022	-0.371	0.007	-0.001
PHE C:443	0	0.003	0.006	-0.001	0	0	-0.005	0.003	0.045	0.039	-0.007	0.028	0.062	-0.023	0.039	-0.011	-0.021	-0.02	-0.001	0	0.001	0	0.002	0	0.001	0	0	0	0	0.004	0.009	-0.016	0	0	0.001	0.002	-0.001	0.013	-0.004	0.001	0.017	-0.012	-0.005	-0.003	0.006	-0.014	-0.005	-0.001	0
PRO C:444	-0.002	-0.005	-0.003	0.002	0.001	0	0.004	-0.008	-0.001	-0.002	-0.002	-0.005	0	-0.01	0.005	-0.022	-0.009	0.008	0.001	0	-0.003	0	-0.003	0	-0.001	-0.001	0	0	-0.001	-0.005	-0.005	-0.001	-0.001	-0.001	-0.005	-0.002	-0.001	0.002	-0.003	-0.004	0.001	-0.011	-0.003	0	-0.002	-0.012	-0.004	0.001	0
THR C:445	0	-0.003	-0.003	0.001	0	0	0.002	-0.004	-0.011	-0.009	0.001	-0.007	-0.014	0.001	-0.007	-0.01	0.002	0.006	0.001	0	-0.001	0	-0.001	0	-0.001	0	0	0	0	-0.001	-0.004	0.002	0	0	-0.002	-0.001	0	-0.001	0	0.002	-0.001	-0.006	-0.001	0	0	-0.006	0.002	0	0
HIS C:446	-0.003	-0.013	-0.016	0.005	0.002	-0.001	-0.005	-0.016	-0.048	-0.039	0.003	-0.027	-0.063	0.009	-0.042	-0.025	0.01	0.019	0.003	0.001	-0.005	0	-0.007	0	-0.005	-0.002	0	-0.001	-0.002	-0.004	-0.027	0.022	-0.004	-0.004	-0.018	-0.01	-0.004	-0.022	-0.001	0.005	-0.04	-0.015	0.001	0.003	-0.025	-0.011	0.017	0.004	-0.002
ALA C:447	0.003	0.013	0.017	-0.004	-0.002	0.001	0.01	0.011	0.055	0.043	-0.005	0.025	0.07	-0.017	0.059	0.011	-0.019	-0.012	-0.002	0	0.004	-0.001	0.007	0	0.004	0.001	0	0.001	0.002	0.001	0.034	-0.035	0.004	0.004	0.019	0.013	0.003	0.038	-0.001	-0.011	0.066	0.009	-0.005	-0.006	0.039	0	-0.033	-0.006	0.004
GLU C:448	0	0.004	0	0	0.004	-0.003	-0.374	0.005	0.004	0.003	0.002	0.335	0.004	0.001	-0.309	0.005	-0.003	-0.373	-0.002	-0.004	0.004	0.001	0	0.002	-0.004	0	0.003	0.002	0.003	0.307	0.01	0	0.001	0.004	0.009	0.008	0.003	0.009	0.007	0.338	0.009	0.014	0.008	-0.003	0.01	0.015	0.358	-0.004	0.005
GLN C:449	0	0.001	0.003	0	0	0	0.005	0	0.011	0.008	-0.001	0.005	0.015	-0.006	0.014	-0.005	-0.006	-0.001	0	0	0	0	0.001	0	0.001	0	0	0	0	-0.001	0.008	-0.012	0.001	0.001	0.004	0.003	0	0.018	-0.002	-0.003	0.031	-0.005	-0.005	-0.003	0.019	-0.014	-0.016	-0.002	0.002
PHE C:450	-0.001	-0.007	-0.01	0.002	0.001	0	-0.001	-0.005	-0.03	-0.023	0.003	-0.017	-0.04	0.012	-0.033	-0.003	0.013	0.008	0.001	0	-0.002	0	-0.004	0	-0.003	-0.001	0	0	-0.001	-0.001	-0.022	0.025	-0.003	-0.003	-0.013	-0.009	-0.003	-0.031	0.001	0.011	-0.056	-0.007	0.005	0.005	-0.036	-0.001	0.035	0.005	-0.004
ASN C:451	0	0.001	0.001	0	0	0	0.001	0	0.007	0.006	-0.001	0.006	0.011	-0.004	0.008	-0.004	-0.004	-0.007	0	0	0	0	0	0	0	0	0	0	0	-0.001	0.003	-0.005	0	0	0.001	0.001	0	0.006	-0.002	-0.003	0.009	-0.005	-0.003	-0.001	0.004	-0.008	-0.009	-0.001	0
GLN C:452	0	0	0.001	0	0	0	-0.007	0	0.01	0.009	-0.002	0.012	0.016	-0.008	0.008	-0.01	-0.007	-0.01	0	0	0	0	0	0	0	0	0	0	0	0.002	0.001	-0.005	0	0	-0.001	0	-0.001	0.005	-0.003	-0.001	0.006	-0.012	-0.004	-0.002	0	-0.015	-0.006	0	-0.001
ASN C:453	0.001	0.007	0.012	-0.002	-0.001	0	0.004	0.005	0.053	0.048	-0.006	0.029	0.086	-0.028	0.073	-0.003	-0.029	-0.014	-0.002	0	0.003	0	0.004	0	0.003	0	0	0	0.001	-0.002	0.022	-0.033	0.001	0.001	0.009	0.007	-0.001	0.036	-0.006	-0.016	0.054	-0.008	-0.012	-0.008	0.027	-0.023	-0.041	-0.004	0.001
ILE C:454	-0.001	-0.003	-0.003	0.001	0	0	0.001	-0.002	-0.006	-0.004	0	-0.006	-0.008	-0.001	-0.004	-0.01	0	0.007	0.001	0	-0.001	0	-0.002	0	-0.001	0	0	0	0	-0.001	-0.006	0.005	-0.001	-0.001	-0.004	-0.002	0	-0.006	0	0.002	-0.01	-0.006	0.001	0.001	-0.007	-0.003	0.008	0.001	0
ASN C:455	0	-0.002	-0.002	0	0	0	-0.007	-0.002	-0.004	-0.003	0	0.004	-0.006	-0.002	-0.01	-0.01	0	-0.007	0.001	0	-0.001	0	-0.001	0	-0.001	0	0	0	0	0.002	-0.004	0.004	0	0	-0.002	-0.001	0	-0.005	0	0.002	-0.007	-0.004	0.001	0.001	-0.004	0	0.004	0	0
SER C:456	0	0.001	0.002	0	0	0	-0.002	0.001	0.02	0.019	-0.003	0.012	0.028	-0.01	0.021	-0.006	-0.01	-0.009	-0.001	0	0.001	0	0.001	0	0	0	0	0	0	0.001	0.004	-0.007	0	0	0	0.001	0	0.005	-0.002	-0.002	0.006	-0.005	-0.002	-0.001	0.002	-0.005	-0.005	0	0
GLN C:457	0	-0.001	-0.001	0	0	0	0.002	-0.001	-0.001	0	-0.001	-0.002	-0.001	-0.003	0.001	-0.01	-0.001	0.003	0	0	-0.001	0	-0.001	0	0	0	0	0	0	-0.003	-0.002	0.002	0	0	-0.001	-0.001	0	-0.003	0	-0.004	-0.003	-0.003	0	0.001	-0.002	0	-0.004	0	0
GLY C:458	0	0	-0.001	0	0	0	0	0	-0.004	-0.004	0.001	-0.001	-0.005	0.002	-0.005	0	0.002	0	0	0	0	0	0	0	0	0	0	0	0	-0.001	-0.001	0.002	0	0	0	0	0	-0.001	0	-0.001	-0.002	0.001	0	0	-0.001	0.001	-0.001	0	0
TYR C:459	0	0.001	0.002	0	0	0	0.004	0.001	0.014	0.012	-0.002	0.003	0.016	-0.007	0.016	-0.005	-0.006	0	0	0	0	0	0	0	0	0	0	0	0	-0.003	0.002	-0.005	0	0	0	0	0	0.003	-0.001	-0.005	0.004	-0.003	-0.001	0	0.001	-0.003	-0.006	0	0
THR C:460	0.001	0.002	0.003	-0.001	0	0	0.004	0.003	0.022	0.02	-0.003	0.007	0.027	-0.006	0.023	0.002	-0.007	-0.004	-0.001	0	0.001	0	0.001	0	0	0	0	0	0	-0.002	0.005	-0.007	0	0	0.001	0.001	0	0.004	-0.001	-0.005	0.006	-0.003	-0.002	-0.001	0.002	-0.004	-0.006	0	0
SER C:461	0	0.002	0.002	0	0	0	0.004	0.002	0.019	0.018	-0.002	0.006	0.024	-0.006	0.023	0	-0.007	-0.002	-0.001	0	0.001	0	0.001	0	0	0	0	0	0	-0.002	0.004	-0.006	0	0	0	0	0	0.003	-0.001	-0.005	0.004	-0.003	-0.001	-0.001	0.001	-0.003	-0.006	0	0
ALA C:462	0	0	0	0	0	0	0	0	0.005	0.005	-0.001	0.002	0.005	-0.003	0.005	-0.004	-0.002	-0.001	0	0	0	0	0	0	0	0	0	0	0	-0.001	0	-0.001	0	0	0	0	0	0	0	-0.002	0	-0.001	0	0	0	-0.001	-0.002	0	0
THR C:463	0	-0.001	-0.001	0	0	0	-0.001	-0.001	-0.007	-0.005	0.001	-0.002	-0.009	0.001	-0.008	-0.003	0.002	0.002	0	0	0	0	-0.001	0	0	0	0	0	0	0	-0.002	0.003	0	0	0	0	0	-0.002	0.001	0	-0.003	0.001	0.001	0	-0.001	0.002	0	0	0
LEU C:464	0	0	0	0	0	0	0.002	0	0.008	0.009	-0.002	0.002	0.01	-0.005	0.01	-0.007	-0.004	0	0	0	0	0	0	0	0	0	0	0	0	-0.002	0	-0.001	0	0	0	0	0	0	0	-0.002	0	-0.001	0	0	0	0	-0.002	0	0
ALA C:465	0	-0.001	-0.001	0	0	0	0	-0.001	-0.006	-0.005	0	-0.002	-0.007	0	-0.005	-0.004	0.001	0.001	0	0	-0.001	0	-0.001	0	0	0	0	0	0	-0.001	-0.002	0.002	0	0	0	0	0	-0.002	0	-0.001	-0.002	0.001	0.001	0	-0.001	0.001	-0.001	0	0
ARG C:466	0.001	-0.002	0.002	0	-0.001	0.004	0.32	-0.003	0.002	0.002	-0.002	-0.297	0.002	0	0.285	-0.001	0.002	0.344	0	0.003	-0.002	-0.002	0.001	-0.002	0.003	0.001	-0.002	0.001	-0.001	-0.247	-0.001	-0.001	0.001	0	-0.001	-0.002	0	-0.001	-0.001	-0.247	0.002	0	-0.002	0.003	0.001	0	-0.245	0.002	-0.001
ARG C:467	0.002	-0.002	0.005	0	-0.002	0.006	0.378	-0.003	0.025	0.024	-0.006	-0.333	0.028	-0.008	0.347	-0.006	-0.005	0.388	0.001	0.004	-0.002	-0.003	0.003	-0.003	0.003	0.002	-0.003	0.002	-0.001	-0.275	0.001	-0.006	0.001	0	-0.001	-0.002	0	0.002	-0.002	-0.268	0.005	-0.003	-0.002	0.004	0.002	-0.002	-0.259	0.002	-0.001
SER C:468	0	0	0	0	0	0	0.001	0	0	0.001	0	-0.001	0.001	-0.001	0.002	-0.003	-0.001	0.001	0	0	0	0	0	0	0	0	0	0	0	-0.001	0	0	0	0	0	0	0	0	0	-0.002	0	0	0	0	0	0	-0.003	0	0
VAL C:469	0	0	0	0	0	0	0.001	0	0.008	0.008	-0.001	0.003	0.009	-0.004	0.01	-0.006	-0.004	-0.001	0	0	0	0	0	0	0	0	0	0	0	-0.001	0.001	-0.002	0	0	0	0	0	0	0	-0.002	0.001	-0.001	0	0	0	-0.001	-0.002	0	0
ASP C:470	-0.001	0.002	-0.003	0	0.001	-0.005	-0.327	0.003	-0.009	-0.009	0.003	0.299	-0.011	0.002	-0.297	0.002	0.001	-0.346	0	-0.003	0.002	0.002	-0.002	0.002	-0.003	-0.001	0.002	-0.001	0.001	0.248	0	0.003	-0.001	0	0.001	0.002	0	0	0.001	0.245	-0.003	0.001	0.002	-0.003	-0.001	0.001	0.241	-0.002	0.001
ILE C:471	0	0.001	0.001	0	0	0	0.003	0.001	0.021	0.021	-0.004	0.006	0.024	-0.008	0.024	-0.008	-0.008	-0.002	-0.001	0	0	0	0.001	0	0	0	0	0	0	-0.002	0.002	-0.004	0	0	0	0	0	0.001	-0.001	-0.002	0.001	-0.002	-0.001	0	0	-0.001	-0.003	0	0
PHE C:472	0	0	0	0	0	0	0.002	0	0.006	0.006	-0.001	0.001	0.007	-0.002	0.008	-0.001	-0.002	0	0	0	0	0	0	0	0	0	0	0	0	-0.001	0.001	-0.002	0	0	0	0	0	0	0	-0.001	0.001	-0.001	0	0	0	-0.001	-0.002	0	0
GLN C:473	0	0	0	0	0	0	0.002	0	-0.005	-0.005	0.001	-0.004	-0.006	0.002	-0.004	0.001	0.002	0.004	0	0	0	0	0	0	0	0	0	0	0	-0.002	-0.001	0.001	0	0	0	0	0	0	0	-0.002	0	0.001	0	0	0	0	-0.003	0	0
ASN C:474	0	0	0	0	0	0	0.008	0	0.001	0.002	0	-0.006	0.001	-0.001	0.007	-0.002	0	0.008	0	0	0	0	0	0	0	0	0	0	0	-0.005	0	0	0	0	0	0	0	0	0	-0.005	0	0	0	0	0	0	-0.004	0	0
TYR C:475	0	0.001	0.001	0	0	0	0.003	0	0.011	0.012	-0.002	0.002	0.013	-0.004	0.015	-0.005	-0.005	-0.001	0	0	0	0	0	0	0	0	0	0	0	-0.002	0.001	-0.002	0	0	0	0	0	0.001	0	-0.002	0.001	-0.001	0	0	0	-0.001	-0.002	0	0
VAL C:476	0	0	0	0	0	0	0.002	0	0.003	0.004	-0.001	0	0.004	-0.002	0.006	-0.004	-0.002	0	0	0	0	0	0	0	0	0	0	0	0	-0.001	0	-0.001	0	0	0	0	0	0	0	-0.001	0	0	0	0	0	0	-0.001	0	0
ALA C:477	0	0	0	0	0	0	0.003	0	0.002	0.003	0	-0.001	0.002	-0.001	0.004	-0.003	-0.001	0.002	0	0	0	0	0	0	0	0	0	0	0	-0.002	0	0	0	0	0	0	0	0	0	-0.002	0	0	0	0	0	0	-0.002	0	0
ILE C:478	0	0	0	0	0	0	0.003	0	0.009	0.01	-0.002	0.001	0.011	-0.004	0.014	-0.006	-0.004	0.001	0	0	0	0	0	0	0	0	0	0	0	-0.002	0	-0.001	0	0	0	0	0	0	0	-0.002	0	-0.001	0	0	0	0	-0.002	0	0
ALA C:479	0	0	0	0	0	0	0.002	0	-0.003	-0.003	0.001	-0.002	-0.003	0.001	-0.002	0	0.001	0.002	0	0	0	0	0	0	0	0	0	0	0	-0.001	0	0.001	0	0	0	0	0	0	0	-0.001	0	0	0	0	0	0	-0.001	0	0
LEU C:480	0	0	0	0	0	0	0.002	0	-0.003	-0.003	0.001	-0.002	-0.003	0.001	-0.002	0.001	0.001	0.002	0	0	0	0	0	0	0	0	0	0	0	-0.001	0	0.001	0	0	0	0	0	0	0	-0.001	0	0	0	0	0	0	-0.001	0	0
MET C:481	0	0	0	0	0	0	0.004	0	-0.001	-0.001	0	-0.004	-0.001	0.001	0.002	0	0.001	0.005	0	0	0	0	0	0	0	0	0	0	0	-0.003	0	0	0	0	0	0	0	0	0	-0.002	0	0	0	0	0	0	-0.002	0	0
PHE C:482	0	0	0	0	0	0	0.003	0	-0.002	-0.002	0	-0.003	-0.002	0.001	0	0.002	0.001	0.003	0	0	0	0	0	0	0	0	0	0	0	-0.002	0	0	0	0	0	0	0	0	0	-0.002	0	0	0	0	0	0	-0.002	0	0
GLY C:483	0	0	0	0	0	0	0.002	0	0	0	0	-0.001	0	0	0.001	0	0	0.002	0	0	0	0	0	0	0	0	0	0	0	-0.001	0	0	0	0	0	0	0	0	0	-0.001	0	0	0	0	0	0	-0.001	0	0
VAL C:484	0	0	0	0	0	0	0.002	0	0.003	0.004	-0.001	0	0.004	-0.002	0.006	-0.004	-0.002	0.001	0	0	0	0	0	0	0	0	0	0	0	-0.001	0	0	0	0	0	0	0	0	0	-0.001	0	0	0	0	0	0	-0.001	0	0
GLN C:485	0	0	0	0	0	0	0.003	0	0.002	0.002	0	-0.002	0.002	-0.001	0.006	-0.003	-0.001	0.004	0	0	0	0	0	0	0	0	0	0	0	-0.002	0	0	0	0	0	0	0	0	0	-0.001	0	0	0	0	0	0	-0.001	0	0
ALA C:486	0	0	0	0	0	0	0.002	0	0	0	0	-0.002	0	0	0.002	-0.001	0	0.002	0	0	0	0	0	0	0	0	0	0	0	-0.001	0	0	0	0	0	0	0	0	0	-0.001	0	0	0	0	0	0	-0.001	0	0
VAL C:487	0	0	0	0	0	0	0.001	0	-0.001	0	0	-0.001	0	0	0.001	-0.001	0	0.002	0	0	0	0	0	0	0	0	0	0	0	-0.001	0	0	0	0	0	0	0	0	0	-0.001	0	0	0	0	0	0	-0.001	0	0
ASP C:488	-0.001	0.002	-0.002	0	-0.001	-0.003	-0.253	0.001	-0.003	-0.003	0.002	0.248	-0.004	0	-0.248	0.001	-0.001	-0.286	0.001	-0.002	0.001	0.002	-0.001	0.001	-0.001	-0.001	0.001	-0.002	0	0.199	0	0.001	0	0	0	0.001	-0.001	-0.001	0	0.189	-0.002	0	0	-0.002	-0.001	0	0.182	-0.001	0
LEU C:489	0	0	0	0	0	0	0.002	0	-0.001	-0.001	0	-0.002	-0.001	0.001	0	0.001	0	0.003	0	0	0	0	0	0	0	0	0	0	0	-0.001	0	0	0	0	0	0	0	0	0	-0.001	0	0	0	0	0	0	-0.001	0	0
ARG C:490	0.001	-0.002	0.002	0	0.001	0.004	0.265	-0.001	0.001	0.001	-0.003	-0.269	0.002	0.001	0.268	0	0.002	0.32	-0.002	0.002	-0.001	-0.002	0.001	-0.001	0.001	0.001	-0.001	0.002	-0.001	-0.207	0	0	0	0.001	0	-0.001	0.001	0.001	0	-0.196	0.002	0.001	-0.001	0.002	0.001	0	-0.187	0.001	0
THR C:491	0	0	0	0	0	0	0.002	0	0.001	0.001	0	-0.001	0.001	-0.001	0.004	-0.002	-0.001	0.002	0	0	0	0	0	0	0	0	0	0	0	-0.001	0	0	0	0	0	0	0	0	0	-0.001	0	0	0	0	0	0	-0.001	0	0
TYR C:492	0	0	0	0	0	0	0.003	0	0	-0.001	0	-0.003	-0.001	0	0.002	0.001	0	0.004	0	0	0	0	0	0	0	0	0	0	0	-0.002	0	0	0	0	0	0	0	0	0	-0.002	0	0	0	0	0	0	-0.001	0	0
LYS C:493	0.001	-0.002	0.002	0	0.001	0.004	0.262	-0.001	0.001	0.001	-0.003	-0.269	0.001	0.001	0.268	0.001	0.002	0.316	-0.002	0.002	-0.001	-0.002	0.001	-0.001	0.001	0.001	-0.001	0.002	-0.001	-0.205	0	0	0	0.001	0	-0.001	0.001	0.001	0	-0.193	0.002	0.001	0	0.002	0.001	0.001	-0.183	0.001	0
LYS C:494	0.001	-0.001	0.001	0	0.001	0.003	0.233	-0.001	0.001	0.001	-0.002	-0.235	0.001	0.001	0.234	0.001	0.001	0.274	-0.001	0.002	-0.001	-0.001	0.001	-0.001	0.001	0.001	-0.001	0.001	-0.001	-0.187	0	0	0	0	0	-0.001	0.001	0.001	0	-0.179	0.001	0	-0.001	0.002	0.001	0	-0.173	0.001	0
THR C:495	0	0	0	0	0	0	-0.001	0	0	0	0	0.001	0	0	-0.001	0	0	-0.001	0	0	0	0	0	0	0	0	0	0	0	0	0	0	0	0	0	0	0	0	0	0	0	0	0	0	0	0	0	0	0
GLY C:496	0	0	0	0	0	0	0	0	0	0	0	0	0	0	0.001	0	0	0.001	0	0	0	0	0	0	0	0	0	0	0	0	0	0	0	0	0	0	0	0	0	0	0	0	0	0	0	0	0	0	0
HIS C:497	0	0	0	0	0	0	0.001	0	0	0	0	0	0	0	0	0	0	0	0	0	0	0	0	0	0	0	0	0	0	0	0	0	0	0	0	0	0	0	0	0	0	0	0	0	0	0	-0.001	0	0
TYR C:498	0	0	0	0	0	0	-0.002	0	0	0	0	0.002	0	0	-0.002	0	0	-0.003	0	0	0	0	0	0	0	0	0	0	0	0.001	0	0	0	0	0	0	0	0	0	0.001	0	0	0	0	0	0	0.001	0	0
ASP C:499	-0.001	0.001	-0.001	0	0	-0.003	-0.229	0.001	-0.001	-0.001	0.002	0.227	-0.001	-0.001	-0.224	-0.001	-0.001	-0.259	0.001	-0.002	0.001	0.001	-0.001	0.001	-0.001	-0.001	0.001	-0.001	0	0.184	0	0	0	0	0	0.001	0	-0.001	0	0.177	-0.001	0	0.001	-0.002	-0.001	0	0.172	-0.001	0
ALA C:500	0	0	0	0	0	0	0.001	0	0	0	0	-0.001	0	0	0.001	0	0	0	0	0	0	0	0	0	0	0	0	0	0	-0.001	0	0	0	0	0	0	0	0	0	0	0	0	0	0	0	0	0	0	0
ARG C:501	0.001	-0.001	0.001	0	0	0.003	0.229	-0.001	0.001	0.001	-0.001	-0.225	0.001	0.001	0.221	0.001	0.001	0.256	-0.001	0.002	-0.001	-0.001	0.001	-0.001	0.001	0.001	-0.001	0.001	0	-0.184	0	0	0	0	0	-0.001	0	0	0	-0.178	0.001	0	-0.001	0.002	0.001	0	-0.173	0.001	0
ALA C:502	0	0	0	0	0	0	0.001	0	0	0	0	0	0	0	0	0	0	0	0	0	0	0	0	0	0	0	0	0	0	0	0	0	0	0	0	0	0	0	0	0	0	0	0	0	0	0	0	0	0
CYS C:503	0	0	0	0	0	0	0.001	0	0	0	0	0	0	0	0	0	0	0	0	0	0	0	0	0	0	0	0	0	0	0	0	0	0	0	0	0	0	0	0	0	0	0	0	0	0	0	0	0	0
LEU C:504	0	0	0	0	0	0	0.003	0	0	0	0	-0.003	0	0	0.003	0	0	0.003	0	0	0	0	0	0	0	0	0	0	0	-0.002	0	0	0	0	0	0	0	0	0	-0.002	0	0	0	0	0	0	-0.001	0	0
SER C:505	0	0	0	0	0	0	-0.001	0	0	0	0	0.001	0	0	0	0	0	0	0	0	0	0	0	0	0	0	0	0	0	0.001	0	0	0	0	0	0	0	0	0	0	0	0	0	0	0	0	0	0	0
PRO C:506	0	0	0	0	0	0	0	0	0	0	0	0	0	0	0	0	0	0	0	0	0	0	0	0	0	0	0	0	0	0	0	0	0	0	0	0	0	0	0	0	0	0	0	0	0	0	0	0	0
ALA C:507	0	0	0	0	0	0	0	0	0	0	0	0	0	0	0	0	0	0.001	0	0	0	0	0	0	0	0	0	0	0	0	0	0	0	0	0	0	0	0	0	0	0	0	0	0	0	0	0	0	0
THR C:508	0	0	0	0	0	0	-0.001	0	0	0	0	0	0	0	0	0	0	0	0	0	0	0	0	0	0	0	0	0	0	0	0	0	0	0	0	0	0	0	0	0	0	0	0	0	0	0	0	0	0
GLU C:509	-0.001	0.001	-0.002	0	0	-0.003	-0.234	0.001	-0.001	-0.001	0.002	0.23	-0.001	-0.001	-0.226	-0.001	-0.001	-0.265	0.001	-0.002	0.001	0.001	-0.001	0.001	-0.001	-0.001	0.001	-0.001	0.001	0.188	0	0	0	0	0	0.001	0	0	0	0.183	-0.001	0	0.001	-0.002	-0.001	0	0.179	-0.001	0
ARG C:510	0.001	-0.001	0.002	0	0	0.003	0.236	-0.001	0	0	-0.002	-0.233	0.001	0	0.229	0.001	0.001	0.272	-0.001	0.002	-0.001	-0.001	0.001	-0.001	0.001	0.001	-0.001	0.001	-0.001	-0.191	0	-0.001	0	0	0	-0.001	0	0	0	-0.188	0.001	0	-0.001	0.002	0.001	0	-0.186	0.001	0
LEU C:511	0	0	0	0	0	0	0	0	0	0.001	0	0	0.001	-0.001	0.002	-0.001	0	0.001	0	0	0	0	0	0	0	0	0	0	0	0	0	0	0	0	0	0	0	0	0	0	0	0	0	0	0	0	0	0	0
TYR C:512	0	0	0	0	0	0	-0.001	0	0	0	0	0	0	0	0	0	0	0.001	0	0	0	0	0	0	0	0	0	0	0	0	0	0	0	0	0	0	0	0	0	0	0	0	0	0	0	0	0	0	0
SER C:513	0	0	0	0	0	0	-0.001	0	0	0	0	0	0	0	-0.001	0	0	0	0	0	0	0	0	0	0	0	0	0	0	0.001	0	0	0	0	0	0	0	0	0	0	0	0	0	0	0	0	0	0	0
ALA C:514	0	0	0	0	0	0	0	0	0	0	0	-0.001	0	0	0.001	0	0	0.001	0	0	0	0	0	0	0	0	0	0	0	0	0	0	0	0	0	0	0	0	0	0	0	0	0	0	0	0	0	0	0
VAL C:515	0	0	0	0	0	0	0	0	0	0.001	0	0	0.001	0	0.001	-0.001	0	0	0	0	0	0	0	0	0	0	0	0	0	0	0	0	0	0	0	0	0	0	0	0	0	0	0	0	0	0	0	0	0
ARG C:516	0.001	-0.002	0.002	0	0	0.003	0.251	-0.001	0.001	0.001	-0.001	-0.245	0.001	0.001	0.24	0.002	0.002	0.28	0	0.002	-0.001	-0.002	0.001	-0.001	0.001	0.001	-0.001	0.001	0	-0.198	0	0	0	0	0	-0.001	0.001	0.001	0	-0.189	0.002	0	-0.001	0.002	0.001	0	-0.183	0.001	0
HIS C:517	0	0	0	0	0	0	0.001	0	0	0	0	-0.001	0	0	0	0	0	0.001	0	0	0	0	0	0	0	0	0	0	0	-0.001	0	0	0	0	0	0	0	0	0	-0.001	0	0	0	0	0	0	-0.001	0	0
VAL C:518	0	0	0	0	0	0	0	0	0	0	0	-0.001	0	0	0.001	0	0	0.001	0	0	0	0	0	0	0	0	0	0	0	0	0	0	0	0	0	0	0	0	0	0	0	0	0	0	0	0	0	0	0
VAL C:519	0	0	0	0	0	0	0	0	0	0	0	0	0	0	0	0.001	0	0.001	0	0	0	0	0	0	0	0	0	0	0	0	0	0	0	0	0	0	0	0	0	0	0	0	0	0	0	0	0	0	0
GLY C:520	0	0	0	0	0	0	0.001	0	0	0	0	-0.001	0	0	0.001	0	0	0.001	0	0	0	0	0	0	0	0	0	0	0	0	0	0	0	0	0	0	0	0	0	-0.001	0	0	0	0	0	0	-0.001	0	0
GLN C:521	0	0	0	0	0	0	-0.002	0	0	0	0	0.002	0	0	-0.002	0	0	-0.002	0	0	0	0	0	0	0	0	0	0	0	0.002	0	0	0	0	0	0	0	0	0	0.001	0	0	0	0	0	0	0.001	0	0
LYS C:522	0.001	-0.001	0.002	0	0	0.003	0.231	-0.001	0.001	0.001	-0.001	-0.222	0.001	0.001	0.217	0.001	0.001	0.248	0	0.002	-0.001	-0.001	0.001	-0.001	0.001	0.001	-0.001	0.001	0	-0.186	0	0	0	0	0	-0.001	0	0	0	-0.179	0.001	0	0	0.002	0.001	0	-0.174	0.001	0
PRO C:523	0	0	0	0	0	0	0.002	0	0	0	0	-0.002	0	0	0.002	0	0	0.003	0	0	0	0	0	0	0	0	0	0	0	-0.001	0	0	0	0	0	0	0	0	0	-0.001	0	0	0	0	0	0	-0.001	0	0
THR C:524	0	0	0	0	0	0	-0.002	0	0	0	0	0.002	0	0	-0.002	0	0	-0.003	0	0	0	0	0	0	0	0	0	0	0	0.001	0	0	0	0	0	0	0	0	0	0.001	0	0	0	0	0	0	0.001	0	0
SER C:525	0	0	0	0	0	0	-0.002	0	0	0	0	0.002	0	0	-0.002	0	0	-0.003	0	0	0	0	0	0	0	0	0	0	0	0.001	0	0	0	0	0	0	0	0	0	0.001	0	0	0	0	0	0	0.001	0	0
ASP C:526	-0.001	0.001	-0.001	0	0	-0.003	-0.224	0.001	-0.001	-0.001	0.001	0.221	-0.001	-0.001	-0.218	-0.001	-0.001	-0.247	0	-0.001	0.001	0.001	-0.001	0.001	-0.001	-0.001	0.001	-0.001	0	0.181	0	0	0	0	0	0.001	-0.001	-0.001	0	0.171	-0.001	0	0	-0.002	-0.001	0	0.164	-0.001	0
ARG C:527	0.001	-0.002	0.002	0	0	0.003	0.241	-0.001	0.001	0.001	-0.001	-0.236	0.002	0.001	0.233	0.001	0.002	0.263	0	0.002	-0.001	-0.002	0.001	-0.001	0.001	0.001	-0.001	0.002	0	-0.191	0	0	0.001	0.001	0	-0.001	0.001	0.001	0	-0.179	0.001	0	0	0.002	0.001	0	-0.171	0.001	0
PRO C:528	0	0	0	0	0	0	0.001	0	-0.001	-0.001	0	-0.001	-0.001	0	0	0.001	0	0.002	0	0	0	0	0	0	0	0	0	0	0	-0.001	0	0	0	0	0	0	0	0	0	-0.001	0	0	0	0	0	0	-0.001	0	0
TYR C:529	0	0	0	0	0	0	0.001	0	0	0	0	-0.001	0	0	0.001	0	0	0.002	0	0	0	0	0	0	0	0	0	0	0	-0.001	0	0	0	0	0	0	0	0	0	0	0	0	0	0	0	0	0	0	0
ILE C:530	0	0	0	0	0	0	0	0	0	-0.001	0	0	0	0	-0.001	0.001	0	-0.001	0	0	0	0	0	0	0	0	0	0	0	0	0	0	0	0	0	0	0	0	0	0	0	0	0	0	0	0	0	0	0
TRP C:531	0	0	0	0	0	0	-0.002	0	0	0	0	0.003	0	0	-0.003	0	0	-0.004	0	0	0	0	0	0	0	0	0	0	0	0.001	0	0	0	0	0	0	0	0	0	0.001	0	0	0	0	0	0	0.001	0	0
ASN C:532	0	0	0	0	0	0	-0.001	0	0	0	0	0.001	0	0	-0.001	0	0	-0.002	0	0	0	0	0	0	0	0	0	0	0	0	0	0	0	0	0	0	0	0	0	0.001	0	0	0	0	0	0	0.001	0	0
ASP C:533	-0.002	0.002	-0.002	0	0	-0.005	-0.295	0.002	-0.003	-0.002	0	0.284	-0.002	-0.002	-0.278	-0.001	-0.003	-0.318	0	-0.002	0.001	0.002	-0.001	0.002	-0.001	-0.002	0.001	-0.002	0	0.224	0	0	-0.001	-0.001	0	0.001	-0.001	-0.001	0	0.206	-0.002	-0.001	0	-0.003	-0.001	-0.001	0.194	-0.001	0
ASN C:534	0	0	0	0	0	0	-0.001	0	0	0	0	0	0	0	0	0	0	0	0	0	0	0	0	0	0	0	0	0	0	0.001	0	0	0	0	0	0	0	0	0	0.001	0	0	0	0	0	0	0.001	0	0
GLU C:535	-0.001	0.002	-0.002	0	0	-0.004	-0.257	0.002	-0.002	-0.002	0	0.247	-0.002	-0.001	-0.242	-0.001	-0.002	-0.274	0	-0.002	0.001	0.002	-0.001	0.001	-0.001	-0.001	0.001	-0.002	0	0.201	0	0	-0.001	-0.001	0	0.001	-0.001	-0.001	0	0.189	-0.002	0	0	-0.002	-0.001	0	0.18	-0.001	0
GLN C:536	0	0	0	0	0	0	-0.005	0	0	0	0	0.005	0	0	-0.005	0	0	-0.005	0	0	0	0	0	0	0	0	0	0	0	0.003	0	0	0	0	0	0	0	0	0	0.002	0	0	0	0	0	0	0.002	0	0
GLY C:537	0	0	0	0	0	0	0.002	0	0	0	0	-0.002	0	0	0.002	0	0	0.002	0	0	0	0	0	0	0	0	0	0	0	-0.001	0	0	0	0	0	0	0	0	0	-0.001	0	0	0	0	0	0	-0.001	0	0
LEU C:538	0	0	0	0	0	0	0.001	0	0.002	0.003	0	0	0.002	-0.001	0.004	-0.003	-0.001	0	0	0	0	0	0	0	0	0	0	0	0	0	0	0	0	0	0	0	0	0	0	0	0	0	0	0	0	0	0	0	0
ASP C:539	-0.002	0.002	-0.003	0	0	-0.005	-0.318	0.003	-0.007	-0.007	0.001	0.294	-0.006	0	-0.29	0.003	-0.001	-0.33	-0.001	-0.003	0.001	0.002	-0.002	0.002	-0.002	-0.002	0.002	-0.002	0	0.238	0	0.001	-0.001	-0.001	0	0.002	-0.001	-0.001	0	0.223	-0.002	0	0	-0.003	-0.001	0	0.212	-0.002	0
GLU C:540	-0.001	0.002	-0.002	0	0.001	-0.004	-0.279	0.002	-0.002	-0.002	0	0.26	-0.002	-0.002	-0.251	-0.002	-0.002	-0.287	-0.001	-0.002	0.001	0.002	-0.001	0.001	-0.002	-0.001	0.001	-0.002	0	0.216	0	0	-0.001	0	0	0.001	-0.001	-0.001	0	0.205	-0.002	0	0	-0.003	-0.001	0	0.197	-0.001	0
HIS C:541	0	0	0	0	0	0	-0.001	0	0.001	0.001	0	0.002	0.001	-0.001	0	-0.002	-0.001	-0.003	0	0	0	0	0	0	0	0	0	0	0	0.001	0	0	0	0	0	0	0	0	0	0.001	0	0	0	0	0	0	0.001	0	0
ILE C:542	0	0	0	0	0	0	0.001	0	0	0	0	-0.001	0	0	0.001	-0.001	0	0.001	0	0	0	0	0	0	0	0	0	0	0	-0.001	0	0	0	0	0	0	0	0	0	0	0	0	0	0	0	0	0	0	0
ALA C:543	0	0	0	0	0	0	0	0	-0.001	-0.001	0	0	-0.001	0	-0.001	0.001	0	0	0	0	0	0	0	0	0	0	0	0	0	0	0	0	0	0	0	0	0	0	0	0	0	0	0	0	0	0	0.001	0	0
ARG C:544	0.001	-0.002	0.002	0	0	0.004	0.269	-0.002	0.002	0.002	0	-0.253	0.002	0.001	0.245	0.001	0.002	0.281	0	0.002	-0.001	-0.002	0.001	-0.001	0.002	0.001	-0.001	0.002	0	-0.21	0	0	0.001	0	0	-0.001	0	0	0	-0.2	0.002	0	0	0.002	0.001	0	-0.193	0.001	0
ILE C:545	0	0	0	0	0	0	0.002	0	0.003	0.003	-0.001	0	0.003	-0.002	0.005	-0.003	-0.001	0.001	0	0	0	0	0	0	0	0	0	0	0	-0.001	0	-0.001	0	0	0	0	0	0	0	0	0	0	0	0	0	0	0	0	0
SER C:546	0	0	0	0	0	0	0	0	-0.001	-0.002	0	-0.001	-0.002	0.001	-0.002	0.002	0.001	0	0	0	0	0	0	0	0	0	0	0	0	0	0	0	0	0	0	0	0	0	0	0.001	0	0	0	0	0	0	0.001	0	0
ALA C:547	0	0	0	0	0	0	0	0	0	0	0	0	0	0	0	0	0	0	0	0	0	0	0	0	0	0	0	0	0	0	0	0	0	0	0	0	0	0	0	0	0	0	0	0	0	0	0.001	0	0
ASP C:548	-0.001	0.002	-0.002	0	0	-0.003	-0.261	0.002	-0.001	-0.001	0.001	0.248	-0.001	-0.001	-0.241	-0.001	-0.002	-0.283	0	-0.002	0.001	0.001	-0.001	0.001	-0.002	-0.001	0.001	-0.001	0.001	0.207	0.001	0.001	-0.001	0	0.001	0.001	0	0	0.001	0.203	-0.001	0	0.001	-0.002	-0.001	0	0.199	-0.001	0
ILE C:549	0	0	0	0	0	0	0.002	0	0	0	0	-0.002	0	0	0.001	0.001	0	0.002	0	0	0	0	0	0	0	0	0	0	0	-0.001	0	0	0	0	0	0	0	0	0	-0.001	0	0	0	0	0	0	0	0	0
ALA C:550	0	0	0	0	0	0	0.001	0	0	0	0	-0.001	0	0	0.001	0	0	0.001	0	0	0	0	0	0	0	0	0	0	0	-0.001	0	0	0	0	0	0	0	0	0	0	0	0	0	0	0	0	0	0	0
ALA C:551	0	0	0	0	0	0	0.001	0	0	0	0	-0.001	0	0	0.001	0	0	0.001	0	0	0	0	0	0	0	0	0	0	0	-0.001	0	0	0	0	0	0	0	0	0	0	0	0	0	0	0	0	0	0	0
GLY C:552	0	0	0	0	0	0	0.003	0	0	0	0	-0.002	0	0	0.002	0	0	0.003	0	0	0	0	0	0	0	0	0	0	0	-0.002	0	0	0	0	0	0	0	0	0	-0.001	0	0	0	0	0	0	-0.001	0	0
GLY C:553	0	0	0	0	0	0	0	0	0	0	0	0	0	0	0	0	0	-0.001	0	0	0	0	0	0	0	0	0	0	0	0	0	0	0	0	0	0	0	0	0	0.001	0	0	0	0	0	0	0.001	0	0
VAL C:554	0	0	0	0	0	0	0	0	0	0	0	0	0	0	0	-0.001	0	0	0	0	0	0	0	0	0	0	0	0	0	0	0	0	0	0	0	0	0	0	0	0	0	0	0	0	0	0	0	0	0
ILE C:555	0	0	0	0	0	0	0.001	0	0	0	0	0	0	0	0	0	0	0	0	0	0	0	0	0	0	0	0	0	0	0	0	0	0	0	0	0	0	0	0	0	0	0	0	0	0	0	0	0	0
VAL C:556	0	0	0	0	0	0	0	0	0	0	0	0	0	0	0	-0.001	0	-0.001	0	0	0	0	0	0	0	0	0	0	0	0	0	0	0	0	0	0	0	0	0	0	0	0	0	0	0	0	0	0	0
GLN C:557	0	0	0	0	0	0	-0.001	0	0	0	0	0.001	0	0	-0.002	0.001	0	-0.001	0	0	0	0	0	0	0	0	0	0	0	0.001	0	0	0	0	0	0	0	0	0	0.001	0	0	0	0	0	0	0.001	0	0
ALA C:558	0	0	0	0	0	0	0.002	0	0	0	0	-0.001	0	0	0.001	0	0	0.001	0	0	0	0	0	0	0	0	0	0	0	-0.001	0	0	0	0	0	0	0	0	0	-0.001	0	0	0	0	0	0	-0.001	0	0
VAL C:559	0	0	0	0	0	0	0	0	0	0	0	0.001	0	0	-0.001	0	0	-0.001	0	0	0	0	0	0	0	0	0	0	0	0	0	0	0	0	0	0	0	0	0	0	0	0	0	0	0	0	0.001	0	0
GLN C:560	0	0	0	0	0	0	0.002	0	0	0	0	-0.001	0	0	0.001	0	0	0.001	0	0	0	0	0	0	0	0	0	0	0	-0.001	0	0	0	0	0	0	0	0	0	-0.001	0	0	0	0	0	0	0	0	0
ASP C:561	-0.001	0.001	-0.002	0	0	-0.003	-0.238	0.001	0	0	0.002	0.234	-0.001	0	-0.23	-0.001	-0.001	-0.274	0.001	-0.002	0.002	0.001	-0.001	0.001	-0.001	-0.001	0.001	-0.001	0.001	0.193	0	0.001	0	0	0.001	0.001	0	0	0.001	0.192	-0.001	0	0.001	-0.002	-0.001	0	0.191	-0.001	0
ILE C:562	0	0	0	0	0	0	-0.001	0	0	0	0	0.001	0	0	-0.001	0	0	-0.002	0	0	0	0	0	0	0	0	0	0	0	0.001	0	0	0	0	0	0	0	0	0	0.001	0	0	0	0	0	0	0.001	0	0
LEU C:563	0	0.001	-0.002	0	0	-0.003	-0.259	0.001	0	0	0.003	0.254	-0.001	0	-0.249	-0.001	-0.001	-0.303	0.001	-0.002	0.002	0.001	-0.001	0.001	-0.002	-0.001	0.001	-0.001	0.001	0.208	0.001	0.001	0	0	0.001	0.001	0	0	0.001	0.209	-0.002	0	0.002	-0.002	-0.001	0	0.209	-0.001	0
ASN D:25	NA	NA	NA	NA	NA	NA	NA	NA	NA	NA	NA	NA	NA	NA	NA	NA	NA	NA	NA	NA	NA	NA	NA	NA	NA	NA	NA	NA	NA	NA	NA	NA	NA	NA	NA	NA	NA	NA	NA	NA	NA	NA	NA	NA	NA	NA	NA	NA	NA
VAL D:26	0	0	0	0	0	0	0.006	0	0	0	0	-0.004	0	0	0.004	0	0	0.003	0	0	0	0	0	0	0	0	0	0	0	-0.003	0	0	0	0	0	0	0	0	0	-0.002	0	0	0	0	0	0	-0.002	0	0
ILE D:27	0	0	0	0	0	0	-0.007	0	0.004	0.002	-0.001	0.005	0	-0.002	-0.002	-0.003	-0.001	-0.004	0	0	0	0	0	0	0	0	0	0	0	0.004	0	-0.001	0	0	0	0	0	0	0	0.003	0	0	0	0	0	0	0.002	0	0
ILE D:28	0	0	0	0	0	0	-0.009	0	0.002	0.001	-0.001	0.006	0	-0.001	-0.004	-0.002	0	-0.005	0	0	0	0	0	0	0	0	0	0	0	0.005	0	0	0	0	0	0	0	0	0	0.003	0	0	0	0	0	0	0.003	0	0
GLY D:29	0	0	0	0	0	0	-0.006	0	-0.002	-0.001	0	0.004	0	0	-0.005	0.001	0	-0.004	0	0	0	0	0	0	0	0	0	0	0	0.002	0	0	0	0	0	0	0	0	0	0.002	0	0	0	0	0	0	0.001	0	0
ASN D:30	0	0	0	0	0	0	-0.004	0	-0.001	0	0	0.005	0	0	-0.005	0	0	-0.005	0	0	0	0	0	0	0	0	0	0	0	0.001	0	0	0	0	0	0	0	0	0	0	0	0	0	0	0	0	-0.001	0	0
GLN D:31	0	0	0	0	0	0.001	0.021	-0.001	0.001	0.001	0.001	-0.014	0	0	0.012	0	0	0.01	0	0	0	0	0	0	0	0	0	0	0	-0.01	0	0	0	0	0	0	0	0	0	-0.006	0	0	0	0	0	0	-0.004	0	0
LYS D:32	0.006	-0.007	0.006	-0.001	-0.002	0.016	0.632	-0.011	0.02	0.014	0.015	-0.507	0.009	0.008	0.469	0.004	0.008	0.473	0.009	0.005	0.002	-0.007	0.005	-0.005	0.004	0.006	-0.004	0.009	0.001	-0.39	0.001	0	0.004	0.003	0.001	-0.003	0.003	0.005	0.002	-0.317	0.005	0.002	0.003	0.008	0.003	0.002	-0.275	0.003	0.001
LEU D:33	0	0	-0.001	0	0	-0.001	-0.011	0	-0.001	-0.002	0	0.007	-0.003	0	-0.008	-0.001	0	-0.007	0	0	0	0	0	0	0	0	0	0	0	0.003	-0.001	0.001	0	0	0	0	0	0	0	0.002	0	0	0	0	0	0	0.001	0	0
THR D:34	0	0.001	0.002	0	0	0.001	0.018	0.002	0.033	0.017	-0.006	-0.004	0.012	-0.008	0.02	-0.009	-0.004	0.005	0	0	0	0	0	0	0	0	0	0	0	-0.006	0.003	-0.006	0	0	-0.001	0	0	0.001	-0.001	-0.004	0.001	-0.002	0	0	0	-0.001	-0.003	0	0
ILE D:35	0.001	0.005	0.007	-0.002	-0.001	0.001	0.022	0.009	0.058	0.034	-0.009	0.005	0.03	-0.014	0.035	-0.012	-0.01	0.002	0	0	0.001	0	0.002	0	0.001	0.001	0	0.001	0.001	-0.006	0.01	-0.016	0.001	0	-0.001	0.001	0	0.005	-0.002	-0.005	0.005	-0.006	-0.001	0	0.001	-0.003	-0.004	0	0
ASN D:36	0	-0.001	0	0	0	0.001	0.023	-0.002	-0.003	-0.002	0.001	-0.014	-0.002	0.001	0.01	0	0.001	0.011	0	0	0	0	0	0	0	0	0	0	0	-0.011	0	0	0	0	0	0	0	0	0	-0.008	0	0	0	0	0	0	-0.006	0	0
ASP D:37	-0.004	0.006	-0.003	0.001	0.005	-0.01	-0.512	0.01	0.006	0.003	-0.011	0.405	0.002	-0.01	-0.362	-0.009	-0.009	-0.382	-0.006	-0.003	0	0.004	-0.004	0.003	-0.003	-0.004	0.003	-0.005	-0.001	0.353	0.003	-0.004	-0.004	-0.002	0	0.004	-0.002	-0.002	-0.001	0.303	-0.002	-0.003	-0.002	-0.007	-0.002	-0.002	0.271	-0.002	0
VAL D:38	0.001	0.003	0.004	-0.001	-0.001	0.001	0.013	0.004	0.038	0.024	-0.006	0.002	0.021	-0.01	0.026	-0.01	-0.008	0.002	0	0	0.001	0	0.001	0	0	0	0	0	0	-0.004	0.006	-0.01	0	0	0	0.001	0	0.003	-0.001	-0.004	0.004	-0.004	-0.001	0	0.001	-0.002	-0.003	0	0
ALA D:39	0	-0.001	-0.002	0	0	0	0.007	-0.003	-0.015	-0.01	0.003	-0.009	-0.009	0.004	-0.004	0.003	0.003	0.006	0	0	0	0	0	0	0	0	0	0	0	-0.005	-0.003	0.004	0	0	0	0	0	-0.001	0.001	-0.003	-0.001	0.002	0	0	0	0.001	-0.002	0	0
ARG D:40	0.004	-0.001	0.008	-0.002	-0.005	0.008	0.464	-0.004	0.039	0.025	0.002	-0.357	0.021	-0.005	0.357	-0.008	-0.002	0.345	0.005	0.003	0.001	-0.004	0.004	-0.003	0.003	0.004	-0.003	0.005	0.001	-0.333	0.006	-0.012	0.004	0.001	-0.001	-0.003	0.001	0.005	-0.001	-0.292	0.007	-0.004	0.001	0.006	0.002	-0.002	-0.265	0.002	0
VAL D:41	-0.001	-0.004	-0.004	0.001	0.001	0	0.001	-0.005	-0.024	-0.017	0.003	-0.011	-0.017	0.005	-0.013	0.001	0.006	0.007	0.001	0	-0.001	0	-0.001	0	0	0	0	0	-0.001	-0.003	-0.007	0.01	0	0	0	-0.001	0	-0.004	0.002	-0.001	-0.005	0.004	0.001	0.001	-0.001	0.003	0	0	0
ALA D:42	0	-0.001	-0.002	0	0	0	0.006	-0.001	-0.016	-0.01	0.003	-0.009	-0.009	0.005	-0.005	0.005	0.004	0.006	0	0	0	0	0	0	0	0	0	0	0	-0.004	-0.003	0.005	0	0	0	0	0	-0.001	0.001	-0.003	-0.001	0.002	0	0	0	0.001	-0.002	0	0
ARG D:43	0.003	-0.004	0.004	-0.001	-0.004	0.008	0.463	-0.007	0.003	0.003	0.005	-0.377	0.004	0.005	0.347	0.006	0.006	0.386	0.004	0.004	-0.001	-0.004	0.003	-0.003	0.004	0.003	-0.003	0.003	0	-0.325	-0.001	0	0.003	0	-0.001	-0.004	0.001	0.001	-0.001	-0.299	0.003	0.001	0.001	0.006	0.002	0.001	-0.279	0.002	-0.001
ASN D:44	0	0	0	0	0	0	0.01	0	0	0	0	-0.006	0	0	0.005	0	0	0.005	0	0	0	0	0	0	0	0	0	0	0	-0.005	0	0	0	0	0	0	0	0	0	-0.003	0	0	0	0	0	0	-0.001	0	0
GLY D:45	0	0	0	0	0	0	0.004	0	0	0	0	-0.003	0	0	0.003	0	0	0.004	0	0	0	0	0	0	0	0	0	0	0	-0.002	0	0	0	0	0	0	0	0	0	-0.002	0	0	0	0	0	0	-0.002	0	0
THR D:46	0	0	0	0	0	0	0.001	0	-0.002	-0.001	0	0	0	0.001	-0.002	0.001	0	-0.002	0	0	0	0	0	0	0	0	0	0	0	-0.002	0	0	0	0	0	0	0	0	0	-0.001	0	0	0	0	0	0	-0.001	0	0
LEU D:47	0	0	0	0	0	0	-0.007	0	0	0	0	0.004	0	0	-0.004	0	0	-0.003	0	0	0	0	0	0	0	0	0	0	0	0.004	0	0	0	0	0	0	0	0	0	0.003	0	0	0	0	0	0	0.002	0	0
VAL D:48	0	0	0	0	0	0	0.005	0	0.001	0	0	-0.004	0	0	0.004	0	0	0.003	0	0	0	0	0	0	0	0	0	0	0	-0.003	0	0	0	0	0	0	0	0	0	-0.002	0	0	0	0	0	0	-0.001	0	0
SER D:49	0	0	0	0	0	0	-0.005	0	0	0	0	0.003	0	0	-0.003	0	0	-0.003	0	0	0	0	0	0	0	0	0	0	0	0.002	0	0	0	0	0	0	0	0	0	0.002	0	0	0	0	0	0	0.001	0	0
LEU D:50	0	0	0	0	0	0	0.002	0	0	0	0	-0.003	0	0	0.003	0	0	0.003	0	0	0	0	0	0	0	0	0	0	0	-0.001	0	0	0	0	0	0	0	0	0	0	0	0	0	0	0	0	0	0	0
THR D:51	0	0	0	0	0	0	0.005	0	0	0	0	-0.004	0	0	0.003	0	0	0.003	0	0	0	0	0	0	0	0	0	0	0	-0.003	0	0	0	0	0	0	0	0	0	-0.002	0	0	0	0	0	0	-0.002	0	0
ASN D:52	0	0	0	0	0	0	-0.001	0	0	0	0	0.001	0	0	-0.001	0	0	-0.001	0	0	0	0	0	0	0	0	0	0	0	0.001	0	0	0	0	0	0	0	0	0	0.001	0	0	0	0	0	0	0.001	0	0
ASN D:53	0	0	0	0	0	0	0.006	0	0.001	0	0	-0.003	0	0	0.002	0	0	0	0	0	0	0	0	0	0	0	0	0	0	-0.005	0	0	0	0	0	0	0	0	0	-0.003	0	0	0	0	0	0	-0.002	0	0
THR D:54	0	0	0	0	0	0	-0.002	0	0	0	0	0.002	0	0	-0.002	0	0	-0.003	0	0	0	0	0	0	0	0	0	0	0	0.001	0	0	0	0	0	0	0	0	0	0.001	0	0	0	0	0	0	0.001	0	0
ASP D:55	-0.004	0.004	-0.003	0	0	-0.007	-0.4	0.004	-0.006	-0.005	-0.008	0.355	-0.004	-0.005	-0.341	-0.004	-0.004	-0.335	-0.005	-0.002	-0.002	0.004	-0.003	0.002	-0.001	-0.004	0.002	-0.006	-0.001	0.297	-0.001	-0.001	-0.002	-0.002	-0.001	0.001	-0.002	-0.003	-0.002	0.246	-0.003	-0.001	-0.002	-0.005	-0.002	-0.001	0.217	-0.002	0
ILE D:56	0	0	0	0	0	0	0.001	0	0.005	0.003	-0.001	0.001	0.001	-0.002	0.003	-0.004	-0.001	-0.001	0	0	0	0	0	0	0	0	0	0	0	-0.001	0	-0.001	0	0	0	0	0	0	0	-0.001	0	0	0	0	0	0	-0.001	0	0
LEU D:57	0	0	0	0	0	0	0	0	-0.007	-0.004	0.001	-0.001	-0.002	0.002	-0.005	0.004	0.001	-0.001	0	0	0	0	0	0	0	0	0	0	0	-0.001	-0.001	0.002	0	0	0	0	0	0	0	-0.001	0	0	0	0	0	0	0	0	0
GLN D:58	0	0	0	0	0	0	0.009	0	0.002	0.001	0	-0.006	0	0	0.006	-0.001	0	0.004	0	0	0	0	0	0	0	0	0	0	0	-0.006	0	0	0	0	0	0	0	0	0	-0.004	0	0	0	0	0	0	-0.003	0	0
GLY D:59	0	0	0	0	0	0	0.003	0	0	0	0	-0.002	0	0	0.001	0	0	0.001	0	0	0	0	0	0	0	0	0	0	0	-0.002	0	0	0	0	0	0	0	0	0	-0.002	0	0	0	0	0	0	-0.001	0	0
ILE D:60	0	0	0	0	0	0	0.001	0	-0.002	-0.001	0.001	0	-0.001	0.001	-0.002	0.001	0	-0.001	0	0	0	0	0	0	0	0	0	0	0	-0.001	0	0	0	0	0	0	0	0	0	-0.001	0	0	0	0	0	0	0	0	0
GLN D:61	0	0	0	0	0	0	-0.002	0	-0.001	0	0	0.002	0	0	-0.003	0	0	-0.003	0	0	0	0	0	0	0	0	0	0	0	0.001	0	0	0	0	0	0	0	0	0	0.001	0	0	0	0	0	0	0	0	0
ALA D:62	0	0	0	0	0	0	0.003	0	0	0	0	-0.002	0	0	0.002	0	0	0.001	0	0	0	0	0	0	0	0	0	0	0	-0.002	0	0	0	0	0	0	0	0	0	-0.002	0	0	0	0	0	0	-0.001	0	0
SER D:63	0	0	0	0	0	0	0.005	0	0.002	0.002	0	-0.002	0.001	-0.001	0.004	-0.002	0	0.001	0	0	0	0	0	0	0	0	0	0	0	-0.003	0	0	0	0	0	0	0	0	0	-0.002	0	0	0	0	0	0	-0.002	0	0
CYS D:64	0	0	0	0	0	0	0.001	0	-0.003	-0.003	0.001	-0.001	-0.001	0.001	-0.003	0.003	0.001	-0.001	0	0	0	0	0	0	0	0	0	0	0	-0.001	0	0	0	0	0	0	0	0	0	0	0	0	0	0	0	0	0	0	0
ASP D:65	-0.002	0.003	-0.002	0	-0.001	-0.005	-0.321	0.003	-0.005	-0.004	-0.004	0.299	-0.003	-0.003	-0.292	-0.002	-0.003	-0.299	-0.003	-0.002	-0.001	0.003	-0.002	0.002	-0.001	-0.003	0.001	-0.004	-0.001	0.245	-0.001	-0.001	-0.001	-0.001	-0.001	0.001	-0.001	-0.002	-0.001	0.212	-0.002	-0.001	-0.001	-0.004	-0.001	-0.001	0.192	-0.001	0
TYR D:66	0	0	0	0	0	0	0.004	0	0.001	0.002	0	-0.003	0	-0.001	0.004	-0.002	0	0.003	0	0	0	0	0	0	0	0	0	0	0	-0.002	0	0	0	0	0	0	0	0	0	-0.002	0	0	0	0	0	0	-0.002	0	0
ILE D:67	0	0	0	0	0	0	0.002	0	0.001	0.001	0	-0.001	0	0	0.002	-0.001	0	0.001	0	0	0	0	0	0	0	0	0	0	0	-0.001	0	0	0	0	0	0	0	0	0	-0.001	0	0	0	0	0	0	-0.001	0	0
ASN D:68	0	0	0	0	0	0	0.001	0	-0.001	-0.001	0	0	0	0	-0.001	0.001	0	-0.002	0	0	0	0	0	0	0	0	0	0	0	-0.001	0	0	0	0	0	0	0	0	0	0	0	0	0	0	0	0	0	0	0
ASN D:69	0	0	0	0	0	0	0.002	0	0	0	0	0	0	0	0	0	0	-0.001	0	0	0	0	0	0	0	0	0	0	0	-0.001	0	0	0	0	0	0	0	0	0	-0.001	0	0	0	0	0	0	-0.001	0	0
ALA D:70	0	0	0	0	0	0	0.003	0	0.001	0.001	0	-0.002	0	0	0.002	-0.001	0	0.002	0	0	0	0	0	0	0	0	0	0	0	-0.002	0	0	0	0	0	0	0	0	0	-0.001	0	0	0	0	0	0	-0.001	0	0
VAL D:71	0	0	0	0	0	0	0.002	0	-0.001	-0.001	0	-0.001	0	0	0	0.001	0	0.001	0	0	0	0	0	0	0	0	0	0	0	-0.001	0	0	0	0	0	0	0	0	0	-0.001	0	0	0	0	0	0	-0.001	0	0
GLU D:72	-0.002	0.002	-0.002	0	-0.001	-0.004	-0.282	0.002	-0.003	-0.003	-0.002	0.272	-0.002	-0.002	-0.269	-0.001	-0.002	-0.281	-0.001	-0.002	-0.001	0.003	-0.001	0.001	-0.001	-0.002	0.001	-0.003	0	0.22	-0.001	0	-0.001	-0.001	-0.001	0.001	-0.001	-0.002	-0.001	0.193	-0.002	-0.001	-0.001	-0.003	-0.001	-0.001	0.177	-0.001	0
SER D:73	0	0	0	0	0	0	0.001	0	0	0	0	0	0	0	0	0	0	0	0	0	0	0	0	0	0	0	0	0	0	0	0	0	0	0	0	0	0	0	0	0	0	0	0	0	0	0	0	0	0
GLY D:74	0	0	0	0	0	0	0.001	0	0	0	0	0	0	0	0	0	0	-0.001	0	0	0	0	0	0	0	0	0	0	0	0	0	0	0	0	0	0	0	0	0	0	0	0	0	0	0	0	0	0	0
GLU D:75	-0.002	0.003	-0.002	0	-0.002	-0.006	-0.328	0.002	-0.004	-0.003	-0.003	0.321	-0.003	-0.004	-0.317	-0.002	-0.003	-0.334	-0.002	-0.002	-0.001	0.003	-0.002	0.002	-0.001	-0.003	0.001	-0.004	0	0.247	-0.001	-0.001	-0.001	-0.002	-0.001	0.001	-0.002	-0.002	-0.001	0.214	-0.002	-0.001	-0.001	-0.003	-0.001	-0.001	0.193	-0.002	0
PRO D:76	0	0	0	0	0	0	-0.003	0	0	-0.001	0	0.004	0	0	-0.004	0	0	-0.004	0	0	0	0	0	0	0	0	0	0	0	0.002	0	0	0	0	0	0	0	0	0	0.001	0	0	0	0	0	0	0.001	0	0
ILE D:77	0	0	0	0	0	0	0.004	0	0.007	0.008	-0.002	-0.002	0.004	-0.003	0.012	-0.007	-0.002	0.004	0	0	0	0	0	0	0	0	0	0	0	-0.002	0	0	0	0	0	0	0	0	0	-0.002	0	0	0	0	0	0	-0.001	0	0
TYR D:78	0	0	0	0	0	0	-0.002	0	-0.004	-0.004	0.001	-0.001	-0.004	0.001	-0.004	0.001	0.001	0.001	0	0	0	0	0	0	0	0	0	0	0	0.001	0	0.001	0	0	0	0	0	0	0	0.001	0	0	0	0	0	0	0	0	0
GLY D:79	0	0	0	0	0	0	0	0	-0.001	-0.001	0	-0.001	-0.001	0.001	0	0.001	0	0.001	0	0	0	0	0	0	0	0	0	0	0	0	0	0	0	0	0	0	0	0	0	0	0	0	0	0	0	0	0	0	0
VAL D:80	0	0	0	0	0	0	0.003	0	-0.004	-0.003	0.001	-0.004	-0.003	0.001	0	0.002	0.001	0.004	0	0	0	0	0	0	0	0	0	0	0	-0.002	0	0	0	0	0	0	0	0	0	-0.001	0	0	0	0	0	0	-0.001	0	0
THR D:81	0	0	0	0	0	0	0.003	0	0	0	0	-0.003	0	0	0.004	-0.001	0	0.004	0	0	0	0	0	0	0	0	0	0	0	-0.002	0	0	0	0	0	0	0	0	0	-0.001	0	0	0	0	0	0	-0.001	0	0
SER D:82	0	0	0	0	0	0	-0.002	0	-0.001	-0.001	0	0	-0.001	0	-0.001	0.001	0	0.002	0	0	0	0	0	0	0	0	0	0	0	0.001	0	0	0	0	0	0	0	0	0	0.001	0	0	0	0	0	0	0.001	0	0
GLY D:83	0	0	0	0	0	0	-0.003	0	0	0.001	0	0.004	0	-0.001	-0.003	-0.001	0	-0.003	0	0	0	0	0	0	0	0	0	0	0	0.002	0	0	0	0	0	0	0	0	0	0.001	0	0	0	0	0	0	0.001	0	0
PHE D:84	0	0	0	0	0	0	0.005	0	-0.005	-0.006	0.001	-0.005	-0.004	0.003	-0.003	0.006	0.002	0.004	0	0	0	0	0	0	0	0	0	0	0	-0.003	0	0	0	0	0	0	0	0	0	-0.002	0	0	0	0	0	0	-0.002	0	0
GLY D:85	0	0	0	0	0	0	0.005	0	0.002	0.002	0	-0.005	0.001	-0.001	0.007	-0.001	0	0.007	0	0	0	0	0	0	0	0	0	0	0	-0.003	0	0	0	0	0	0	0	0	0	-0.002	0	0	0	0	0	0	-0.001	0	0
GLY D:86	0	0	0	0	0	0	0.002	0	-0.002	-0.003	0.001	-0.002	-0.002	0.001	-0.001	0.002	0.001	0.002	0	0	0	0	0	0	0	0	0	0	0	-0.001	0	0	0	0	0	0	0	0	0	-0.001	0	0	0	0	0	0	-0.001	0	0
MET D:87	-0.001	-0.004	-0.003	0.001	0	0	-0.002	-0.005	-0.049	-0.05	0.006	-0.016	-0.048	0.011	-0.051	0.01	0.015	0.011	0.002	0	-0.003	0.001	-0.002	0	0	0	0	0	0	-0.001	-0.005	0.009	0	0	0	0	0	-0.002	0.001	0	-0.002	0.003	0.001	0	0	0.001	0	0	0
ALA D:88	0	0	0	0	0	0	0.003	0	-0.002	-0.002	0	-0.003	-0.002	0.001	0	0.002	0.001	0.004	0	0	0	0	0	0	0	0	0	0	0	-0.001	0	0	0	0	0	0	0	0	0	-0.001	0	0	0	0	0	0	-0.001	0	0
ASN D:89	0	0	0	0	0	0	0	0	-0.001	-0.001	0	-0.002	0	0	0.001	0.001	0	0.002	0	0	0	0	0	0	0	0	0	0	0	0	0	0	0	0	0	0	0	0	0	0	0	0	0	0	0	0	0	0	0
VAL D:90	0	0	0	0	0	0	-0.003	0	0	0	0	0.002	0	0	-0.002	0	0	-0.002	0	0	0	0	0	0	0	0	0	0	0	0.002	0	0	0	0	0	0	0	0	0	0.001	0	0	0	0	0	0	0.001	0	0
ALA D:91	0	0	0	0	0	0	0.002	0	0	0	0	-0.002	0	0	0.002	0	0	0.002	0	0	0	0	0	0	0	0	0	0	0	-0.001	0	0	0	0	0	0	0	0	0	-0.001	0	0	0	0	0	0	-0.001	0	0
ILE D:92	0	0	0	0	0	0	-0.002	0	0	0	0	0.002	0	0	-0.002	0	0	-0.003	0	0	0	0	0	0	0	0	0	0	0	0.001	0	0	0	0	0	0	0	0	0	0.001	0	0	0	0	0	0	0.001	0	0
SER D:93	0	0	0	0	0	0	-0.004	0	0	0	0	0.003	0	0	-0.003	0	0	-0.003	0	0	0	0	0	0	0	0	0	0	0	0.002	0	0	0	0	0	0	0	0	0	0.002	0	0	0	0	0	0	0.002	0	0
ARG D:94	0.002	-0.002	0.002	0	0.001	0.004	0.273	-0.002	0.003	0.002	0.002	-0.266	0.002	0.002	0.263	0.001	0.002	0.28	0.001	0.002	0	-0.002	0.001	-0.001	0.001	0.002	-0.001	0.003	0	-0.214	0.001	0	0.001	0.001	0	-0.001	0.001	0.002	0.001	-0.19	0.002	0.001	0.001	0.003	0.001	0.001	-0.174	0.001	0
GLU D:95	-0.002	0.002	-0.002	0	-0.001	-0.004	-0.268	0.002	-0.002	-0.002	-0.001	0.261	-0.002	-0.002	-0.257	-0.001	-0.002	-0.279	-0.001	-0.002	0	0.002	-0.001	0.001	-0.001	-0.002	0.001	-0.003	0	0.209	0	0	-0.001	-0.001	0	0.001	-0.001	-0.001	-0.001	0.188	-0.002	-0.001	0	-0.003	-0.001	-0.001	0.174	-0.001	0
GLN D:96	0	0	0	0	0	0	-0.005	0	0	0	0	0.004	0	0	-0.004	0	0	-0.005	0	0	0	0	0	0	0	0	0	0	0	0.003	0	0	0	0	0	0	0	0	0	0.003	0	0	0	0	0	0	0.002	0	0
ALA D:97	0	0	0	0	0	0	-0.002	0	0	0	0	0.002	0	0	-0.001	0	0	-0.002	0	0	0	0	0	0	0	0	0	0	0	0.001	0	0	0	0	0	0	0	0	0	0.001	0	0	0	0	0	0	0.001	0	0
SER D:98	0	0	0	0	0	0	-0.002	0	0	0	0	0.002	0	0	-0.002	0	0	-0.003	0	0	0	0	0	0	0	0	0	0	0	0.001	0	0	0	0	0	0	0	0	0	0.001	0	0	0	0	0	0	0.001	0	0
GLU D:99	-0.002	0.002	-0.002	0	-0.001	-0.004	-0.276	0.002	-0.002	-0.002	-0.001	0.265	-0.002	-0.002	-0.259	-0.002	-0.002	-0.286	-0.001	-0.002	0	0.002	-0.001	0.001	-0.001	-0.002	0.001	-0.003	0	0.213	0	0	-0.001	-0.001	0	0.001	-0.001	-0.001	0	0.194	-0.002	-0.001	0	-0.003	-0.001	-0.001	0.181	-0.001	0
LEU D:100	0	0	0	0	0	0	0	0	0.012	0.012	-0.003	0.004	0.009	-0.005	0.013	-0.01	-0.004	-0.003	0	0	0	0	0	0	0	0	0	0	0	0	0.001	-0.002	0	0	0	0	0	0	0	0	0	-0.001	0	0	0	0	0.001	0	0
GLN D:101	0	0	0	0	0	0	-0.002	0	0.001	0.001	0	0.001	0	-0.001	0	-0.002	0	-0.003	0	0	0	0	0	0	0	0	0	0	0	0.001	0	0	0	0	0	0	0	0	0	0.002	0	0	0	0	0	0	0.002	0	0
THR D:102	0	0	0	0	0	0	-0.003	0	0.001	0.001	0	0.003	0.001	-0.001	-0.001	-0.002	0	-0.003	0	0	0	0	0	0	0	0	0	0	0	0.002	0	0	0	0	0	0	0	0	0	0.002	0	0	0	0	0	0	0.002	0	0
ASN D:103	0	0	0	0	0	0	-0.002	0	0.007	0.007	-0.002	0.003	0.005	-0.003	0.006	-0.006	-0.002	-0.002	0	0	0	0	0	0	0	0	0	0	0	0.001	0	-0.001	0	0	0	0	0	0	0	0.001	0	0	0	0	0	0	0.001	0	0
LEU D:104	0	0.001	0.001	0	0	0	0	0.001	0.02	0.019	-0.003	0.006	0.017	-0.006	0.019	-0.008	-0.007	-0.005	0	0	0.001	0	0	0	0	0	0	0	0	0	0.002	-0.004	0	0	0	0	0	0.001	0	0	0.001	-0.001	0	0	0	-0.001	0.001	0	0
VAL D:105	0	0	0	0	0	0	-0.002	0	-0.006	-0.005	0.001	0	-0.005	0.002	-0.007	0.001	0.002	-0.001	0	0	0	0	0	0	0	0	0	0	0	0.001	-0.001	0.001	0	0	0	0	0	0	0	0.001	0	0	0	0	0	0	0.001	0	0
TRP D:106	0	0	0	0	0	0	-0.002	0	-0.002	-0.002	0	0.001	-0.001	0.001	-0.003	0.002	0.001	-0.002	0	0	0	0	0	0	0	0	0	0	0	0.001	0	0	0	0	0	0	0	0	0	0.001	0	0	0	0	0	0	0.002	0	0
PHE D:107	0	0	0	0	0	0	0	0	-0.001	-0.002	0	-0.001	-0.001	0.001	-0.002	0.002	0	0	0	0	0	0	0	0	0	0	0	0	0	0	0	0	0	0	0	0	0	0	0	0	0	0	0	0	0	0	0.001	0	0
LEU D:108	0	0	0	0	0	0	-0.002	0	0.001	0.001	0	0.002	0	-0.001	-0.001	-0.001	0	-0.003	0	0	0	0	0	0	0	0	0	0	0	0.001	0	0	0	0	0	0	0	0	0	0.001	0	0	0	0	0	0	0.001	0	0
LYS D:109	0.002	-0.002	0.003	0	-0.001	0.005	0.317	-0.003	0.019	0.018	-0.003	-0.285	0.016	-0.005	0.295	-0.009	-0.003	0.314	0.001	0.002	-0.001	-0.002	0.002	-0.002	0.002	0.002	-0.002	0.002	0	-0.238	0.001	-0.003	0.001	0.001	-0.001	-0.002	0.001	0.001	0	-0.221	0.002	-0.001	0	0.003	0.001	0	-0.21	0.001	0
THR D:110	0	0	0	0	0	0	-0.002	0	-0.007	-0.006	0.001	0	-0.006	0.002	-0.009	0.002	0.002	-0.002	0	0	0	0	0	0	0	0	0	0	0	0.001	-0.001	0.001	0	0	0	0	0	0	0	0.001	0	0.001	0	0	0	0	0	0	0
GLY D:111	0	0	0	0	0	0	0.005	0	-0.002	-0.002	0.001	-0.005	-0.002	0.001	0.001	0.002	0.001	0.005	0	0	0	0	0	0	0	0	0	0	0	-0.003	0	0	0	0	0	0	0	0	0	-0.002	0	0	0	0	0	0	-0.002	0	0
ALA D:112	0	0	0	0	0	0	-0.004	0	0	0	0	0.003	0	0	-0.003	0	0	-0.003	0	0	0	0	0	0	0	0	0	0	0	0.002	0	0	0	0	0	0	0	0	0	0.002	0	0	0	0	0	0	0.001	0	0
GLY D:113	0	0	0	0	0	0	0.003	0	0	0	0	-0.002	0	0	0.002	0	0	0.004	0	0	0	0	0	0	0	0	0	0	0	-0.002	0	0	0	0	0	0	0	0	0	-0.002	0	0	0	0	0	0	-0.002	0	0
ASN D:114	0	0	0	0	0	0	-0.002	0	0	0	0	0.004	0	0	-0.004	0	0	-0.006	0	0	0	0	0	0	0	0	0	0	0	0	0	0	0	0	0	0	0	0	0	0	0	0	0	0	0	0	-0.001	0	0
LYS D:115	0.002	-0.002	0.003	0	-0.001	0.005	0.329	-0.003	0.003	0.003	0	-0.296	0.003	0.002	0.283	0.002	0.003	0.323	0.001	0.003	-0.001	-0.002	0.002	-0.002	0.002	0.002	-0.002	0.002	0	-0.247	0	-0.001	0.001	0	-0.001	-0.002	0.001	0.001	0	-0.233	0.002	0	0	0.003	0.001	0	-0.222	0.001	-0.001
LEU D:116	0	0	0	0	0	0	0.006	0	0.002	0.002	0	-0.005	0.001	-0.001	0.006	-0.002	0	0.006	0	0	0	0	0	0	0	0	0	0	0	-0.003	0	0	0	0	0	0	0	0	0	-0.003	0	0	0	0	0	0	-0.002	0	0
PRO D:117	0	0	0	0	0	0	-0.003	0	-0.006	-0.004	0.001	0.002	-0.003	0.002	-0.007	0.003	0.001	-0.003	0	0	0	0	0	0	0	0	0	0	0	0.001	0	0.001	0	0	0	0	0	0	0	0	0	0.001	0	0	0	0	0	0	0
LEU D:118	0	0	0	0	0	0	-0.002	0	0.007	0.005	-0.002	0.004	0.003	-0.003	0.003	-0.005	-0.002	-0.002	0	0	0	0	0	0	0	0	0	0	0	0.001	0.001	-0.002	0	0	0	0	0	0	0	0	0	-0.001	0	0	0	0	0	0	0
ALA D:119	0	0.001	0.001	0	0	0	0	0.001	0.017	0.011	-0.004	0.005	0.009	-0.006	0.009	-0.008	-0.004	-0.001	0	0	0	0	0	0	0	0	0	0	0	0	0.002	-0.004	0	0	0	0	0	0.001	-0.001	-0.001	0.001	-0.002	0	0	0	-0.001	-0.001	0	0
ASP D:120	-0.003	0.004	-0.004	0.001	0.003	-0.008	-0.443	0.006	-0.001	-0.001	-0.004	0.375	-0.003	-0.006	-0.347	-0.007	-0.006	-0.397	-0.004	-0.004	0.001	0.004	-0.003	0.003	-0.003	-0.003	0.003	-0.003	0	0.308	0.001	0.001	-0.002	-0.001	0.001	0.003	-0.001	-0.001	0	0.284	-0.003	-0.001	0	-0.005	-0.002	-0.001	0.265	-0.002	0.001
VAL D:121	0	0.002	0.002	0	0	0	0	0.003	0.028	0.02	-0.005	0.009	0.017	-0.009	0.018	-0.01	-0.007	-0.004	0	0	0	0	0.001	0	0	0	0	0	0	0.001	0.004	-0.007	0	0	0	0	0	0.002	-0.001	-0.001	0.002	-0.003	-0.001	0	0	-0.001	-0.001	0	0
ARG D:122	0.002	-0.003	0.004	-0.001	-0.003	0.006	0.385	-0.005	0.017	0.012	0.001	-0.321	0.008	-0.001	0.31	-0.003	0.002	0.327	0.003	0.003	0	-0.003	0.003	-0.002	0.003	0.002	-0.002	0.003	0	-0.283	0	-0.003	0.002	0.001	-0.001	-0.003	0.001	0.001	0	-0.258	0.003	0	0.001	0.005	0.001	0	-0.241	0.002	-0.001
ALA D:123	0	0.001	0.001	0	0	0	0	0.001	0.015	0.011	-0.003	0.004	0.008	-0.005	0.008	-0.005	-0.003	-0.001	0	0	0	0	0	0	0	0	0	0	0	0	0.001	-0.002	0	0	0	0	0	0	0	-0.001	0	-0.001	0	0	0	0	-0.001	0	0
ALA D:124	0	-0.001	-0.001	0	0	0	-0.004	-0.001	0	0	-0.001	0.002	-0.002	-0.001	-0.003	-0.003	0	-0.002	0	0	0	0	0	0	0	0	0	0	0	0.001	-0.001	0.001	0	0	0	0	0	-0.001	0	0.001	-0.001	0	0	0	0	0	0	0	0
MET D:125	0	0	0	0	0	0	0.001	-0.001	0.002	0	-0.001	0	-0.001	-0.001	0	-0.003	0	0.001	0	0	0	0	0	0	0	0	0	0	0	-0.001	0	0	0	0	0	0	0	0	0	-0.002	0	0	0	0	0	0	-0.002	0	0
LEU D:126	0.001	0.003	0.004	-0.001	-0.001	0	0.006	0.005	0.045	0.031	-0.008	0.009	0.023	-0.012	0.027	-0.014	-0.009	-0.002	-0.001	0	0.001	0	0.001	0	0	0	0	0	0	-0.001	0.005	-0.01	0	0	-0.001	0	0	0.002	-0.001	-0.002	0.002	-0.003	-0.001	0	0	-0.001	-0.002	0	0
LEU D:127	-0.001	-0.002	-0.002	0	0	0	-0.003	-0.003	0.007	0.004	-0.004	0.001	-0.002	-0.005	0	-0.01	-0.001	0.001	0	0	-0.001	0	-0.001	0	0	0	0	0	0	0	-0.002	0.002	0	0	0	0	0	-0.001	0	0	-0.001	0.001	0	0	0	0.001	0	0	0
ARG D:128	0.004	0.001	0.008	-0.001	-0.001	0.009	0.422	0.002	0.046	0.036	0	-0.361	0.031	-0.003	0.381	-0.004	-0.004	0.385	0.002	0.003	0.001	-0.004	0.004	-0.003	0.003	0.003	-0.002	0.005	0.001	-0.29	0.006	-0.01	0.002	0.002	0	-0.002	0.001	0.004	-0.001	-0.257	0.005	-0.002	0	0.004	0.002	-0.001	-0.234	0.002	0
ALA D:129	0	-0.001	-0.001	0	0	0	-0.001	-0.002	-0.006	-0.006	0	-0.002	-0.007	0.001	-0.006	-0.001	0.002	0.001	0	0	0	0	0	0	0	0	0	0	0	0	-0.002	0.002	0	0	0	0	0	-0.001	0	0	-0.001	0.001	0	0	0	0	-0.001	0	0
ASN D:130	0	-0.001	0	0	0	0	0.007	-0.001	0.005	0.002	-0.002	-0.006	-0.002	-0.002	0.004	-0.005	0	0.008	0	0	0	0	0	0	0	0	0	0	0	-0.002	-0.001	0.001	0	0	0	0	0	0	0	-0.003	0	0.001	0	0	0	0	-0.003	0	0
SER D:131	0	-0.001	-0.001	0	0	0	0	-0.001	-0.007	-0.005	0.001	-0.001	-0.006	0.001	-0.006	0	0.002	0.001	0	0	0	0	0	0	0	0	0	0	0	0	-0.001	0.002	0	0	0	0	0	0	0	-0.001	0	0.001	0	0	0	0	-0.001	0	0
HIS D:132	0	-0.001	-0.001	0	0	0	0.001	-0.001	-0.021	-0.016	0.004	-0.006	-0.01	0.007	-0.012	0.009	0.005	0.005	0	0	0	0	0	0	0	0	0	0	0	0	-0.001	0.004	0	0	0	0	0	0	0	-0.001	0	0.001	0	0	0	0	-0.001	0	0
MET D:133	0	0	0	0	0	0	0.005	-0.001	-0.01	-0.007	0.002	-0.005	-0.004	0.003	-0.004	0.005	0.002	0.004	0	0	0	0	0	0	0	0	0	0	0	-0.003	-0.001	0.002	0	0	0	0	0	0	0	-0.002	0	0	0	0	0	0	-0.002	0	0
ARG D:134	0.005	-0.005	0.004	-0.001	-0.001	0.011	0.508	-0.007	0.007	0.006	0.011	-0.433	0.006	0.008	0.404	0.007	0.007	0.418	0.006	0.004	0.001	-0.006	0.004	-0.003	0.003	0.005	-0.003	0.007	0.001	-0.339	0.001	0.001	0.003	0.002	0.001	-0.002	0.003	0.003	0.002	-0.283	0.004	0.002	0.002	0.006	0.002	0.001	-0.249	0.002	0
GLY D:135	0	0	0	0	0	0	0.002	0	-0.001	0	0	-0.001	0	0	0	0.001	0	0.001	0	0	0	0	0	0	0	0	0	0	0	-0.001	0	0	0	0	0	0	0	0	0	-0.001	0	0	0	0	0	0	-0.001	0	0
ALA D:136	0	0	0	0	0	0	0.004	0	0.002	0.002	0	-0.002	0.001	-0.001	0.003	-0.002	0	0.001	0	0	0	0	0	0	0	0	0	0	0	-0.002	0	0	0	0	0	0	0	0	0	-0.001	0	0	0	0	0	0	-0.001	0	0
SER D:137	0	0	0	0	0	0	0	0	0.002	0.002	0	0.001	0.001	-0.001	0.001	-0.002	0	-0.001	0	0	0	0	0	0	0	0	0	0	0	0	0	0	0	0	0	0	0	0	0	0	0	0	0	0	0	0	0	0	0
GLY D:138	0	0	0	0	0	0	0.003	0	-0.001	-0.001	0.001	-0.002	0	0.001	0.001	0.001	0	0.001	0	0	0	0	0	0	0	0	0	0	0	-0.002	0	0	0	0	0	0	0	0	0	-0.001	0	0	0	0	0	0	-0.001	0	0
ILE D:139	0	0	0	0	0	0	-0.003	0	0.002	0.001	-0.001	0.002	0	-0.001	-0.001	-0.002	0	-0.001	0	0	0	0	0	0	0	0	0	0	0	0.002	0	0	0	0	0	0	0	0	0	0.001	0	0	0	0	0	0	0.001	0	0
ARG D:140	0.002	-0.002	0.002	0	0	0.005	0.314	-0.003	0.004	0.004	0.003	-0.287	0.003	0.003	0.278	0.002	0.003	0.295	0.002	0.002	0	-0.003	0.002	-0.002	0.001	0.002	-0.001	0.003	0	-0.239	0	0	0.001	0.001	0	-0.001	0.001	0.002	0.001	-0.212	0.002	0.001	0.001	0.003	0.001	0.001	-0.195	0.001	0
LEU D:141	0	0	0	0	0	0	-0.002	0	0.004	0.003	-0.001	0.002	0.001	-0.002	0.002	-0.004	-0.001	-0.002	0	0	0	0	0	0	0	0	0	0	0	0.001	0	-0.001	0	0	0	0	0	0	0	0.001	0	0	0	0	0	0	0.001	0	0
GLU D:142	-0.002	0.002	-0.002	0	0.001	-0.005	-0.309	0.003	-0.003	-0.003	-0.003	0.279	-0.003	-0.003	-0.268	-0.003	-0.003	-0.282	-0.002	-0.002	0	0.003	-0.002	0.002	-0.001	-0.002	0.001	-0.003	0	0.237	0	0	-0.001	-0.001	0	0.001	-0.001	-0.001	0	0.211	-0.002	-0.001	-0.001	-0.003	-0.001	-0.001	0.195	-0.001	0
LEU D:143	0	0.001	0.001	0	0	0	0	0.001	0.018	0.013	-0.003	0.004	0.009	-0.006	0.014	-0.01	-0.004	-0.001	0	0	0	0	0	0	0	0	0	0	0	0	0.002	-0.004	0	0	0	0	0	0.001	0	0	0.001	-0.001	0	0	0	0	0.001	0	0
ILE D:144	0	0	0	0	0	0	-0.002	0	0.003	0.002	-0.001	0.001	0	-0.002	0.001	-0.004	0	-0.001	0	0	0	0	0	0	0	0	0	0	0	0.001	0	-0.001	0	0	0	0	0	0	0	0.001	0	0	0	0	0	0	0.001	0	0
LYS D:145	0.002	-0.003	0.002	-0.001	-0.002	0.005	0.339	-0.004	0.003	0.003	0.004	-0.296	0.002	0.003	0.281	0.002	0.004	0.293	0.003	0.002	0	-0.003	0.002	-0.002	0.002	0.002	-0.002	0.003	0.001	-0.259	0	0	0.002	0.001	0	-0.002	0.001	0.001	0	-0.228	0.002	0.001	0.001	0.004	0.001	0.001	-0.21	0.001	0
ARG D:146	0.002	-0.002	0.004	-0.001	-0.001	0.005	0.321	-0.002	0.019	0.014	0	-0.283	0.011	-0.002	0.287	-0.005	-0.001	0.293	0.002	0.002	0	-0.003	0.002	-0.002	0.002	0.002	-0.002	0.003	0	-0.243	0.002	-0.005	0.002	0.001	0	-0.002	0.001	0.002	0	-0.219	0.003	-0.001	0	0.003	0.001	0	-0.203	0.001	0
MET D:147	0	0	0	0	0	0	-0.002	0	-0.002	-0.002	0	0	-0.002	0.001	-0.002	0.001	0.001	-0.001	0	0	0	0	0	0	0	0	0	0	0	0.001	0	0.001	0	0	0	0	0	0	0	0.001	0	0	0	0	0	0	0.002	0	0
GLU D:148	-0.003	0.003	-0.003	0.001	0.002	-0.006	-0.362	0.004	-0.006	-0.005	-0.005	0.31	-0.004	-0.003	-0.295	-0.003	-0.003	-0.305	-0.003	-0.002	0	0.003	-0.002	0.002	-0.002	-0.003	0.002	-0.004	-0.001	0.272	0	0	-0.002	-0.001	0	0.002	-0.001	-0.002	0	0.24	-0.002	-0.001	-0.001	-0.004	-0.001	-0.001	0.22	-0.001	0
ILE D:149	0	0	0	0	0	0	0	0	0.001	0.001	0	0	0	-0.001	0.001	-0.001	0	0.001	0	0	0	0	0	0	0	0	0	0	0	0	0	0	0	0	0	0	0	0	0	0.001	0	0	0	0	0	0	0.001	0	0
PHE D:150	0	-0.001	-0.001	0	0	0	0.001	0	-0.008	-0.006	0.002	-0.004	-0.005	0.003	-0.005	0.004	0.002	0.002	0	0	0	0	0	0	0	0	0	0	0	0	-0.001	0.003	0	0	0	0	0	-0.001	0	0	-0.001	0.001	0	0	0	0.001	0.001	0	0
LEU D:151	0	0	0	0	0	0	0.001	0	-0.004	-0.002	0.001	-0.002	-0.002	0.002	-0.001	0.002	0.001	0.002	0	0	0	0	0	0	0	0	0	0	0	-0.001	0	0.001	0	0	0	0	0	0	0	0	0	0	0	0	0	0	0	0	0
ASN D:152	0	0	0	0	0	0	-0.006	0	-0.001	-0.001	0	0.003	0	0.001	-0.003	0.001	0	-0.003	0	0	0	0	0	0	0	0	0	0	0	0.003	0	0	0	0	0	0	0	0	0	0.004	0	0	0	0	0	0	0.003	0	0
ALA D:153	0	0	0	0	0	0	0.002	0	0	0	0	-0.002	0	0	0.002	0	0	0.002	0	0	0	0	0	0	0	0	0	0	0	-0.001	0	0	0	0	0	0	0	0	0	0	0	0	0	0	0	0	0	0	0
GLY D:154	0	0	0	0	0	0	0.003	0	0	0	0	-0.002	0	0	0.002	0	0	0.002	0	0	0	0	0	0	0	0	0	0	0	-0.002	0	0	0	0	0	0	0	0	0	-0.001	0	0	0	0	0	0	-0.001	0	0
VAL D:155	0	0	0	0	0	0	-0.003	0	0.002	0.001	-0.001	0.003	0.001	-0.001	-0.001	-0.002	0	-0.002	0	0	0	0	0	0	0	0	0	0	0	0.002	0	0	0	0	0	0	0	0	0	0.001	0	0	0	0	0	0	0.001	0	0
THR D:156	0	0	0.001	0	0	0	0.005	0	0.011	0.008	-0.002	-0.001	0.006	-0.005	0.012	-0.008	-0.003	0.004	0	0	0	0	0	0	0	0	0	0	0	-0.002	0.001	-0.003	0	0	0	0	0	0.001	0	-0.002	0.001	-0.001	0	0	0	0	-0.001	0	0
PRO D:157	0	0	-0.001	0	0	0	-0.006	0	-0.008	-0.006	0.001	0.002	-0.006	0.003	-0.01	0.003	0.002	-0.003	0	0	0	0	0	0	0	0	0	0	0	0.003	-0.001	0.003	0	0	0	0	0	-0.001	0	0.003	-0.001	0.001	0	0	0	0.001	0.003	0	0
TYR D:158	0	0	0	0	0	0	0.003	0	0	0	0	-0.002	0	0	0.001	0	0	0.002	0	0	0	0	0	0	0	0	0	0	0	-0.002	0	0	0	0	0	0	0	0	0	-0.002	0	0	0	0	0	0	-0.002	0	0
VAL D:159	0	0	0	0	0	0	0	0	0.004	0.004	-0.001	0	0.003	-0.002	0.004	-0.004	-0.001	0.001	0	0	0	0	0	0	0	0	0	0	0	0	0	-0.001	0	0	0	0	0	0	0	0	0	0	0	0	0	0	0.001	0	0
TYR D:160	0	0	0	0	0	0	-0.004	0	0	0	0	0.003	0	0	-0.003	-0.001	0	-0.002	0	0	0	0	0	0	0	0	0	0	0	0.002	0	0	0	0	0	0	0	0	0	0.001	0	0	0	0	0	0	0	0	0
GLU D:161	-0.002	0.003	-0.004	0	0.002	-0.007	-0.4	0.005	0.003	0.003	-0.001	0.36	0.001	-0.007	-0.333	-0.008	-0.007	-0.407	-0.002	-0.004	0.002	0.003	-0.002	0.003	-0.003	-0.002	0.003	-0.002	0.001	0.285	0.001	0	-0.001	0	0.001	0.003	-0.001	-0.001	0.001	0.271	-0.003	-0.001	0.001	-0.004	-0.002	-0.001	0.258	-0.002	0.001
PHE D:162	0	0	0	0	0	0	0.002	0	-0.008	-0.007	0.001	-0.005	-0.006	0.004	-0.004	0.005	0.002	0.006	0	0	0	0	0	0	0	0	0	0	0	-0.001	0	0.001	0	0	0	0	0	0	0	-0.001	0	0.001	0	0	0	0	-0.001	0	0
GLY D:163	0	0	0	0	0	0	0.002	0	0.001	0.001	0	-0.001	0.001	-0.001	0.002	-0.001	0	0.002	0	0	0	0	0	0	0	0	0	0	0	-0.001	0	0	0	0	0	0	0	0	0	-0.001	0	0	0	0	0	0	-0.001	0	0
SER D:164	0	0	0	0	0	0	-0.005	0.001	0.019	0.019	-0.005	0.008	0.014	-0.009	0.011	-0.011	-0.005	-0.007	0	0	0	0	0	0	0	0	0	0	0	0.003	0	-0.001	0	0	0	0	0	0	0	0.003	0	0	0	0	0	0	0.003	0	0
ILE D:165	0	0.001	0.001	0	0	0	-0.005	0.003	0.026	0.025	-0.005	0.011	0.022	-0.007	0.014	-0.006	-0.007	-0.011	-0.001	0	0.001	0	0	0	0	0	0	0	0	0.003	0.001	-0.002	0	0	0	0	0	0	0	0.002	0	-0.001	0	0	0	0	0.002	0	0
GLY D:166	0	0	0	0	0	0	-0.008	0	-0.012	-0.012	0.003	0.005	-0.009	0.005	-0.015	0.007	0.003	-0.008	0	0	0	0	0	0	0	0	0	0	0	0.003	0	0.001	0	0	0	0	0	0	0	0.003	0	0	0	0	0	0	0.002	0	0
MDO D:167	NA	NA	NA	NA	NA	NA	NA	NA	NA	NA	NA	NA	NA	NA	NA	NA	NA	NA	NA	NA	NA	NA	NA	NA	NA	NA	NA	NA	NA	NA	NA	NA	NA	NA	NA	NA	NA	NA	NA	NA	NA	NA	NA	NA	NA	NA	NA	NA	NA
ASP D:170	-0.002	0.007	-0.001	0	0	-0.008	-0.413	0.011	0.054	0.046	-0.013	0.389	0.042	-0.02	-0.312	-0.018	-0.021	-0.414	-0.004	-0.004	0.002	0.004	-0.002	0.002	-0.002	-0.003	0.002	-0.004	0	0.289	0.004	-0.009	-0.002	-0.001	-0.001	0.002	-0.002	0	-0.002	0.258	-0.002	-0.004	-0.001	-0.005	-0.002	-0.002	0.237	-0.002	0
LEU D:171	0	-0.001	-0.001	0	0	0	0	-0.001	-0.004	-0.003	-0.001	-0.003	-0.004	-0.002	0	-0.005	0.001	0.005	0	0	0	0	0	0	0	0	0	0	0	-0.001	-0.001	0.001	0	0	0	0	0	0	0	0	0	0	0	0	0	0	0	0	0
VAL D:172	0.001	0.004	0.004	-0.001	0	0	0.007	0.005	0.05	0.044	-0.007	0.01	0.041	-0.013	0.045	-0.013	-0.013	-0.002	-0.001	0	0.002	-0.001	0.002	0	0	0	0	0	0	-0.002	0.005	-0.01	0	0	0	0	0	0.003	-0.001	-0.003	0.003	-0.004	-0.001	0	0	-0.002	-0.002	0	0
PRO D:173	-0.001	-0.002	-0.002	0.001	0	0	0.001	-0.004	-0.009	-0.008	-0.001	-0.006	-0.012	-0.002	-0.006	-0.008	0.002	0.006	0.001	0	-0.001	0	-0.001	0	0	0	0	0	0	-0.001	-0.003	0.003	0	0	0	0	0	-0.001	0.001	-0.001	-0.001	0.001	0	0	0	0.001	0	0	0
LEU D:174	0	0.001	0.001	0	0	0	0.004	0.001	0.012	0.01	-0.002	0	0.008	-0.004	0.013	-0.005	-0.003	0.003	0	0	0	0	0	0	0	0	0	0	0	-0.002	0.001	-0.002	0	0	0	0	0	0	0	-0.001	0	-0.001	0	0	0	0	-0.001	0	0
SER D:175	0	0	0	0	0	0	0.004	0	0.003	0.003	-0.001	-0.003	0.002	-0.002	0.007	-0.004	-0.001	0.006	0	0	0	0	0	0	0	0	0	0	0	-0.002	0	-0.001	0	0	0	0	0	0	0	-0.002	0	0	0	0	0	0	-0.002	0	0
TYR D:176	0	0	0	0	0	0	0.003	0	-0.003	-0.003	0.001	-0.004	-0.003	0.001	0	0	0.001	0.004	0	0	0	0	0	0	0	0	0	0	0	-0.001	0	0.001	0	0	0	0	0	0	0	-0.001	0	0	0	0	0	0	-0.001	0	0
ILE D:177	0	0.001	0.001	0	0	0	0.005	0.001	0.015	0.012	-0.003	0	0.01	-0.005	0.016	-0.007	-0.004	0.003	0	0	0	0	0	0	0	0	0	0	0	-0.002	0.002	-0.004	0	0	0	0	0	0.001	0	-0.002	0.001	-0.001	0	0	0	-0.001	-0.002	0	0
THR D:178	0	0	0	0	0	0	0.004	0	0.002	0.002	-0.001	-0.003	0.001	-0.001	0.006	-0.003	-0.001	0.005	0	0	0	0	0	0	0	0	0	0	0	-0.002	0	0	0	0	0	0	0	0	0	-0.002	0	0	0	0	0	0	-0.001	0	0
[truncated: 385 more rows]
[truncated: 2,098 more columns]

## Sheet: WILD_contact_map
	VAL 26	ILE 27	ILE 28	GLY 29	ASN 30	GLN 31	LYS 32	LEU 33	THR 34	ILE 35	ASN 36	ASP 37	VAL 38	ALA 39	ARG 40	VAL 41	ALA 42	ARG 43	ASN 44	GLY 45	THR 46	LEU 47	VAL 48	SER 49	LEU 50	THR 51	ASN 52	ASN 53	THR 54	ASP 55	ILE 56	LEU 57	GLN 58	GLY 59	ILE 60	GLN 61	ALA 62	SER 63	CYS 64	ASP 65	TYR 66	ILE 67	ASN 68	ASN 69	ALA 70	VAL 71	GLU 72	SER 73	GLY 74
[truncated: 535 more rows]
[truncated: 486 more columns]
